# Supplementary material for: Caspase 3 and caspase 7 promote cytoprotective autophagy and the DNA damage response during non-lethal stress conditions in human breast cancer cells
Source: PLoS Biol. 2025 Feb 21;23(2):e3003034. doi: 10.1371/journal.pbio.3003034 (PMC11882052; doi:10.1371/journal.pbio.3003034)
Supplement: S1 Data — (XLS) [file pbio.3003034.s009.xls]

## Sheet: Fig 1
Fig 1 B
		Condition	Relative LC3B II levels			Mean	Standard Deviation	Standard Error
			Rep1	Rep2	Rep3
		Fed	1	1	1	1	0	0
		2h. Starved	1.14836	1.18868	0.914418	1.08382	0.148083	0.085496
		4h. Starved	1.2765	1.23359	0.951613	1.1539	0.176495	0.101899
		6h. Starved	1.01432	1.0106	1.02771	1.01755	0.00900004	0.00519618
		8h. Starved	1.17894	1.13698	1.41239	1.24277	0.148387	0.0856712
		24h. Starved	1.33235	1.18014	1.428	1.3135	0.125	0.0721688
Fig 1 D
		Condition	Relative LC3B II levels			Mean	Standard Deviation	Standard Error
			Rep1	Rep2	Rep3
		Scramble siRNA-starved	1	1	1	1	0	0
		CASP3 siRNA-starved	1.00169	0.898326	1.05197	0.983995	0.0783345	0.0452264
		CASP7 siRNA-starved	1.0795	0.89321	0.849386	0.940698	0.122185	0.0705433
		CASP3+7 siRNA-starved	0.735349	0.703724	0.740865	0.726646	0.0200417	0.0115711
Fig 1 F
		Condition	Relative LC3B II levels				Mean	Standard Deviation	Standard Error
			Rep1	Rep2	Rep3	Rep4
		Parental-starved	1	1	1	1	1	0	0
		CASP3 KO#1-starved	1.03681	1.03864	1.19427	0.963535	1.05831	0.097154	0.048577
		CASP3 KO#2-starved	0.96589	0.980891	1.08991	1.19781	1.05862	0.108001	0.0540007
		CASP7 KO#1-starved	1.36383	1.11538	1.28648	1.0596	1.20632	0.142635	0.0713173
		CASP7 KO#2-starved	0.933415	0.886398	1.06285	0.943074	0.956434	0.0751394	0.0375697
		CASP3+7 DKO#1-starved	0.39484	0.250145	0.546747	0.682644	0.468594	0.187158	0.0935792
Fig 1 H
		Condition	Relative LC3B II levels			Mean	Standard Deviation	Standard Error
			Rep1	Rep2	Rep3
		Parental-starved	1	1	1	1	0	0
		CASP3+7 DKO#1-starved	0.586806	0.690451	0.877654	0.718304	0.147411	0.0851077
		CASP3Wt + CASP7WT in DKO-starved	0.734373	0.729102	0.983311	0.815595	0.14527	0.0838716
Fig 1 J
			Rep1	DALGreen-positive puncta per cell
				Parental	CASP3+7 DKO #1	CASP3WT +CASP7 WT in DKO #1
			sample 1	12.96	4.75	14.7258
			sample 2	15.413	6.61111	15.8077
			sample 3	13.1951	6.19643	17.8727
			sample 4	11	6.20968	17.6216
			sample 5	15.5921	4.85714	17.303
			sample 6	13.6395	6.23214	11.3871
			sample 7	13.6061	4.5974	12.7321
			sample 8	13.2885	6.11667	12.3846
			sample 9	14.8082	5.3125	12.4286
			sample 10	15.1882	5.01143	13.0163
			Mean	13.8691	5.58945	14.528
			Standard Error	0.446543	0.238603	0.778265
			Rep2	DALGreen-positive puncta per cell
				Parental	CASP3+7 DKO #1	CASP3WT +CASP7 WT in DKO #1
			sample 1	22.1304	2.64103	10.5862
			sample 2	6.66234	8.8	21.0278
			sample 3	14.2857	9.07059	11
			sample 4	24.7297	7.475	11.7059
			sample 5	16.8393	3.35417	10.7843
			sample 6	10.5455	3.06849	9.63636
			sample 7	14.5652	9.36275	13.1194
			sample 8	14.6341	5.64407	10.1277
			sample 9	21.5446	3.53846	14.339
			sample 10	14.864	8.75	13.5294
			Mean	16.0801	6.17045	12.5856
			Standard Error	1.73292	0.888737	1.05825

## Sheet: Fig 2
Fig 2 B
		Condition	Relative LC3B II levels			Mean	Standard Deviation	Standard Error
		MG132 (µM)	Rep1	Rep2	Rep3
		0	1	1	1	1	0	0
		0.05	1.04473	1.19935	1.80218	1.34875	0.400212	0.231063
		0.1	1.04841	1.7572	3.20932	2.00498	1.10156	0.635985
		0.5	2.30848	2.11533	2.93497	2.45293	0.428485	0.247386
		1	2.6687	2.18246	2.71867	2.52328	0.29621	0.171017
		2.5	3.07444	1.66152	1.95194	2.2293	0.746175	0.430805
Fig 2 C
		Condition	Chymotrypsin-like activity			Mean	Standard Deviation	Standard Error
		MG132 (µM)	Rep1	Rep2	Rep3
		0	1699	1600	1761	1686.67	81.2055	46.884
		0.05	810	887	825	840.667	40.8207	23.5679
		0.1	272	72	86	143.333	111.648	64.4602
		0.5	323	291	307	307	16	9.2376
		1	105	154	175	144.667	35.9212	20.7391
		2.5	42	51	48	47	4.58258	2.64575
		Condition	Caspase -like activity			Mean	Standard Deviation	Standard Error
		MG132 (µM)	Rep1	Rep2	Rep3
		0	1387	1617	1170	1391.33	223.532	129.056
		0.05	1199	1026	1034	1086.33	97.6542	56.3807
		0.1	345	429	305	359.667	63.2877	36.5392
		0.5	673	957	591	740.333	192.066	110.889
		1	466	474	412	450.667	33.7244	19.4708
		2.5	95	142	95	110.667	27.1355	15.6667
		Condition	Trypsin -like activity			Mean	Standard Deviation	Standard Error
		MG132 (µM)	Rep1	Rep2	Rep3
		0	474	521	447	480.667	37.4477	21.6205
		0.05	581	617	541	579.667	38.0175	21.9494
		0.1	215	277	187	226.333	46.0579	26.5916
		0.5	406	378	385	389.667	14.5717	8.41295
		1	201	165	184	183.333	18.0093	10.3976
		2.5	65	82	57	68	12.7671	7.37111
Fig 2 E
		Condition	Relative LC3B II levels			Mean	Standard Deviation	Standard Error
			Rep1	Rep2	Rep3
		Scramble siRNA-MG132 treated	1	1	1	1	0	0
		CASP3 siRNA-MG132 treated	1.24735	1.18045	1.05656	1.16145	0.0968024	0.0558889
		CASP7 siRNA-MG132 treated	1.07228	0.877922	0.879043	0.943081	0.111889	0.064599
		CASP3+7 siRNA-MG132 treated	0.230515	0.705017	0.451675	0.462402	0.237433	0.137082
Fig 2 G
		Condition	Relative LC3B II levels			Mean	Standard Deviation	Standard Error
			Rep1	Rep2	Rep3
		Parental-MG132 treated	1	1	1	1	0	0
		CASP3 KO #1-MG132 treated	1.02278	1.01917	0.748895	0.930282	0.157096	0.0906995
		CASP3 KO #2-MG132 treated	0.794461	0.855865	0.706529	0.785618	0.0750597	0.0433357
		CASP7 KO #1-MG132 treated	0.780587	0.845848	0.600871	0.742435	0.126866	0.0732464
		CASP7 KO #2-MG132 treated	0.755711	0.639625	0.651036	0.682124	0.0639831	0.0369407
		CASP3+7 DKO #1-MG132 treated	0.512071	0.497331	0.282648	0.430683	0.128414	0.0741399
Fig 2 I
	Cell line	Mg132 (µM)	Relative LC3B II levels			Mean	Standard Deviation	Standard Error
			Rep1	Rep2	Rep3
	parental	0	1	1	1	1	0	0
		0.5	1.16946	2.27434	2.04953	1.83111	0.583927	0.33713
		1	1.27722	2.06254	2.04217	1.79398	0.447639	0.258444
	CASP3+7 DKO #1	0	0.876066	0.597136	0.623123	0.698775	0.154087	0.0889624
		0.5	0.853978	0.73802	0.80373	0.798576	0.0581506	0.0335732
		1	0.758406	0.968418	0.963156	0.89666	0.11976	0.0691437
	CASP3WT + CASP7WT	0	0.853212	0.619806	0.642932	0.705317	0.128602	0.0742484
	in DKO #1	0.5	1.05653	1.19072	0.979998	1.07575	0.106668	0.0615848
		1	1.08621	1.75121	1.57336	1.47026	0.344279	0.19877
Fig 2 K
		SKBR3 cells	MGg132 (µM)	Cell viability (%)			Mean	Standard Deviation	Standard Error
				Rep1	Rep2	Rep3
		Parental	0	100	100	100	100	0	0
			0.05	136.13	96.7783	98.5235	110.477	22.2333	12.8364
			0.1	108.506	98.3247	109.996	105.609	6.35233	3.66752
			0.5	52.9284	50.0619	57.9723	53.6542	4.0048	2.31217
			1	11.8863	20.4796	27.047	19.8043	7.60287	4.38952
			2	9.35441	18.7102	16.9456	15.0034	4.97108	2.87005
		CASP3+7 DKO #1	0	100	100	100	100	0	0
			0.05	93.221	99.9377	121.647	104.935	14.8574	8.57794
			0.1	93.3944	96.9069	121.832	104.044	15.5043	8.95143
			0.5	28.3387	38.5896	31.7591	32.8958	5.21912	3.01326
			1	3.40691	10.1634	20.1459	11.2387	8.42115	4.86195
			2	1.98941	10.609	11.173	7.92381	5.14707	2.97166

## Sheet: Fig 4
Fig 4 F
		Condition	Relative LC3B II levels				Mean	Standard Deviation	Standard Error
			Rep1	Rep2	Rep3	Rep4
		Scramble siRNA	1	1	1	1	1	0	0
		Calpain 1 siRNA	1.05421	1.36727	1.06806	1.39363	1.22079	0.184758	0.092379
		Calpain 2 siRNA	0.894886	0.956047	0.841181	0.910208	0.900581	0.0473637	0.0236818
Fig 4 G
		Condition	Relative CASP7 (Full ) levels			Mean	Standard Deviation	Standard Error
			Rep1	Rep2	Rep3
		Scramble siRNA	1	1	1	1	0	0
		Calpain 1 siRNA	1.709	2.05177	4.05177	2.60418	1.26531	0.730527
		Calpain 2 siRNA	1.46969	1.64295	2.64295	1.91853	0.633319	0.365647
		Condition	Relative CASP7 (p20/30) levels			Mean	Standard Deviation	Standard Error
			Rep1	Rep2	Rep3
		Scramble siRNA	1	1	1	1	0	0
		Calpain 1 siRNA	3.36752	1.83731	2.83731	2.68071	0.777033	0.44862
		Calpain 2 siRNA	1.44454	1.24774	1.54774	1.41334	0.152415	0.0879966
		Condition	CASP7 (p20/30) relative to CASP7 full			Mean	Standard Deviation	Standard Error
			Rep1	Rep2	Rep3
		Scramble siRNA	1	1	1	1	0	0
		Calpain 1 siRNA	1.97047	0.895477	1.89548	1.58714	0.600171	0.346509
		Calpain 2 siRNA	0.98289	0.759451	0.659451	0.800597	0.165599	0.0956085
Fig 4 H
		Condition	Relative LC3B II levels			Mean	Standard Deviation	Standard Error
			Rep1	Rep2	Rep3
		Scramble siRNA	1	1	1	1	0	0
		Calpain 1 siRNA	1.74959	1.35793	1.28331	1.46361	0.25046	0.144603
		Calpain 2 siRNA	0.658799	0.584819	0.550021	0.59788	0.0555527	0.0320733
Fig 4 I
		Condition	Relative CASP7 (Full ) levels			Mean	Standard Deviation	Standard Error
			Rep1	Rep2	Rep3
		Scramble siRNA	1	1	1	1	0	0
		Calpain 1 siRNA	1.87246	4.94903	2.30045	3.04065	1.66651	0.962158
		Calpain 2 siRNA	1.29222	1.88409	0.812986	1.32977	0.536536	0.309769
		Condition	Relative CASP7 (p20/30) levels			Mean	Standard Deviation	Standard Error
			Rep1	Rep2	Rep3
		Scramble siRNA	1	1	1	1	0	0
		Calpain 1 siRNA	2.41977	5.51476	2.668	3.53418	1.71972	0.992883
		Calpain 2 siRNA	1.61207	4.15488	1.87722	2.54806	1.39785	0.80705
		Condition	CASP7 (p20/30) relative to CASP7 full			Mean	Standard Deviation	Standard Error
			Rep1	Rep2	Rep3
		Scramble siRNA	1	1	1	1	0	0
		Calpain 1 siRNA	1.29229	1.26319	1.15977	1.23842	0.0696485	0.0402116
		Calpain 2 siRNA	0.564952	1.14943	1.07353	0.929304	0.317813	0.183489

## Sheet: Fig 5
Fig 5 C
		Condition	Relative Cleaved-PARP levels			Mean	Standard Deviation	Standard Error
			Rep1	Rep2	Rep3
		Parental-Fed	1	1	1	1	0	0
		Parental-Starved	0.726009	0.915505	0.752264	0.797926	0.102669	0.059276
		CASP3+7 DKO-Fed	7.91447	3.0477	7.36742	6.10987	2.66598	1.53921
		CASP3+7 DKO-Starved	4.65533	2.6953	7.82495	5.05852	2.58849	1.49446
Fig 5 D
		Condition	Relative Cleaved-PARP levels			Mean	Standard Deviation	Standard Error
			Rep1	Rep2	Rep3
		Parental-NT	1	1	1	1	0	0
		Parental-MG132 treated	24.1187	15.5335	23.7462	21.1328	4.85268	2.80169
		CASP3+7 DKO-NT	4.14891	8.47546	9.86919	7.49786	2.98281	1.72213
		CASP3+7 DKO-MG132 treated	43.135	31.0799	35.8359	36.6836	6.07209	3.50572
Fig 5 G
		Condition	Relative PAR levels			Mean	Standard Deviation	Standard Error
			Rep1	Rep2	Rep3
		Parental-NT	1	1	1	1	0	0
		Parental-MG132 treated	1.03254	0.958715	1.04991	1.01372	0.0484232	0.0279571
		CASP3+7 DKO-NT	0.869471	0.682134	0.792716	0.78144	0.0941761	0.0543726
		CASP3+7 DKO-MG132 treated	0.81757	0.790239	0.703886	0.770565	0.0593406	0.0342603
Fig 5 H
		Condition	Relative PAR levels			Mean	Standard Deviation	Standard Error
			Rep1	Rep2	Rep3
		Parental-NT	1	1	1	1	0	0
		Parental-MG132 treated	0.992866	0.959916	1.05652	1.0031	0.0491085	0.0283528
		CASP3+7 DKO #1-NT	0.251948	0.347158	0.611052	0.403386	0.186038	0.107409
		CASP3+7 DKO #1-MG132 treated	0.354406	0.402176	0.519535	0.425372	0.0849732	0.0490593
		CASP3+7 DKO #2-NT	0.32258	0.32517	0.440344	0.362698	0.0672559	0.0388302
		CASP3+7 DKO #2-MG132 treated	0.357163	0.349988	0.393787	0.366979	0.0234917	0.0135629
Fig 5 I
		Cell line/ Condition	LC3B Fold gene expression			Mean	Standard Deviation	Standard Error
			Rep1	Rep2	Rep3
		Parental-NT	1	1	1	1	0	0
		Parental-MG132 treated	1.92843	2.41092	1.3156	1.88498	0.548948	0.316935
		CASP3+7 DKO#1-NT	0.807951	0.862743	0.857811	0.842835	0.0303109	0.0175
		CASP3+7 DKO#1-MG132 treated	1.08678	1.23596	1.06076	1.12783	0.094541	0.0545833
		CASP3-WT + CASP7-WT in DKO-NT	1.27382	1.58484	1.0851	1.31459	0.252352	0.145696
		CASP3-WT + CASP7-WT in DKO-MG132 treated	1.79213	2.41365	1.07296	1.75958	0.670942	0.387369
Fig 5 K
		Cell line/ Condition	Relative Cleaved-PARP levels					Mean	Standard Deviation	Standard Error
			Rep1	Rep2	Rep3	Rep4	Rep5
		Scramble siRNA in CASP3+7 DKO	1	1	1	1	1	1	0	0
		CASP2 siRNA #1 in CASP3+7 DKO	1.07889	0.42119	0.902348	1.01801	0.760067	0.800808	0.340403	0.196532
		CASP2 siRNA #2 in CASP3+7 DKO	0.758212	0.318429	0.714663	0.653786	0.466107	0.597101	0.242318	0.139902
Fig 5 L
		Cell line/ Condition	Relative CASP2 levels				Mean	Standard Deviation	Standard Error
			Rep1	Rep2	Rep3	Rep4
		Scramble siRNA in parental	1	1	1	1	1	0	0
		CASP2 siRNA #1 in parental	0.181609	0.717273	1.00871	0.440812	0.635864	0.419517	0.242208
		CASP2 siRNA #2 in parental	0.102241	0.528553	0.797265	0.385944	0.476019	0.350478	0.202348
		Scramble siRNA in CASP3+7 DKO	1.99076	1.65522	2.14413	1.56923	1.83983	0.272448	0.136224
		CASP2 siRNA #1 in CASP3+7 DKO	0.570238	1.1147	1.27515	0.609419	0.986695	0.369477	0.213318
		CASP2 siRNA #2 in CASP3+7 DKO	0.219353	0.96066	1.09752	0.541676	0.759177	0.472483	0.272788
Fig 5 M
		Cell line/ Condition	Relative PAR levels			Mean	Standard Deviation	Standard Error
			Rep1	Rep2	Rep3
		Scramble siRNA in parental	1	1	1	1	0	0
		CASP2 siRNA #1 in parental	5.30177	0.952346	2.1526	2.80224	2.24631	1.29691
		CASP2 siRNA #2 in parental	1.56405	3.36749	1.95029	2.29394	0.949568	0.548233
		Scramble siRNA in CASP3+7 DKO	0.0803911	2.25702	1.17856	1.17199	1.08833	0.628348
		CASP2 siRNA #1 in CASP3+7 DKO	0.061942	1.21966	1.76578	1.01579	0.870022	0.502308
		CASP2 siRNA #2 in CASP3+7 DKO	0.336925	0.786922	1.13996	0.754602	0.402492	0.232379
Fig 5 O
		Cell line/ Condition	Relative LC3B II levels			Mean	Standard Deviation	Standard Error
			Rep1	Rep2	Rep3
		Scramble siRNA in parental	1	1	1	1	0	0
		CASP2 siRNA #2 in parental	1.20414	0.969059	0.684041	0.952413	0.260448	0.15037
		CASP8 siRNA #1 in parental	1.43479	1.51074	0.939516	1.29502	0.310206	0.179097
		Scramble siRNA in CASP3+7 DKO	0.400246	0.785291	0.667134	0.617557	0.197252	0.113883
		CASP2 siRNA #2 in CASP3+7 DKO	0.303715	0.884223	0.609369	0.599102	0.29039	0.167657
		CASP8 siRNA #1 in CASP3+7 DKO	0.315539	0.549109	0.747239	0.537296	0.216092	0.124761

## Sheet: Fig 6
Fig 6 B
		Cell line / Condition	γ-H2AX/H2AX Relative to the control			Mean	Standard Deviation	Standard Error
			Rep1	Rep2	Rep3
		Parental-NT	1	1	1	1	0	0
		Parental-MG132 treated	1.25304	1.68337	1.5473	1.49457	0.219958	0.126993
		CASP3+7 DKO#1-NT	0.365701	1.03204	0.99835	0.798695	0.375362	0.216715
		CASP3+7 DKO#1-MG132 treated	0.462038	0.791911	1.20053	0.818159	0.369945	0.213588
Fig 6 F
		Cell line / Condition	γ-H2AX/H2AX Relative to the control			Mean	Standard Deviation	Standard Error
			Rep1	Rep2	Rep3
		Parental-NT	1	1	1	1	0	0
		Parental-MG132 treated	3.56342	1.62946	2.15047	2.44778	1.00067	0.577738
		CASP3+7 DKO#1-NT	1.28802	0.472491	0.328402	0.696306	0.517483	0.298769
		CASP3+7 DKO#1-MG132 treated	1.85123	0.656682	0.304833	0.93758	0.810562	0.467978
		CASP3 KO#1-NT	11.3262	12.1922	10.5158	11.3447	0.838374	0.484035
		CASP3 KO#1-MG132 treated	17.46	17.911	12.7716	16.0475	2.84602	1.64315
		CASP7 KO#1-NT	2.53691	1.32072	1.16963	1.67575	0.749599	0.432781
		CASP7 KO#1-MG132 treated	5.04278	4.98607	1.41512	3.81466	2.07825	1.19988
Fig 6 H
		Cell line / Condition	γ-H2AX/H2AX Relative to the control			Mean	Standard Deviation	Standard Error
			Rep1	Rep2	Rep3
		CASP7-CCM-NT	1	1	1	1	0	0
		CASP7-CCM-MG132 treated	1.98667	1.32069	0.947903	1.41842	0.526234	0.303821
		CASP7-p30-NT	1.32684	1.29385	1.22352	1.2814	0.0527721	0.030468
		CASP7-p30-MG132 treated	3.0501	1.46066	2.01426	2.17501	0.806818	0.465816
		CASP7-p29-NT	3.34192	1.94213	2.036	2.44002	0.782478	0.451764
		CASP7-p29-MG132 treated	3.91221	6.05747	5.18906	5.05291	1.07909	0.623012
Fig 6 L
		SKBR3 cells with CASP7 constructs	MGg132 (µM)	Cell viability (%)			Mean	Standard Deviation	Standard Error
				Rep1	Rep2	Rep3
		CASP7-CCM	0	100	100	100	100	0	0
			0.05	97.84	101.93	103.07	100.947	2.75017	1.58781
			0.1	102.07	101.46	102.45	101.993	0.499433	0.288348
			0.5	62.07	77.12	37.87	59.02	19.802	11.4327
			1	49.37	37.03	20.4	35.6	14.5378	8.39343
			2	46.54	30.66	15.19	30.7967	15.6754	9.05022
		CASP7-p30	0	100	100	100	100	0	0
			0.05	97.59	96.82	102.01	98.8067	2.80076	1.61702
			0.1	105.14	100.87	104.1	103.37	2.22663	1.28555
			0.5	54.96	75.5	47.84	59.4333	14.3623	8.2921
			1	47.57	48.52	29.5	41.8633	10.7175	6.18775
			2	44.97	31.57	17.8	31.4467	13.5854	7.84355
		CASP7-p29	0	100	100	100	100	0	0
			0.05	97.84	101.63	105.65	101.707	3.90556	2.25488
			0.1	96.18	102.9	105.24	101.44	4.70315	2.71536
			0.5	51.97	72.93	35.69	53.53	18.6689	10.7785
			1	40.96	39.78	22.06	34.2667	10.5877	6.11283
			2	40.53	32.4	17.19	30.04	11.8476	6.84023
Fig 6 N
		Cell line / Condition	γ-H2AX/H2AX Relative to control			Mean	Standard Deviation	Standard Error
			Rep1	Rep2	Rep3
		Vector- NT	0.032027	0.165145	0.18107	0.126081	0.0818411	0.047251
		Vector- MG132 treated	0.20861	0.082405	0.249202	0.180072	0.0869834	0.0502199
		CASP7-WT- NT	1	1	1	1	0	0
		CASP7-WT-MG132 treated	2.29325	2.77669	3.25752	2.77582	0.482138	0.278363
		CASP7-Inactive- NT	0.270212	0.03998	0.110511	0.140234	0.117959	0.0681036
		CASP7-Inactive-MG132 treated	0.040176	0.348859	0.317037	0.235357	0.169779	0.0980221
Fig 6 P
		Cell line / Condition	Relative LC3B Levels			Mean	Standard Deviation	Standard Error
			Rep1	Rep2	Rep3
		CASP7-CCM	1	1	1	1	0	0
		CASP7-p30	1.13172	1.68792	1.26856	1.36273	0.289813	0.167323
		CASP7-p29	1.8121	4.1659	1.44583	2.47461	1.4761	0.852229

## Sheet: Fig 6D
Fig 6 D
Tail Moment							Descriptive statistics of tail moment, generated using Graphpad Prism 8.1.2
DMSO-treated		MG132-treated		H2O2-treated				DMSO-treated		MG132-treated		H2O2-treated
Parental	CASP3+7 DKO #1	Parental	CASP3+7 DKO #1	Parental	CASP3+7 DKO #1		Cell line	Parental	CASP3+7 DKO #1	Parental	CASP3+7 DKO #1	Parental	CASP3+7 DKO #1
0.071643	0.709412	122.175	0.282301	134.721	3.49203		Number of values	237	237	237	237	237	237
0.09365	10.2501	410.844	0.191755	0	0.361094
0.087946	3.79779	66.9431	0.875853	12.1404	24.2616		Minimum	0	0	0	0	0	0
0	6.14637	0.35347	0.087864	115.922	0.507517		Maximum	263.4	281.9	410.8	327.3	305	209.9
0.076361	0.766043	71.3066	1.11332	37.4123	0.376525		Range	263.4	281.9	410.8	327.3	305	209.9
0	9.3075	182.881	0.159987	146.924	4.3999
0.165197	0.072296	120.228	63.5822	1.48771	51.3958		Mean	28.14	27.3	56.48	46.35	62.06	47.37
0.121604	1.42896	5.14833	100.726	12.1213	52.4493		Std. Deviation	39.38	41.56	60.49	55.49	68.83	56.97
0.061785	1.7668	69.3964	0.218803	0.312036	44.6927		Std. Error of Mean	2.558	2.7	3.93	3.604	4.471	3.701
0.093486	127.127	53.8574	0.041745	205.314	84.5786
0.407147	60.0684	137.83	63.3977	4.75928	0.267555
0.153713	55.6936	38.5371	0	2.11798	131.235
0.215472	9.55006	82.5149	96.1305	41.3038	83.1521
0.208102	34.5809	135.456	0.768145	78.1958	1.37658
0.095654	2.23164	121.348	0.186585	202.516	0
0	0	97.3446	50.324	1.30978	0
0.099601	0	151.948	122.649	0	3.8048
0	58.779	178.915	123.568	135.224	0.119963
0.079848	74.2538	5.98932	37.3184	4.54196	134.205
0	2.12256	29.5781	96.03	0.287765	138.194
0.094432	21.6968	111.802	88.8169	0	139.916
0.050598	0.114826	3.24535	115.142	105.568	20.8065
0.04715	18.4921	146.731	103.298	53.6407	2.79019
0	4.26778	240.627	68.0711	9.70832	127.247
19.2852	0.87264	11.695	83.152	107.88	152.515
0	31.574	41.5206	67.7822	23.0453	156.649
0.140929	1.16912	0	32.5181	0.152449	51.9912
7.5041	1.96045	0	65.2979	0	0.27677
64.6184	7.82795	68.371	0	0.596318	4.01105
263.4	18.52	52.6839	57.6138	0.201723	0.36482
24.5442	32.5478	296.126	40.1363	37.3258	6.01326
0.102068	1.4591	131.726	37.8918	2.1006	0.097137
0.188522	54.6066	0	34.3568	215.395	167.909
0.235457	2.94503	163.376	14.6276	48.5871	89.7499
11.6809	0.30691	1.4641	31.2853	116.401	3.28317
3.62989	21.2832	0	104.263	12.9842	1.11059
0.035034	14.8196	96.5589	10.1312	1.01402	0
4.04332	0	0	0.314897	0	1.07681
22.4305	50.5975	157.783	0.919476	6.4526	30.1223
112.902	0.891976	29.2878	39.2501	0.116356	0.332051
87.8449	2.01276	0.183713	141.316	1.02253	0.849516
3.37983	5.69445	99.0005	56.9097	0	83.4557
46.7936	1.59464	105.579	68.3492	144.933	5.68785
0.18568	9.83926	124.789	129.393	155.018	0.820627
0.087857	1	72.3654	91.6913	113.029	0
0	13.0895	40.1444	199.394	0	7.68084
0.745593	1.11245	106.732	9.60706	0.214723	7.05317
9.85723	2.47892	28.5551	49.0785	150.608	1.02021
33.323	132.747	64.62	38.312	90.0999	1.86491
84.5904	0.082039	88.6892	171.135	11.7925	0.172298
23.1334	0.596252	96.6523	112.3	114.714	36.7667
69.781	0.66594	12.1773	22.05	2.81781	37.6884
17.1139	0.014932	17.7468	87.3787	0.108865	0.979371
5.88751	202.241	87.6181	19.5046	113.504	0.796552
158.769	4.09588	70.9095	69.9683	67.7299	0.268459
6.12316	14.845	59.2696	54.989	0.565684	0.200163
8.59596	93.8234	156.762	69.4863	88.1735	8.10041
181.925	10.2541	88.7975	0.354378	4.95046	0
46.5172	5.40127	3.79919	4.56855	96.5085	10.9714
73.7448	96.1008	113.44	0	90.0124	3.76804
66.8256	2.54189	7.40223	36.8434	72.0685	93.1042
73.5229	1.0511	0.688881	245.334	0	0.653288
71.1879	2.46043	92.8055	41.9926	0.32477	4.42453
0.446284	2.95225	0.105149	65.6918	0	0
38.8738	27.6117	65.9618	28.5037	139.263	35.7493
2.80048	2.53821	48.4989	156.255	66.4699	129.814
20.9476	17.8809	71.4073	18.1455	179.334	142.671
50.0377	5.02193	109.002	71.7659	184.689	14.6883
30.4323	24.0281	119.275	46.6997	0	19.5933
0.877993	51.0816	94.3787	90.0348	76.1343	116.835
21.3106	18.6998	57.0603	36.9051	117.486	0.231085
140.293	0	107.186	98.7917	302.814	1.21859
45.8509	1.60892	24.2557	84.1322	2.62718	0.786283
8.85398	167.292	163.856	316.855	87.2904	59.7005
94.3453	0	96.1831	0.561676	81.6617	0
121.52	0.085697	38.0493	42.5745	173.165	168.077
12.9474	22.1597	79.5493	134.569	62.3421	0.55128
7.71676	27.1861	16.07	57.4866	83.4409	0.594874
87.8349	39.1243	8.69376	91.3987	3.27477	74.3288
1.72268	86.7936	9.90845	36.5951	4.80075	3.81894
0	54.0954	3.62419	160.321	170.445	46.0548
0.10266	158.376	5.0075	33.0146	6.91193	2.23856
0	37.7544	96.706	46.8633	3.83278	38.3093
0	35.6489	26.5415	254.928	4.51253	106.268
0.18022	41.5022	54.0151	82.0187	52.9519	18.4594
38.0953	21.7705	53.8373	24.2965	8.32148	2.63906
0.058655	186.563	3.68686	0	1.97671	58.0612
82.6063	7.70529	133.888	44.8017	60.2151	3.53114
66.0233	94.008	126.161	77.9837	131.35	0.125009
58.7939	55.4752	102.364	84.4409	55.8493	195.478
61.7189	281.932	154.257	65.0233	2.4834	0
73.901	1.95797	56.8145	38.7692	41.5568	134.364
93.9728	70.9989	57.0649	29.97	123.672	47.4743
61.6601	14.1939	133.792	34.4042	88.7034	102.876
41.7307	20.0647	77.6094	33.1169	122.109	0.815336
0.685368	37.6214	50.236	38.6308	92.8604	125.176
1.98108	6.65554	6.34562	50.6242	116.179	84.8185
60.2892	0.136486	27.936	82.2223	144.391	137.109
2.76351	1.53097	67.5395	9.03619	77.0712	0.199903
0	90.9347	17.3531	8.2841	37.895	142.333
1.59504	8.96373	4.58679	95.7739	121.564	126.245
46.235	0	37.4344	58.8692	24.4992	4.70956
5.8476	185.346	27.1943	0.104826	114.034	122.353
43.6413	1.52166	36.3361	80.7917	0.87786	1.47359
70.943	1.03532	83.5737	58.2391	101.234	141.692
35.8414	11.0283	3.99244	27.134	177.618	0.648498
3.2514	0	95.6836	78.8958	159.154	43.2728
61.9964	1.46024	2.94408	57.8552	195.082	74.2484
84.6399	37.861	51.2869	7.10095	5.54562	0
31.7143	0	90.9066	19.9962	183.797	209.86
62.8894	0.037009	41.7203	14.1292	186.855	69.8672
22.9245	0	158.122	0	0	80.3207
33.0907	6.44976	0.448577	12.8315	3.19539	15.7622
25.3199	4.79763	87.4414	2.20638	304.994	9.05645
49.4647	6.16301	8.1565	2.00902	74.0909	119.268
10.9431	0	42.9897	5.74557	132.084	137.368
57.7709	5.47986	27.9116	7.98705	0.592781	109.229
21.1052	34.9808	44.1245	67.3516	3.54447	15.7512
44.0709	1.15923	82.6103	54.3233	84.7197	11.1828
0	5.54706	149.255	29.8162	116.154	62.5674
36.9143	41.4123	31.5194	306.095	34.8265	121.649
46.3708	0	9.91139	53.9093	83.6863	3.69625
10.2534	2.13778	45.4686	2.55914	35.0914	0
54.4114	21.8873	1.6583	1.48731	148.288	162.189
47.1809	1.63429	55.1224	19.8569	78.3157	2.87091
10.9405	28.5347	0	16.3278	11.0203	110.931
52.7194	0	2.52121	4.25287	2.32084	158.475
180.311	143.278	11.745	6.66035	0.172355	78.4017
48.6621	46.0139	0.506668	4.75622	23.7482	142.279
7.20488	0.620806	7.42019	8	4.1486	10.8877
7.96309	43.9959	34.7894	327.277	0.031246	152.65
0.325344	0.181818	1.4315	0	53.4829	1.98452
3.08256	19.375	4.51027	88.5649	16.6413	125.455
1.18055	0.666667	50.8123	52.071	0	0.124899
0	3.85781	29.3556	24.3598	208.176	0
0	0.685985	72.6686	1.9165	138.584	0
1.39364	23.0883	4.09566	91.9907	0.298573	0
4.90491	34.0216	26.8362	74.3194	0.297442	86.6579
0.337732	103.763	0	36.3235	80.7156	45.6559
49.4544	0.508807	18.0131	9.51815	71.7106	99.9534
1.64436	2.35701	107.963	1.83427	156.841	105.375
2.08004	47.5991	47.1209	14.7025	130.165	2.09389
19.0174	62.0254	0.17722	84.494	51.7305	0
94.1054	1.35891	0.119537	58.2255	71.5766	9.03206
18.4493	71.7905	7.66916	11.0615	39.8673	154.775
18.3439	114.745	1.97275	48.8645	184.973	124.677
72.6436	24.3154	100.917	6.70073	42.3379	36.6878
22.2829	60.7401	46.5957	1.242	174.775	97.4909
24.2407	8.87165	2.56031	12.7034	37.6862	107.687
2.9816	66.3964	119.853	3.87256	52.3336	3.42205
50.6374	25.125	78.5336	2.59873	13.5677	123.216
57.4167	26.9385	43.2443	168.567	0	86.9008
11.3244	3.32495	90.2359	68.7972	160.554	140.817
4.40073	4.82431	0.000607	20.7928	22.1682	75.8422
1.25908	5.93872	91.9411	6.70117	25.2613	128.767
1.78528	0	6.3e-05	6.61116	36.8408	133.655
110.321	4.34264	4.33371	3.88805	57.3246	98.2273
0.772318	48.0492	23.3287	12.9718	159.373	0
35.0411	3.09498	2.7132	39.0396	125.296	20.8691
1.94512	27.4936	3.92615	70.3736	0.171785	70.7763
33.9036	15.9769	2.35596	14.9448	3.28791	2.62138
4.08933	89.0534	6.98689	43.3983	0.282508	0
24.7544	24.487	0.023034	8.8615	183.659	75.2707
4.77513	54.6753	27.3854	8.39247	1.56701	5.87404
0.187657	61.2244	21.8432	5.77121	17.2	5.63695
14.0247	109.267	12.2145	34.7968	19.7397	106.676
36.9744	0	20.8443	36.7018	0	144.226
31.646	36.0358	0	2.21573	5.41915	1.03438
20.7362	3.83673	2.5213	12.3519	147.754	0
44.3831	74.1317	38.5488	11.2655	0.761607	140.993
48.2356	57.8508	2.73429	11.5578	5.52727	120.767
0.211936	103.525	0.518225	30.333	0	8.12128
0.766865	23.0074	0.040596	10.2636	5.52126	0.512997
1.12798	93.1029	3.04025	1.93526	21.0547	88.0258
6.56441	14.6007	1.31109	6.75024	7.05138	0.25925
0	0.793369	4.17391	11.1354	3.87694	91.5799
3.92885	48.6005	35.418	3.64124	5.63964	63.7265
4.19415	3.45636	45.0072	13.1519	4.37814	69.9052
2.78938	72.5627	160.715	0	53.6681	1.41735
14.9046	49.5217	84.186	20.8306	1.23628	2.01811
3.67347	44.8722	21.3921	32.2316	31.3321	167.195
3.1072	37.1057	2.63745	60.4377	5.54786	50.6486
33.0323	29.6379	62.9599	1.12025	143.293	65.3434
0.000845	0.822548	126.215	176.086	11.0876	0.170023
76.5163	1.80317	5.57599	45.5762	36.6345	0.203474
8.6584	1.0961	3.29144	5.6579	91.6589	118.978
1.40286	10.634	43.7473	1.6206	173.734	151.598
12.5756	0.419341	13.3333	75.129	107.04	6.47424
0.732008	0.191037	26.3636	19.2753	0	164.049
0.79555	0.577772	39.35	14.2805	0.758467	0.802197
0.245975	0.84525	26.4725	18.4631	1.26252	63.3404
56.3362	0	76.8235	35.7996	255.911	5.1031
146.092	4.26168	101.668	24.1736	13.0201	0.374843
0.482781	4.45574	0.217467	17.1378	1.33561	0
55.7748	21.0827	32.4152	71.2819	9.40248	0.443005
70.5994	36.3471	0.204929	88.3817	30.9826	0.518959
75.6887	1.60894	52.2453	44.0805	0	0.512205
38.8594	29.5278	0	213.257	0.660114	43.235
112.102	56.9363	0	84.7768	0	5.98667
46.4412	22.0627	2.27647	15.4468	118.816	86.6554
44.6911	14.0048	142.973	17.6004	126.012	0
80.4292	59.1613	2.22049	2.14601	179.968	0
0.701556	5.08077	56.1125	13.686	124.401	0.411721
15.0721	109.161	109.437	10.1739	79.5646	0
14.4891	14.087	13.5837	29.7783	0	0
10.3975	7.19877	117.764	19.6153	7.6628	52.6649
133.819	10.5329	32.9561	66.0312	0.7369	76.6593
0.052007	50.9731	14.9814	0.487707	0.169644	6.09233
1.02597	132.373	95.9402	13.2815	1.85305	148.439
7.13819	6.3846	10.2232	9.67592	0	0.205393
19.3482	14.0453	0	43.7782	16.8049	0
0	0	118.4	59.4265	143.827	0.093975
2.90776	7.75962	26.5534	69.018	92.035	35.4796
141.277	80.3062	42.7516	14.6184	61.5246	60.0116
17.5174	15.4799	97.1647	152.642	187.274	1.01219
45.1247	6.75128	34.6348	3.157	6.10002	178.739
4.09457	0.618769	37.727	124.496	102.879	1.84842
5.13404	0.15414	7.96851	1.69568	254.881	69.4719
1.15366	7.38002	296.872	0.289025	9.68802	0.484388
45.1247	35.194	0.305507	44.2505	3.03964	16.6902
4.09457	19.4971	0	67.5495	0.164565	121.007
5.13404	4.93316	20.7896	31.8484	136.824	1.98572
1.15366	11.5018	35.2296	11.5391	77.1476	0.121281
0.842978	0.747039	127.015	22.6915	8.71639	2
0.06544	27.8226	117.461	95.0582	2.47629	4.07293
0.039237	0.14648	110.77	15.9849	186.963	10.6238
0.146402	0.24668	0	0.217848	27.8349	19.8786
0.283945	0.226005	132.873	33.2353	12.2779	5.08824
0	0.206357	22.8385	20.0654	122.528	2.94576
65.4297	1.239	185.977	2.84699	75.3427	25.1751
21.4059	0.556521	0.732015	1.56784	0.11944	40.3141
40.1291	0.375408	68.4895	50.5887	85.2066	0.122807
1.85168	0.772141	157.275	0.756853	181.364	5.77003
2.58866	2.89223	0.261431	0.537099	1.40653	7.00717
43.3509	0.035179	110.77	90.3127	109.678	4.52178
17.0004	82.2306	0	1.69136	18.6735	60.2501
67.9057	3.01005	132.873	6.31958	115.116	192.851

## Sheet: Fig 6 J
Fig 6 J
Tail Moment
DMSO- treated			MG132-treated			H2O2-treated					Descriptive statistics of tail moment, generated using Graphpad Prism 8.1.2
CASP7-CCM	CASP7-p30	CASP7-p29	CASP7-CCM	CASP7-p30	CASP7-p29	CASP7-CCM	CASP7-p30	CASP7-p29
8.99033	0	75.2941	7.75474	125.933	45.874	127.228	23.6394	38.6569				DMSO- treated			MG132-treated			H2O2-treated
2.62995	47.129	128.773	46.765	79.5324	19.8182	43.214	2.81194	0.831067			cell line	CASP7-CCM	CASP7-p30	CASP7-p29	CASP7-CCM	CASP7-p30	CASP7-p29	CASP7-CCM	CASP7-p30	CASP7-p29
51.5516	17.8631	118.559	22.5577	58.0371	12.5847	41.2657	33.2401	0.671178			Number of values	323	324	324	324	324	324	324	324	324
84.7048	67.8546	61.2957	101.986	72.4098	47.9319	20.399	67.0475	8.83049
0.934744	101.494	109.076	0.23767	47.1901	21.6269	56.7604	21.381	38.5252			Minimum	0	0	0	0	0	0	0	0	0
143.512	72.2459	84.8761	56.4549	22.2663	21.1775	15.6941	1.2521	29.4775			Maximum	226	240.1	164.4	225	220.4	247.9	249.8	331.7	265.2
115.982	34.1244	89.719	111.879	2.60967	4.96782	6.68844	137.354	4.71335			Range	226	240.1	164.4	225	220.4	247.9	249.8	331.7	265.2
4.34513	55.1842	2.1927	0.330075	0.152966	9.1958	102.519	32.6842	41.7538
61.7447	2.26707	0.733772	24.8756	15.52	85.9082	28.507	0.615843	13.3706			Mean	29.37	23.69	22.06	44.42	39.14	27.14	49.31	47.13	44.46
68.3135	2.84423	66.5123	77.2412	179.161	40.6654	42.227	128.813	187.162			Std. Deviation	40.43	33.27	34.04	48.68	46.43	38.33	50.26	61.82	60.11
190.203	31.7381	48.9238	19.787	2.32195	28.4023	114.65	44.1248	0			Std. Error of Mean	2.249	1.849	1.891	2.704	2.58	2.129	2.792	3.434	3.339
125.674	42.7893	14.8076	101.594	7.02481	5.14727	93.4489	126.204	2.26129
117.822	99.8493	2.27673	75.0303	0	62.4236	2.62357	59.8429	122.374
0.117889	0	44.8555	142.722	0.189591	21.9569	111.206	230.225	5.42578
24.9003	0	3.88846	66.7493	48.2279	49.4594	110.185	10.5364	125.122
172.231	1.05916	22.4855	2.46469	23.3439	40.9815	3.3933	7.67622	105.943
58.0654	4.29816	11.0467	120.691	13.5969	29.3103	13.3782	98.4956	48.1176
52.398	47.9482	43.5993	55.4701	4.11883	35.8395	19.1731	0.464137	0
106.604	5.91953	45.0692	119.835	16.9651	31.6417	11.4126	132.686	35.584
151.885	41.3206	36.1421	53.6549	26.1713	101.129	46.377	15.8272	0.134051
2.48987	0.765085	10.0159	121.802	5.18298	1.67107	1.16956	77.1388	42.8472
18.7224	47.5051	89.1017	95.3606	82.2458	66.4625	8.30114	0	66.1662
7.41319	0	19.9679	0	12.7316	66.1026	0	4.27415	39.4302
4.88833	5.68311	4.83824	67.9334	4.30493	46.2918	19.126	0.736619	0.433195
61.2724	49.8815	37.0476	191.267	2.60459	45.5699	128.606	114.54	171.155
10.9409	0	9.05778	75.8138	6.60187	31.192	4.39642	92.7595	144.027
64.516	1.37789	64.3992	128.49	2.46602	4.21241	8.3335	133.838	0.138142
76.9697	5.94541	4.22427	93.216	0.340514	69.812	37.9064	59.6808	0.866202
0.094806	4.14029	3.75039	95.9695	20.038	20.5886	67.8157	4.79902	147.819
22.8998	0	0.070147	0.802882	1.41037	33.4248	4.40437	192.421	167.478
0.056559	21.0689	4.0007	20.1466	11.7624	94.2703	23.3786	134.754	80.7086
13.1924	48.5544	2.7598	2.52285	30.6348	38.1881	1.04027	0	0
33.2789	0.273847	27.8116	38.3374	84.0885	56.2035	23.2463	53.0953	208.405
36.2137	58.2474	71.2679	30.9074	15.3408	115.486	22.6693	0	189.169
10.2029	133.547	0.563625	27.4542	1.56118	10.7086	5.54847	8.23539	0
0.464783	72.7123	0.322199	12.5439	2.09487	72.0409	0.59907	52.2315	1.08958
11.3767	30.2438	4.85873	2.48972	33.9099	5.90271	0.324747	155.199	184.595
7.61393	44.3091	2.09667	4.49175	33.7652	99.5475	35.9744	33.3835	162.954
1.33317	7.76861	1.97534	3.43994	47.22	26.3341	42.0633	155.12	120.426
0.584198	68.4769	12.5529	0	14.9439	11.0198	11.3754	0	0.049044
4.99594	40.7628	2.9276	0.015154	15.4053	120.928	21.2472	18.3734	173.285
17.6456	43.2872	13.0389	47.4757	2.07384	38.5353	115.3	3.2739	4.89161
16.4861	94.6501	9.81756	70.8896	7.53605	23.1957	22.953	16.4129	151.708
1.65606	0	46.2153	0.528312	86.9561	61.0421	131.455	66.8273	0.716251
0.783567	11.8385	49.9551	73.3144	5.49995	58.7847	71.3626	0.219363	133.779
12.0307	23.856	6.71493	39.0403	103.306	53.4675	1.73673	0.363406	72.8157
25.2143	43.5586	84.2053	1.45404	1.50586	88.8157	42.2992	125.864	0
0.43881	23.8034	7.45953	42.0905	0.726231	5.75667	67.4167	7.65917	119.081
3.22511	2.17047	0.603313	5.28563	13.5996	1.30316	128.133	126.212	45.4621
7.05375	58.1737	23.5703	181.703	79.5138	48.2318	3.37301	0.50776	155.017
4.90894	69.1518	12.4331	1.13644	32.6341	1.07343	60.5002	203.021	7.05247
10.1125	12.7219	29.0584	18.0606	1.45274	38.5744	4.14308	33.2574	48.7888
66.4722	22.106	0	3.81441	38.2495	20.3222	38.5456	15.522	15.3784
84.1358	82.8103	0	14.8783	57.8898	52.8629	13.0559	13.7196	3.68629
49.5181	6.99016	0.008943	0	68.6914	41.4393	50.4742	12.459	170.08
26.2672	0	8.74262	50.9823	36.8489	34.2098	112.643	44.9463	0.505719
101.988	21.5931	92.6485	93.399	11.898	1.74924	96.9007	118.748	38.0566
21.207	1.28056	12.9311	127.628	58.0133	24.1512	2.36647	49.4909	0
39.1435	0.190691	54.9336	76.5333	35.804	45.8447	38.2432	0	29.4956
35.2482	9.30541	48.4015	4.42245	11.3721	146.43	90.1812	1.83362	5.80165
123.177	1.18686	7.59815	106.128	1.96214	5.87648	121.501	14.0458	0
53.5735	21.1881	63.1367	0.063282	1.6663	81.129	18.3535	14.2724	98.7119
55.6241	6.36628	94.8663	63.7151	92.6631	11.3173	35.513	1.99944	13.5939
8.87555	20.8318	97.9472	105.698	17.5372	1.46904	83.3561	22.7055	59.8888
67.1456	115.679	4.38721	75.9137	49.1331	1.74772	18.0832	105.793	12.5652
44.5803	53.3375	98.5311	3.4401	41.9419	44.2807	102.57	120.865	1.43581
40.5621	11.3986	0	83.0326	2.29386	22.3194	105.669	0	0.440534
49.6332	0.279447	1.37261	57.4961	27.0403	11.9259	72.0099	66.273	0.169137
85.0779	3.05989	117.2	1.40793	0	5	116.566	50.5407	66.4717
19.2017	15.3505	1.66875	74.6765	0.396748	21.8954	45.5827	28.3396	33.1704
11.5973	6.04017	92.1006	1.41233	41.72	161.215	11.9916	56.8765	38.6792
104.467	0	141.896	17.4069	4.64521	111.242	158.137	118.618	39.3225
43.0608	47.4067	115.035	94.6002	53.7571	7.03674	14.1376	171.666	36.2642
68.7598	53.5894	38.7785	82.2301	0.20322	6.75457	51.0892	18.5588	191.261
30.7093	11.0897	0.127821	43.0587	0.255626	20.0426	23.9715	69.0434	95.2324
0	39.426	26.7509	41.1478	0.082182	14.7129	10.3427	126.091	139.429
4.86886	0	0	54.4822	6.80319	146.748	78.9427	139.828	5.64476
1.35671	53.2236	10.8479	38.9493	6.33429	66.8969	2.63087	184.014	0
2.40081	99.9063	69.0073	225.008	0.108657	35.9058	118.418	179.742	0.303618
0.349653	24.2664	55.5762	0.455078	79.416	0.693479	78.9286	0	4.36908
23.2788	3.09629	140.052	64.3438	94.9876	33.8366	17.4168	4.21596	1.15943
17.565	161.601	9.56901	2.76157	159.219	15.1221	14.2772	123.485	177.915
89.3862	0.172333	1.41248	2.20671	129.58	0.991434	221.649	1.74271	107
122.252	75.0116	52.2934	119.555	59.7301	0.531963	96.5273	149.8	206.423
112.159	0.140844	0	107.796	25.9294	89.3253	12.5504	133.085	143.602
8.41786	5.22008	0	67.0604	41.038	3.53141	201.398	156.025	11.4087
17.1489	103.321	50.1403	71.7762	194.786	18.3945	134.009	25.6818	29.7446
98.3678	48.1113	60.1141	159.56	49.0065	3.52242	12.231	152.854	10.8606
5.17331	33.5686	17.6132	103.146	72.7043	111.352	24.5451	111.837	0.834667
8.2462	0	3.34482	111.562	36.4769	111.676	45.4746	186.602	167.483
0.04643	160.99	77.245	6.18938	21.8152	0.461723	67.9841	0	0.352941
108.917	60.5563	20.1717	3.81816	11.8789	51.5935	41.8963	1.86963	40.3209
104.273	1.83704	0.000909	67.0997	17.5034	30.4538	4.10197	134.219	168.942
20.5864	9.51071	0.291905	37.8565	59.4981	4.22863	7.88732	36.3893	0.338971
0	96.3833	20.1671	2.62394	16.4048	4.82422	7.35775	0.052716	145.993
0	23.3827	0	1.56295	11.0751	17.4456	92.9946	99.0636	143.544
2.84147	0.982447	0	101.988	2.27745	0.225522	76.6419	27.0548	157.667
0	4.06665	0.113038	113.939	34.6957	0.061482	181.939	12.2736	77.0658
0	17.8012	86.2865	0.524855	111.777	1.78747	51.6565	72.0052	0.432872
0.008566	4.6831	10.1441	0.244512	18.4094	0	126.681	115.084	0.590806
47.6617	11.6191	50.742	87.0274	93.8025	5.67532	183.989	2.23524	136.601
0.217465	16.6734	86.1461	25.9732	34.3716	0.084215	103.781	2.70486	87.8692
13.3423	0	4.92298	97.0876	1.79472	9.36016	95.358	5.83192	193.171
0.309242	65.6046	14.9175	198.368	39.34	2.64443	63.7517	52.5643	116.375
1.96846	52.2974	0.117143	103.207	21.2396	0.219812	22.1616	4.0863	0.276152
5.05734	64.3734	141.23	117.467	67.0665	96.8487	50.0015	17.0499	3.10959
0.253086	19.3625	20.8324	119.672	4.70285	0.065359	133.76	28.4505	0
24.2012	19.7434	12.5945	166.229	45.8298	0.153459	90.4197	0	111.329
14.9195	107.712	18.0398	87.581	67.6005	2.11118	124.114	0.061045	177.731
10.1112	72.9011	3.2009	21.9336	94.6202	0.427251	31.7886	7.65846	0
14.6461	2.07836	0	95.3166	3.11002	0.066829	13.771	16.9813	172.222
155.78	0.497587	11.6666	212.102	13.3397	0.737737	152.305	12.5123	11.7222
1.27245	30.9922	2.90934	36.9991	14.3653	0.020126	22.0557	82.8127	164.721
64.5793	58.5939	2.17883	124.201	76.8192	0.051586	27.557	0.242372	1.36914
0	39.3334	13.1986	3.89881	32.7134	0.315921	105.107	142.661	5.61163
0.316524	46.6626	11.028	40.4338	116.553	2.68404	103.154	16.8844	3.59186
10.5353	20.2954	14.8891	14.6214	93.0559	0.245563	40.694	162.642	61.394
165.531	11.6264	15.0639	6.36265	23.1117	25.6747	140.402	106.428	43.4694
0	3.68365	5.76691	15.658	2.70476	0.189433	3.42296	178.728	70.6959
0	5.27282	56.6768	14.7517	55.7323	0.209369	7.0061	127.407	4.9892
11.1257	24.2327	0.884552	2.08048	10.3989	4.94585	50.8564	3.82646	112.651
41.2007	0	3.07799	60.7518	2.70331	10.7059	0.011221	119.504	118.907
21.8118	4.30536	2.14209	1.06803	3.52947	8.53512	35.2561	203.422	19.9628
43.6624	0.877392	0.78176	0.348717	0.742932	1.8229	36.8733	16.2654	120.741
106.379	4.69113	0	6.06057	92.8333	0.601879	49.754	33.3258	11.7375
23.7045	16.4446	15.4657	0.017646	61.8496	2.21596	136.528	52.5303	0
17.9279	6.17106	1.82749	99.5772	4.97508	3.09567	136.436	38.0158	0.599173
74.2199	36.895	63.4278	10.3269	26.0068	0.666719	51.1981	109.857	0
6.14708	0.986131	0.020982	0.108687	54.3692	42.9956	135.736	60.9741	265.247
0.293986	0.340381	17.2112	3.25074	22.9117	1.12065	14.2953	32.7887	81.8024
9.75006	13.0255	3.04549	49.8126	83.0014	0.169145	69.7693	172.181	36.3286
1.0224	62.9675	28.3389	2.02682	0.730311	9.30209	61.6939	8.31815	0
1.01453	9.13023	75.1672	4.50104	4.51597	6.19936	39.5991	0	0
6.45073	11.6934	0.211462	58.9667	2.75293	4.02978	0	76.4049	14.0319
0	0	0.274064	0.513174	103.634	5.42011	7.00027	101.8	145.943
17.3111	80.5763	17.3057	45.1934	41.8076	0.276336	24.7674	1.46725	6.70849
27.8573	8.72175	39.2868	4.38631	0.001134	5.68008	23.4304	0	123.645
4.06778	5.28559	4.73404	0.14279	3.3408	1.18337	79.3611	173.072	1.671
13.0052	49.4721	126.564	150.514	13.6705	17.5164	3.49295	3.67008	2.03014
82.1343	38.4174	20.8816	14.1819	34.5959	2.43793	41.0897	194.695	67.3991
0.33775	0.406542	2.64993	6.66584	60.0242	81.9532	83.7421	18.9621	0
0.621498	82.799	20.8577	21.5769	1.00102	6.95298	1.18824	158.23	124.185
8.01117	86.6195	51.3912	0	0.00827	26.4727	72.2905	29.0008	137.858
4.95469	86.9133	10.8284	34.3312	5.14832	4.90213	1.91317	141.422	20.8855
20.8501	1.83741	7.50945	3.4003	1.62771	50.3338	0	8.16108	5.6715
0.857626	7.98063	12.2485	25.4533	94.4449	0.235315	41.0154	13.5168	169.589
0.084045	12.2046	2.2434	87.6652	24.4507	66.7634	115.375	34.2974	19.8649
0.431134	66.2745	0	44.8215	10.3639	2.47783	73.8122	47.1634	34.2886
130.676	0.086667	7.61172	92.9442	20.3947	15.663	96.049	100.248	262.291
82.7759	0.649848	0	0.805604	41.2417	39.886	104.748	6.93398	104.343
1.29505	51.7722	0.812065	45.7641	15.2773	12.8894	76.3972	0.1444	150.316
1	23.3187	1.0007	11.8481	40.4841	28.9501	106.974	3.46103	0
3.39302	63.8407	33.3798	5.08687	4.77077	96.7723	99.5234	0.366054	34.9248
99.4241	25.8406	4.45528	10.3186	0.357505	137.173	17.032	0	2.64594
1.55269	43.6814	141.302	53.5516	23.1009	28.1148	60.1584	120.288	152.851
44.5903	0.892009	35.0329	91.7183	1.69998	35.0687	87.46	3.05857	3.70804
58.0855	109.821	6.25888	113.986	95.3733	87.0053	84.9828	0.180013	110.867
0.118976	56.1644	5.46519	4.72815	36.5705	52.3322	92.443	0	124.06
0.174041	77.6406	0.18617	102.368	2.55985	68.3295	8.22216	61.9709	43.9626
43.4647	62.3107	69.9803	44.7658	0	56.401	85.1399	0.532402	202.355
0	45.678	0	123.707	6.38026	5.64379	112.962	0.360954	148.207
1.36627	76.205	56.3664	98.2306	44.6659	82.1086	12.7876	16.7805	0.749522
7.73246	55.8425	64.0634	80.1491	36.2631	39.6764	9.45161	27.0756	0.192404
0.208311	98.8755	56.6606	67.4756	220.351	97.2615	106.651	0.302054	109.365
0	60.6256	47.4164	35.7766	36.9488	32.6655	7.10016	46.0654	3.88051
32.4172	4.00938	0	146.561	3.98332	247.853	75.0423	64.0085	1.30539
0.25216	25.2355	72.7323	5.26853	192.459	0.927046	5.39014	128.398	1.21453
19.572	4.8076	101.805	113.075	5.68592	20.577	110.387	126.555	5.1747
1.06875	95.6085	27.667	92.9432	25.04	1.61733	68.2133	146.98	3.28631
0.584364	4.58867	137.42	0.252061	7.72353	94.0638	42.3718	7.76894	0.269247
1.02339	1.80571	1.45063	115.63	71.0042	30.4825	93.4746	124.62	0.005925
0.593638	2.71431	0	2.2288	42.7988	0.133126	80.4261	135.291	0
0.792568	0	29.0327	39.7235	25.4235	105.321	6.60412	123.268	8.92202
1.34633	65.0122	96.9085	91.3277	23.6608	84.5574	44.4877	0	14.6599
78.7662	22.6432	58.1842	4.45426	42.751	36.111	83.7317	0.426935	8.05121
39.5757	0.705361	0.665393	25.1113	66.8671	27.1382	32.8425	0	0.427334
87.4369	48.6372	45.7043	27.18	27.2972	130.465	38.2754	0	3.51186
2.6951	3.00934	0	128.643	20.9586	39.6853	116.292	98.7583	1.30433
89.0632	36.9966	31.1822	83.6495	33.4552	12.7068	116.164	77.7836	18.8264
7.46869	0.651618	134.81	85.782	120.597	41.1263	70.1469	62.2056	0.305762
41.4593	1.20526	28.1595	62.4447	43.3985	0.095979	120.663	170.567	0.451943
68.1856	3.57007	20.3582	94.148	97.1609	23.5194	8.23888	151.81	0.069056
56.3085	9.45315	2.7472	45.3252	24.9001	101.17	168.181	6.89177	0.920915
3.48123	30.7548	33.7486	0.594584	7.45346	34.9013	108.153	331.725	0.284028
44.4268	44.8433	9.76633	106.467	20.3483	61.5063	66.8942	4.64204	0.346031
0.134258	22.1986	3.44509	64.3786	21.5621	0.971644	76.6838	113.123	0.326833
0.297733	15.2848	8.32667	17.5858	20.329	0	27.6172	104.128	1.77636
69.4525	55.2639	1.91988	2.84676	33.4224	0.199131	74.1097	75.674	0.371247
67.1412	6.07637	40.4111	116.567	28.0743	1.37129	81.4145	0.306813	0.561704
2.60099	9.40987	13.8505	3.18274	52.9523	52.509	38.1068	0	0.773114
26.4249	0	6.24882	64.2951	46.0308	0.037825	74.0939	34.8857	0.290466
72.0486	49.8524	62.6598	0.044892	25.1465	0.1141	93.3643	2.47062	9.44132
8.36861	31.3525	0.99545	30.204	10.1736	3.28184	65.3594	8.24652	7.52816
51.2877	17.3651	2.94473	51.01	122.598	6.61206	57.8759	98.4937	4.8624
105.229	27.4171	25.1468	41.4072	213.16	42.4775	30.3032	24.9841	2.88457
57.0056	2.94137	14.1421	0	105.082	0	61.1434	1.65775	1.75916
0.889937	7.59211	0.876693	79.5197	51.8289	0.113478	2.40127	34.8949	14.4071
74.4581	3.17777	2.20582	131.627	75.2021	0.583554	25.6193	0	3.06858
0	0.002047	0.407467	29.0335	123.266	0	55.9647	74.4422	65.9742
0.102902	0.983364	1.60093	66.4416	57.2968	0.357607	79.0376	144.656	0
0.941803	3.61188	0.545803	30.484	1.21365	12.8831	13.8393	134.491	0.172369
0	28.5496	0.818852	57.9932	128.165	2.5565	78.1284	136.033	0
33.0127	0	0	64.2989	212.804	1.51042	22.4367	47.3503	0.925661
0.561534	28.3564	0.117367	109.599	16.0733	18.112	52.2517	120.238	13.5752
65.6702	16.3061	0	124.02	38.6947	17.0199	30.6685	0.467776	182.729
0	25.4648	1.90664	0.693632	30.8499	29.5548	76.6762	117.208	48.1216
20.5868	125.181	21.0391	100.465	130.117	41.3739	31.4644	99.723	2.99811
0.307543	45.508	0.229053	42.6746	48.6293	10.4253	25.611	147.683	20.928
3.28977	42.0748	7.73911	145.864	125.474	6.11787	0.844195	6.75281	12.1024
12.5526	4.35187	3.52165	122.225	113.831	14.6636	63.0642	117.896	37.7487
34.1721	0.160825	3.29318	20.621	132.388	21.3695	117.943	139.604	10.2377
1.69565	57.5848	12.4508	5.56469	210.487	22.8191	76.9584	0	20.3039
2.19598	35.8916	15.5889	11.9924	57.3258	6.08639	185.039	0	16.059
54.0938	0.580181	17.293	21.4453	28.3456	207.97	129.05	0	0
1.43363	43.9644	5.07998	0.612771	86.3996	9.08278	140.032	36.4155	13.7576
6.32979	20.7957	0.014847	120.897	34.8205	15.4097	109.868	0	32.6032
0	54.3463	34.2129	3.45092	127.228	28.9943	133.416	0.533577	33.1938
16.7596	0.14117	0.001952	100.5	48.2477	6.04139	114.959	0.995398	0.826979
1.54218	2.86096	15.0424	71.6218	16.3658	17.3332	86.5935	14.1705	4.51223
94.5674	3.47149	2.32838	10.9212	102.915	14.8158	80.0113	5.04824	3.23265
2.684	2.63564	3.84203	107.162	82.0827	23.5515	91.7202	6.17093	145.844
4.27605	1.98966	2.54114	35.5428	78.5368	15.1253	120.223	22.2361	92.2929
59.9106	3.89639	128.294	4.35671	9.49989	0.119748	34.9386	171.807	6.66319
17.326	21.3841	12.7531	17.5839	22.2128	0.063359	21.6513	99.4245	10.0579
0.084288	12.2717	82.4571	106.299	91.5155	16.8331	15.9886	0.765799	0
61.7441	16.1505	0.318185	19.7684	138.955	30.0693	61.4897	6.77622	168.108
45.5253	2.8208	16.5956	120.542	16.036	10.4178	63.4222	7.46097	0.75723
0.084413	0.035336	0.361854	0	5.03913	0.301154	10.0284	54.4987	0
0.02858	0	0.010936	121.266	0.42261	0.176239	208.586	35.8017	4.88372
47.8808	0.156033	0.216814	87.5986	66.9988	1.8546	2.31351	131.781	3.59455
0.00058	0.10206	0.246164	25.4456	0.289443	10.4986	7.92414	2.00193	19.8491
41.8168	2.13681	46.7304	117.886	1.84505	0.173701	17.6418	31.6666	0
0	2.77179	1.29336	0.161848	1.23188	8.65475	0	2.7031	74.1019
0.141113	0.32341	0.090111	0.659278	0.295534	0.012223	39.5578	10.3783	0.487082
0	21.1357	0.531718	1.085	0.149916	0	0	0.081342	32.716
6	0.153998	22.3043	0.048424	48.9455	2.40147	2.40071	0.76704	22.2907
0	0.3179	5.0171	56.9515	0.801008	1.18155	1.97537	4.45952	0.788492
0.260336	0.100256	12.438	0	7.57299	4.40384	2.65635	4.99724	4.73208
0.077387	0.281055	0.055731	0.064209	145.941	0.182634	7.14326	22.1155	67.3619
11.6817	4.2122	0.00309	0.037875	3.83695	36.836	0	3.4518	3.29757
0.361124	2.30067	0.431488	48.0717	16.3801	53.2593	0	0.05587	1.12623
0	1.99292	0.763209	0	171.234	21.8139	19.9539	1.10903	19.4227
36.7701	1.55233	0.107066	15.9495	0.10783	7.61176	2.21639	0.439541	111.187
0.158649	6.4858	0.199847	0.079662	41.9416	25.5696	0	1.43779	0.284336
0	0.44245	1.58261	0.33211	154.057	45.5163	0	1.30616	36.1647
71.7881	0.918318	0.025809	3.88875	43.5894	0.645353	0.313309	0.13362	0.971634
2	0.737917	0.187655	0.576507	0.743695	0.187316	196.619	0.653249	0
64.3526	0.251248	0	22.1218	0.204173	66.444	23.2148	0.805476	2.66159
0.376931	37.1394	0.266483	0.143858	0	80.4825	0.227273	15.0124	38.4038
12.3731	0.478892	5.41667	77.8142	0.936035	1.261	85.9043	0.690389	108.066
104.084	0	0.013321	0	1.55635	6.35323	10.3762	0.256392	37.1599
2.18203	0.110119	30.0769	5.57808	91.6941	0.09869	4.50839	0.706655	0
19.2863	1.30578	5.5247	57.368	0.244839	1.25705	62.6082	0.891994	0
107.548	82.1308	0	4.84246	0	1.77845	88.6121	0.636291	0.061702
0.564989	96.8411	5.22973	18.7055	140.664	0.444959	0	0.262023	51.4417
0	9.84181	0.788918	61.8529	119.654	0.417177	0.010827	0.84929	0
0.393429	0.057882	0.333555	70.748	0.473485	0.244374	8.93676	0.204091	0.451659
0.326058	4.43027	32.2571	45.9123	2.66702	63.0779	13.5335	5.2836	0
12.6849	0.093108	0.314782	45.5255	1.75561	0.119487	0.206347	102.655	21.073
23.5536	0.609665	0.780264	0.439904	0.953257	0.167405	249.833	7.43211	0
35.6571	0.723379	0.435256	0	7.60481	1.97463	0.435475	28.127	0.916657
14.3184	3.8693	19.4292	70.7455	63.3675	0.147295	44.1762	7.41254	26.4761
37.8321	8.4073	3.37489	2.25839	39.2511	0	0.377765	1.143	79.7053
71.9757	8.98194	0.660911	0.324445	0.164312	0.585534	20.7583	0	2.62742
106.728	0	0	3.96911	1.5029	7.19259	0	0.697435	47.6255
0.218431	6.01753	0.221085	0	68.7615	199.864	0	0	35.3109
5.20968	0.685853	44.3435	15.4795	19.9963	1.38461	77.3841	18.6729	4.41398
0	1.9237	0.073555	98.0235	0.054293	102.809	60.109	20.7437	15.3078
33.6022	0.133812	9.74839	3.57439	67.6222	29.8075	53.6721	0.112928	100.909
0.408973	240.133	0.647045	0.369982	4.5378	10.7804	8.36627	0.117455	0
95.8133	0.489034	0	6.77578	1.41504	1.3363	7.32938	0.030356	8.03962
68.053	0.241843	0.421604	0.463557	0	19.0319	1.45714	4.3283	0.822137
2.3113	63.7612	0.237413	1.29154	0.414742	72.1843	0	0.572972	54.4533
0	0.221821	0.383467	16.3776	6.57488	19.2547	4.03761	1.70125	1.29568
1.64589	0.269791	164.419	101.28	0.882421	1.02673	11.6495	0.782359	43.6677
4.93713	75.6541	2.78944	0	0.362552	3.56209	0	0	14.8373
0	0.185851	0.838202	3.51032	4.59734	93.7393	0.808585	0.900775	184.92
5.86956	2.73547	0	40.969	4.98914	0.145345	59.9527	22.0714	0.150925
0	0.402392	0.075769	0	0.47415	0	0.411993	36.747	19.2087
0	0.108851	1.36911	1.28974	0.327869	9.04297	0.104962	0.135681	0
31.0247	0.348994	0.0945	0.211613	0	19.9788	0.317993	0	8.01339
2.87979	10.5351	0	0.112303	3.79954	1.90307	0.737938	0	40.0669
53.0602	1.94076	0.170717	125.089	13.9899	0.101326	73.9902	0	2.43793
0.784158	0.230153	0.019907	14.2879	1.23503	1.59165	59.4416	34.0058	3.15563
119.358	50.5934	0.56981	83.7885	120.06	55.5202	57.9393	0.003675	0.124297
0.89594	1.79689	7.02131	0.170306	3.48019	3.71233	0.096159	12.1816	37.9767
0	0.093708	33.2627	0.195586	123.387	42.9848	0.933468	2.24251	61.9854
14.5091	0.1781	2.92137	1.36689	2.55747	0.102994	0	1.06611	44.8061
69.3621	0.042901	0.268645	132.853	0.474724	164.873	0	0.107026	6.76104
79.8186	24.5588	13.1864	0.229078	2.84318	67.3214	185.094	3.35142	0.744544
33.5437	1.1798	0.08766	0.390161	0	13.477	12.2073	24.3578	60.6637
0	2.17393	7.85691	14.9579	0.318776	72.4345	7.42857	0.13648	0
6.87725	8.34104	0.341842	0.985673	11.0358	1.08161	0.168736	0.637729	17.2049
0.483886	9.39797	0.113011	4.60227	66.9014	46.6117	3.65145	76.3649	106.637
0.366073	0	2.42361	8.70171	2.7967	3.31418	0.639564	0.257926	0.019511
1.3124	0.187971	0.763352	2.5066	129.531	0.002155	18.1457	1.93857	2.83722
0	0.363872	0.141336	1.44821	0.517726	13.3837	0	0.217391	120.561
0.471401	0.068286	0.440579	0.01115	4.9466	0.510225	9.5098	2.71571	0.0032
0	0.145188	11.3222	0.368976	134.423	102.28	22.1359	0.992954	0
93.329	0.205823	0.280811	95.4417	47.1716	0.501992	0	29.5171	0.477341
0	0.291196	1.19188	2.32458	5.77015	8.22659	0.399926	1.20173	6.55124
116.158	0.096308	2.13451	0	41.7678	3.87315	0	0	0.007446
0.002548	0.311363	0.423771	0.714778	32.4882	0.430767	17.4828	3.77726	78.4761
0.288958	0.358676	0.268641	1.17401	56.5875	4.27567	118.622	1.24683	27.0587
226.005	4.98053	0.180686	4.11429	60.6036	38.9282	8.86263	0	53.3583
0.376615	0.077033	12.3077	0.04336	19.0383	4.81157	8.00161	8.27191	2.03675
0.121357	24.7773	0.001418	0.161973	50.5439	0.538019	0	248.549	0
1.03675	0.597647	0.821078	0	75.0446	0	17.2985	296.437	43.1666
136.609	6.14662	0.059959	1.50857	0.37515	0	6.27273	0	78.7734
14.6409	13.8934	0.017325	0.279952	0.274642	0.065245	134.656	7.51716	0
56.0012	0	0.502376	0	0.087987	6.36291	0	1.99381	13.6364
1.44637	0.416803	5.62381	29.6569	68.4535	0	0.862378	12.9975	160.15
58.8103	3.66501	4.5815	4.07949	83.9295	0.220676	33.5267	7.08494	70.7283
0	7.16101	6.69358	0.436994	105.765	1.37419	0	22.0546	106.695
1.82552	0.041332	0	0.7298	1.51525	5.25361	0.274148	1.25825	92.5052
27.0569	3.88576	2.12062	74.321	55.4139	25.1517	12.3636	159.377	0.177263
0.322447	0	3.98591	51.9003	49.4063	0	0	7.21259	9.0032
2.77613	60.6968	27.7004	156.107	89.3979	2.852	4.08333	7.14372	0.671519
46.1831	22.4564	19.1389	0.7087	0	3.20123	107.557	16.8221	75.3707
0.195147	0.133801	22.2485	0.076908	111.613	5.65078	0	0.458871	5.61893
21.6191	0.125668	91.3806	35.2657	0	0.37295	0	42.8199	5.38206
1.27139	0.937054	21.113	27.0947	0.350004	0.05826	5.28066	6.06092	0.619264
0	0	0.153749	8.71625	0.550211	0.107467	6.12191	58.5834	64.6765
	0.114437	0.436228	0.13168	1.84615	0.183143	1.73244	112.784	27.1133

## Sheet: Fig 7 
Fig 7 B
		Cell line	Cell viability (%)			Mean	Standard Deviation	Standard Error
			Rep1	Rep2	Rep3
		SUM149-PT transfected with Scramble siRNA	100	100	100	100	0	0
		SUM149-PT transfected with CASP3+7 siRNA	65.8688	90.2302	74.6982	76.9324	12.3334	7.12068
		Cell line	Cell viability (%)			Mean	Standard Deviation	Standard Error
			Rep1	Rep2	Rep3
		MDA-MB-231 transfected with Scramble siRNA	100	100	100	100	0	0
		MDA-MB-231 transfected with CASP3+7 siRNA	111.284	103.007	92.7661	102.352	9.27615	5.35559
		Cell line	Cell viability (%)			Mean	Standard Deviation	Standard Error
			Rep1	Rep2	Rep3
		SKBR3 transfected with Scramble siRNA	100	100	100	100	0	0
		SKBR3 transfected with CASP3+7 siRNA	108.748	99.4372	100.933	103.039	4.99977	2.88662
		Cell line	Cell viability (%)			Mean	Standard Deviation	Standard Error
			Rep1	Rep2	Rep3
		JIMT1 transfected with Scramble siRNA	100	100	100	100	0	0
		JIMT1 transfected with CASP3+7 siRNA	94.055	96.9063	97.1202	96.0272	1.7113	0.988018
Fig 7 E
		Cell line / Condition	Relative LC3B II levels			Mean	Standard Deviation	Standard Error
			Rep1	Rep2	Rep3
		Scramble siRNA-MG132 treated	1	1	1	1	0	0
		CASP3 siRNA-MG132 treated	0.597471	0.921684	0.931926	0.817027	0.19021	0.109818
		CASP7 siRNA-MG132 treated	0.702866	0.827501	1.05625	0.862204	0.179227	0.103477
		CASP3+7 siRNA-MG132 treated	0.407572	0.701116	0.783286	0.630658	0.197518	0.114037
Fig 7 G
		SUM149-PT cells	Olaparib (µM)	Cell viability (%)			Mean	Standard Deviation	Standard Error
				Rep1	Rep2	Rep3
		Scramble siRNA transfected	0	100	100	100	100	0	0
			2	96.4571	98.58	101.59	98.8757	2.57919	1.4891
			4	97.3989	103.54	99.27	100.07	3.14765	1.8173
			8	97.0504	102.33	101.82	100.4	2.91214	1.68132
			16	86.1357	91.99	89.22	89.1152	2.92854	1.69079
			32	82.9414	85.16	82.61	83.5705	1.38651	0.800504
		CASP3 + 7 siRNA transfected	0	93.346	97.64	98.84	96.6087	2.88857	1.66771
			2	94.7277	97.89	94.89	95.8359	1.78076	1.02812
			4	82.2749	72.37	85.1	79.915	6.68508	3.85963
			8	83.7045	72	83.5	79.7348	6.69936	3.86788
			16	82.7037	75.73	86.33	81.5879	5.38737	3.1104
			32	78.9326	61.45	74.8	71.7275	9.13731	5.27543

## Sheet: Fig 7H
Fig 7 H
DepMap_ID	stripped_cell_line_name	disease	CASP3_prot	CASP7_prot	bottom_pct10	top_pct10	group
ACH-000849	MDAMB468	Breast Cancer	0.569192	0.135358	FALSE	FALSE	NA
ACH-000441	SH4	Skin Cancer	-0.0892104	-0.264729	FALSE	FALSE	NA
ACH-000248	AU565	Breast Cancer	-0.302132	0.163579	FALSE	FALSE	NA
ACH-000684	KMRC1	Kidney Cancer	0.247472	0.486047	FALSE	FALSE	NA
ACH-000856	CAL51	Breast Cancer	0.55088	-0.165309	FALSE	FALSE	NA
ACH-000348	RPMI7951	Skin Cancer	0.0117357	0.296662	FALSE	FALSE	NA
ACH-000062	RERFLCMS	Lung Cancer	-0.930855	-0.322795	FALSE	FALSE	NA
ACH-000650	IGR37	Skin Cancer	-0.333717	-0.20471	FALSE	FALSE	NA
ACH-000484	VMRCRCW	Kidney Cancer	0.0501468	-0.0916645	FALSE	FALSE	NA
ACH-000625	HEP3B217	Liver Cancer	-0.386478	-0.544784	FALSE	FALSE	NA
ACH-000739	HEPG2	Liver Cancer	0.375855	0.479723	FALSE	FALSE	NA
ACH-000361	SKHEP1	Liver Cancer	0.642977	0.520702	FALSE	FALSE	NA
ACH-001239	WM2664	Skin Cancer	0.201654	0.0345152	FALSE	FALSE	NA
ACH-000250	KMRC20	Kidney Cancer	-0.519973	0.0739922	FALSE	FALSE	NA
ACH-000014	HS294T	Skin Cancer	-0.325352	-0.606624	FALSE	FALSE	NA
ACH-000713	CAOV3	Ovarian Cancer	-0.749256	1.14082	FALSE	FALSE	NA
ACH-000212	CAL120	Breast Cancer	-0.275164	-0.811263	FALSE	FALSE	NA
ACH-000212	CAL120	Breast Cancer	-0.275164	-0.738432	FALSE	FALSE	NA
ACH-000753	JMSU1	Bladder Cancer	0.494206	-0.313179	FALSE	FALSE	NA
ACH-000023	PATU8988T	Pancreatic Cancer	1.42898	-0.19788	FALSE	FALSE	NA
ACH-000711	JIMT1	Breast Cancer	-0.666423	0.00963871	FALSE	FALSE	NA
ACH-000278	COV362	Ovarian Cancer	-0.157351	-0.0496162	FALSE	FALSE	NA
ACH-000028	KPL1	Breast Cancer	-1.69611	-0.213611	FALSE	FALSE	NA
ACH-000219	A375	Skin Cancer	0.35716	0.593797	FALSE	FALSE	NA
ACH-000788	A2058	Skin Cancer	0.545324	0.0155547	FALSE	FALSE	NA
ACH-000651	SW620	Colon/Colorectal Cancer	0.111903	-0.00311438	FALSE	FALSE	NA
ACH-000935	MDST8	Colon/Colorectal Cancer	0.0792742	-0.168335	FALSE	FALSE	NA
ACH-000475	HUH1	Liver Cancer	-0.314765	-0.012185	FALSE	FALSE	NA
ACH-000971	HCT116	Colon/Colorectal Cancer	-0.292857	0.654339	FALSE	FALSE	NA
ACH-000393	HLF	Liver Cancer	0.161302	-0.433992	FALSE	FALSE	NA
ACH-000552	HT29	Colon/Colorectal Cancer	-0.417866	0.485215	FALSE	FALSE	NA
ACH-000528	ABC1	Lung Cancer	0.752693	0.230249	FALSE	FALSE	NA
ACH-000783	CAMA1	Breast Cancer	0.243115	0.934027	FALSE	FALSE	NA
ACH-000943	RKO	Colon/Colorectal Cancer	0.305769	-0.187474	FALSE	FALSE	NA
ACH-000986	HT115	Colon/Colorectal Cancer	0.0608007	-0.0537029	FALSE	FALSE	NA
ACH-000734	JHH5	Liver Cancer	-0.926705	-0.747034	FALSE	FALSE	NA
ACH-000423	SKMEL3	Skin Cancer	-0.28767	-0.65908	FALSE	FALSE	NA
ACH-000860	NCIH358	Lung Cancer	-0.209666	0.00733135	FALSE	FALSE	NA
ACH-000547	HT1197	Bladder Cancer	-1.153	-1.34951	TRUE	FALSE	bottom 10%
ACH-000480	HUH7	Liver Cancer	-0.186293	0.633544	FALSE	FALSE	NA
ACH-000847	HGC27	Gastric Cancer	0.0289566	-0.298934	FALSE	FALSE	NA
ACH-000749	DMS273	Lung Cancer	0.237369	1.29878	FALSE	FALSE	NA
ACH-000510	NCIH1299	Lung Cancer	0.284452	-0.447657	FALSE	FALSE	NA
ACH-000615	SKMEL28	Skin Cancer	-0.184602	-0.782326	FALSE	FALSE	NA
ACH-000234	CAKI2	Kidney Cancer	0.307563	0.6175	FALSE	FALSE	NA
ACH-000926	HT55	Colon/Colorectal Cancer	-0.370468	-0.0250498	FALSE	FALSE	NA
ACH-000866	NCIH1048	Lung Cancer	1.76595	0.697276	FALSE	FALSE	NA
ACH-000778	HSC3	Head and Neck Cancer	0.0391586	-0.366182	FALSE	FALSE	NA
ACH-000820	SW403	Colon/Colorectal Cancer	0.0958422	0.144616	FALSE	FALSE	NA
ACH-000288	BT549	Breast Cancer	0.530245	-0.712103	FALSE	FALSE	NA
ACH-000467	HCC56	Colon/Colorectal Cancer	-0.804679	0.724445	FALSE	FALSE	NA
ACH-000857	CAL851	Breast Cancer	-1.52622	-0.59815	FALSE	FALSE	NA
ACH-000621	MDAMB157	Breast Cancer	0.276265	0.501885	FALSE	FALSE	NA
ACH-000958	SW48	Colon/Colorectal Cancer	0.0578865	-0.392423	FALSE	FALSE	NA
ACH-000550	IGR39	Skin Cancer	-0.808183	-0.107464	FALSE	FALSE	NA
ACH-000019	MCF7	Breast Cancer	-1.68451	1.11118	FALSE	FALSE	NA
ACH-000415	BICR6	Head and Neck Cancer	-1.0327	-0.652169	FALSE	FALSE	NA
ACH-000661	WM1799	Skin Cancer	0.161541	-0.380131	FALSE	FALSE	NA
ACH-000915	IPC298	Skin Cancer	0.332093	0.0728719	FALSE	FALSE	NA
ACH-000021	NCIH1693	Lung Cancer	-0.637867	-0.8365	FALSE	FALSE	NA
ACH-000859	HCC1954	Breast Cancer	0.139544	0.183185	FALSE	FALSE	NA
ACH-000430	TYKNU	Ovarian Cancer	0.668276	0.212799	FALSE	FALSE	NA
ACH-000530	DMS114	Lung Cancer	0.764137	0.838152	FALSE	FALSE	NA
ACH-000647	TE1	Esophageal Cancer	-0.370119	-0.341556	FALSE	FALSE	NA
ACH-000502	TCCPAN2	Pancreatic Cancer	-0.0299216	0.064048	FALSE	FALSE	NA
ACH-000390	LUDLU1	Lung Cancer	-1.27251	-1.68044	TRUE	FALSE	bottom 10%
ACH-000881	MELJUSO	Skin Cancer	0.490344	0.720249	FALSE	FALSE	NA
ACH-000147	T47D	Breast Cancer	-0.244604	1.23996	FALSE	FALSE	NA
ACH-000985	LS411N	Colon/Colorectal Cancer	0.713062	0.421386	FALSE	FALSE	NA
ACH-000090	PC3	Prostate Cancer	-0.172781	-0.367264	FALSE	FALSE	NA
ACH-000865	KYSE450	Esophageal Cancer	-0.491699	-0.33833	FALSE	FALSE	NA
ACH-000473	RT112	Bladder Cancer	-0.733514	0.42469	FALSE	FALSE	NA
ACH-000007	LS513	Colon/Colorectal Cancer	0.394157	-0.421547	FALSE	FALSE	NA
ACH-000012	HCC827	Lung Cancer	-0.563512	-0.080644	FALSE	FALSE	NA
ACH-000929	NCIH2110	Lung Cancer	-1.57895	-1.28165	TRUE	FALSE	bottom 10%
ACH-000601	MIAPACA2	Pancreatic Cancer	-1.10158	-1.18074	TRUE	FALSE	bottom 10%
ACH-000395	NCIH520	Lung Cancer	-0.307078	0.936505	FALSE	FALSE	NA
ACH-000842	SW480	Colon/Colorectal Cancer	-0.481379	-0.925067	FALSE	FALSE	NA
ACH-000383	OE33	Esophageal Cancer	-0.504271	0.349347	FALSE	FALSE	NA
ACH-000097	ZR751	Breast Cancer	0.813054	1.98762	FALSE	FALSE	NA
ACH-000805	COLO679	Skin Cancer	0.506875	-0.981438	FALSE	FALSE	NA
ACH-000649	786O	Kidney Cancer	1.68265	1.00747	FALSE	TRUE	top 10%
ACH-000276	HCC38	Breast Cancer	1.75997	-0.574888	FALSE	FALSE	NA
ACH-000347	QGP1	Pancreatic Cancer	-0.144499	-1.22553	FALSE	FALSE	NA
ACH-000454	HCC95	Lung Cancer	-0.469196	0.563801	FALSE	FALSE	NA
ACH-000680	SW948	Colon/Colorectal Cancer	-0.0565671	0.137291	FALSE	FALSE	NA
ACH-000680	SW948	Colon/Colorectal Cancer	-0.0565671	-0.714045	FALSE	FALSE	NA
ACH-000769	LK2	Lung Cancer	-0.145656	0.583093	FALSE	FALSE	NA
ACH-000617	OVCAR4	Ovarian Cancer	-1.10401	0.203328	FALSE	FALSE	NA
ACH-000582	COLO741	Skin Cancer	-0.229693	-1.07098	FALSE	FALSE	NA
ACH-000035	NCIH1650	Lung Cancer	0.0219582	0.729246	FALSE	FALSE	NA
ACH-000579	UACC257	Skin Cancer	-0.269263	-0.325804	FALSE	FALSE	NA
ACH-000916	NCIH1573	Lung Cancer	-1.28409	-1.3331	TRUE	FALSE	bottom 10%
ACH-000681	A549	Lung Cancer	-0.925005	-0.540327	FALSE	FALSE	NA
ACH-000114	SU8686	Pancreatic Cancer	-0.28161	-0.844484	FALSE	FALSE	NA
ACH-000726	TE14	Esophageal Cancer	-0.114697	0.580939	FALSE	FALSE	NA
ACH-000481	NCIH2170	Lung Cancer	0.629366	-0.400828	FALSE	FALSE	NA
ACH-000349	HCC1500	Breast Cancer	0.652918	0.0104195	FALSE	FALSE	NA
ACH-000573	MDAMB436	Breast Cancer	0.274748	0.888785	FALSE	FALSE	NA
ACH-000925	DV90	Lung Cancer	1.37453	0.848685	FALSE	FALSE	NA
ACH-000532	SNU61	Colon/Colorectal Cancer	-0.633028	0.398097	FALSE	FALSE	NA
ACH-000670	SBC5	Lung Cancer	-0.757263	1.16311	FALSE	FALSE	NA
ACH-000724	HT1376	Bladder Cancer	-0.802329	1.15731	FALSE	FALSE	NA
ACH-000138	CFPAC1	Pancreatic Cancer	-0.502636	0.458211	FALSE	FALSE	NA
ACH-000109	NCIH3255	Lung Cancer	-0.381049	-0.779488	FALSE	FALSE	NA
ACH-000587	NCIH1975	Lung Cancer	0.220135	-0.922369	FALSE	FALSE	NA
ACH-000350	COLO678	Colon/Colorectal Cancer	1.17252	0.130727	FALSE	FALSE	NA
ACH-000635	SNU119	Ovarian Cancer	0.0176099	-2.06802	FALSE	FALSE	NA
ACH-000161	CORL105	Lung Cancer	-0.493744	0.45214	FALSE	FALSE	NA
ACH-000668	HCC70	Breast Cancer	0.301176	0.600545	FALSE	FALSE	NA
ACH-000880	AGS	Gastric Cancer	1.31617	-0.108906	FALSE	FALSE	NA
ACH-000374	HCC1143	Breast Cancer	-0.932387	-0.00436599	FALSE	FALSE	NA
ACH-000448	NCIH1666	Lung Cancer	-1.49589	-0.671488	FALSE	FALSE	NA
ACH-000718	NCIH2291	Lung Cancer	0.806305	0.62916	FALSE	FALSE	NA
ACH-000403	NCIH747	Colon/Colorectal Cancer	-0.370561	0.385708	FALSE	FALSE	NA
ACH-000416	NCIH838	Lung Cancer	-1.12704	0.00182995	FALSE	FALSE	NA
ACH-000574	FUOV1	Ovarian Cancer	0.17336	-0.865006	FALSE	FALSE	NA
ACH-000442	RERFLCSQ1	Lung Cancer	-0.139477	-0.0127002	FALSE	FALSE	NA
ACH-000207	DETROIT562	Head and Neck Cancer	-0.178062	-0.107394	FALSE	FALSE	NA
ACH-000685	L33	Pancreatic Cancer	-1.77467	-0.557976	FALSE	FALSE	NA
ACH-000356	MKN45	Gastric Cancer	0.508387	0.106011	FALSE	FALSE	NA
ACH-000678	MKN7	Gastric Cancer	-0.756394	-0.792163	FALSE	FALSE	NA
ACH-000888	NCIH1793	Lung Cancer	0.604843	0.0998019	FALSE	FALSE	NA
ACH-000785	NCIH2126	Lung Cancer	0.314148	0.338589	FALSE	FALSE	NA
ACH-000447	NCIH2228	Lung Cancer	-0.225441	-0.347721	FALSE	FALSE	NA
ACH-000853	NCIH661	Lung Cancer	0.815106	0.338472	FALSE	FALSE	NA
ACH-000967	SNUC2A	Colon/Colorectal Cancer	0.652276	0.7647	FALSE	FALSE	NA
ACH-000605	TE6	Esophageal Cancer	-0.194677	0.00571841	FALSE	FALSE	NA
ACH-000966	IGROV1	Ovarian Cancer	-0.468773	-1.30267	FALSE	FALSE	NA
ACH-000627	LCLC103H	Lung Cancer	-0.743341	-0.0905568	FALSE	FALSE	NA
ACH-000750	LOXIMVI	Skin Cancer	0.669437	-0.192413	FALSE	FALSE	NA
ACH-000910	MDAMB453	Breast Cancer	0.803417	0.909065	FALSE	FALSE	NA
ACH-000747	NCIH1703	Lung Cancer	0.370986	0.747367	FALSE	FALSE	NA
ACH-000752	NCIH196	Lung Cancer	0.215789	0.911141	FALSE	FALSE	NA
ACH-000886	NCIH2009	Lung Cancer	-0.884075	-1.71439	FALSE	FALSE	NA
ACH-000912	NCIH2286	Lung Cancer	0.295165	0.389057	FALSE	FALSE	NA
ACH-000722	SNUC1	Colon/Colorectal Cancer	-0.0449354	0.00221377	FALSE	FALSE	NA
ACH-001039	COLO205	Colon/Colorectal Cancer	0.727913	-0.25583	FALSE	FALSE	NA
ACH-000695	CORL47	Lung Cancer	0.793295	0.701408	FALSE	FALSE	NA
ACH-000111	HCC1187	Breast Cancer	0.2094	1.05903	FALSE	FALSE	NA
ACH-000671	HUH6	Liver Cancer	-1.03649	-1.40525	TRUE	FALSE	bottom 10%
ACH-000506	NCIH146	Lung Cancer	0.295911	0.573573	FALSE	FALSE	NA
ACH-000932	SNU1	Gastric Cancer	-0.659274	-0.279509	FALSE	FALSE	NA
ACH-000900	NCIH23	Lung Cancer	-0.465246	-0.468436	FALSE	FALSE	NA
ACH-000159	OSRC2	Kidney Cancer	-0.203609	0.659219	FALSE	FALSE	NA
ACH-000680	SW948	Colon/Colorectal Cancer	0.159259	0.137291	FALSE	FALSE	NA
ACH-000680	SW948	Colon/Colorectal Cancer	0.159259	-0.714045	FALSE	FALSE	NA
ACH-000508	CORL88	Lung Cancer	0.867428	0.0515566	FALSE	FALSE	NA
ACH-000755	HCC2218	Breast Cancer	1.05429	-0.441939	FALSE	FALSE	NA
ACH-000667	HCC44	Lung Cancer	-0.365919	0.428575	FALSE	FALSE	NA
ACH-000546	HSC4	Head and Neck Cancer	-2.04187	-0.88196	FALSE	FALSE	NA
ACH-000924	NCIH2172	Lung Cancer	-0.618238	-0.348498	FALSE	FALSE	NA
ACH-000720	TCCSUP	Bladder Cancer	0.372835	0.711756	FALSE	FALSE	NA
ACH-000488	TE11	Esophageal Cancer	-1.08933	-0.195309	FALSE	FALSE	NA
ACH-000425	UACC62	Skin Cancer	0.143117	-0.260572	FALSE	FALSE	NA
ACH-000115	VCAP	Prostate Cancer	0.906585	0.802799	FALSE	FALSE	NA
ACH-000330	EFM19	Breast Cancer	-0.578268	-0.78507	FALSE	FALSE	NA
ACH-000239	HUG1N	Gastric Cancer	0.887999	0.491746	FALSE	FALSE	NA
ACH-000824	KYSE510	Esophageal Cancer	0.70184	-0.376613	FALSE	FALSE	NA
ACH-000438	LU65	Lung Cancer	-0.499271	-0.248122	FALSE	FALSE	NA
ACH-000463	NCIH460	Lung Cancer	-0.56695	1.71611	FALSE	FALSE	NA
ACH-000343	NCIH522	Lung Cancer	-0.321455	-0.197574	FALSE	FALSE	NA
ACH-000606	PECAPJ34CLONEC12	Head and Neck Cancer	-0.408158	0.611561	FALSE	FALSE	NA
ACH-000810	SKMEL30	Skin Cancer	0.389987	-0.254981	FALSE	FALSE	NA
ACH-000155	SW1990	Pancreatic Cancer	-0.0727436	-0.0482248	FALSE	FALSE	NA
ACH-000052	A673	Bone Cancer	-0.55528	-0.0318561	FALSE	FALSE	NA
ACH-000768	MDAMB231	Breast Cancer	-0.317819	0.331493	FALSE	FALSE	NA
ACH-000542	HEYA8	Ovarian Cancer	0.452897	0.244004	FALSE	FALSE	NA
ACH-000100	RH41	Sarcoma	-0.0050679	2.22541	FALSE	FALSE	NA
ACH-000380	KMS12BM	Myeloma	0.408829	-0.415634	FALSE	FALSE	NA
ACH-000595	LN229	Brain Cancer	0.689174	-0.113001	FALSE	FALSE	NA
ACH-000957	LS180	Colon/Colorectal Cancer	-0.865461	-0.221451	FALSE	FALSE	NA
ACH-000362	MOLM13	Leukemia	-0.512319	-0.682304	FALSE	FALSE	NA
ACH-000053	KARPAS299	Lymphoma	0.895836	-0.850178	FALSE	FALSE	NA
ACH-000212	CAL120	Breast Cancer	-0.269829	-0.811263	FALSE	FALSE	NA
ACH-000212	CAL120	Breast Cancer	-0.269829	-0.738432	FALSE	FALSE	NA
ACH-000979	DU145	Prostate Cancer	-1.1372	-0.338428	FALSE	FALSE	NA
ACH-000096	G401	Rhabdoid	-0.355249	-1.36021	FALSE	FALSE	NA
ACH-000919	IM95	Gastric Cancer	0.591036	0.156192	FALSE	FALSE	NA
ACH-000909	JHUEM2	Endometrial/Uterine Cancer	0.402376	1.56834	FALSE	FALSE	NA
ACH-000315	KARPAS422	Lymphoma	0.55513	0.966473	FALSE	FALSE	NA
ACH-000263	KASUMI1	Leukemia	0.257763	-0.456508	FALSE	FALSE	NA
ACH-000878	HCC15	Lung Cancer	-0.40029	0.822062	FALSE	FALSE	NA
ACH-000075	U87MG	Brain Cancer	0.0742314	0.240685	FALSE	FALSE	NA
ACH-000222	ASPC1	Pancreatic Cancer	0.533221	0.377861	FALSE	FALSE	NA
ACH-000898	SNU719	Gastric Cancer	-0.406127	1.00289	FALSE	FALSE	NA
ACH-000662	CORL23	Lung Cancer	-0.511106	-0.512815	FALSE	FALSE	NA
ACH-000487	F36P	Leukemia	1.17012	1.34768	FALSE	TRUE	top 10%
ACH-000831	HEC50B	Endometrial/Uterine Cancer	-0.00940263	0.990038	FALSE	FALSE	NA
ACH-000479	KNS81	Brain Cancer	-1.07085	-2.13663	TRUE	FALSE	bottom 10%
ACH-000065	OCIAML5	Leukemia	0.287661	0.995658	FALSE	FALSE	NA
ACH-000318	TE10	Esophageal Cancer	-2.29662	-2.13159	TRUE	FALSE	bottom 10%
ACH-000304	WM115	Skin Cancer	1.16559	-0.110646	FALSE	FALSE	NA
ACH-000198	EOL1	Leukemia	0.883654	-0.327331	FALSE	FALSE	NA
ACH-000677	SW1573	Lung Cancer	0.00829332	0.46007	FALSE	FALSE	NA
ACH-000005	HEL9217	Leukemia	1.15089	1.19988	FALSE	TRUE	top 10%
ACH-000404	K029AX	Skin Cancer	-0.214138	-0.356723	FALSE	FALSE	NA
ACH-000132	JHOS2	Ovarian Cancer	0.192735	0.393822	FALSE	FALSE	NA
ACH-000407	SNU685	Endometrial/Uterine Cancer	-0.11213	-0.684802	FALSE	FALSE	NA
ACH-000001	NIHOVCAR3	Ovarian Cancer	-1.05721	0.134479	FALSE	FALSE	NA
ACH-000410	SAOS2	Bone Cancer	-1.27561	-1.25883	TRUE	FALSE	bottom 10%
ACH-000917	TE4	Esophageal Cancer	-0.280287	0.249757	FALSE	FALSE	NA
ACH-000620	JHH1	Liver Cancer	-0.769444	0.132981	FALSE	FALSE	NA
ACH-000890	SW1271	Lung Cancer	-0.0396575	-0.379463	FALSE	FALSE	NA
ACH-000367	NCIH226	Lung Cancer	0.0712399	-1.63771	FALSE	FALSE	NA
ACH-000068	REC1	Lymphoma	0.191535	1.95994	FALSE	FALSE	NA
ACH-000054	HT1080	Sarcoma	0.974168	0.585094	FALSE	FALSE	NA
ACH-000777	KYSE30	Esophageal Cancer	-0.375124	-0.938085	FALSE	FALSE	NA
ACH-000364	U2OS	Bone Cancer	0.226722	-0.0267228	FALSE	FALSE	NA
ACH-000738	GB1	Brain Cancer	-0.730369	1.25843	FALSE	FALSE	NA
ACH-000672	IALM	Lung Cancer	-0.446134	-1.1428	FALSE	FALSE	NA
ACH-000641	CMK	Leukemia	0.702136	0.189758	FALSE	FALSE	NA
ACH-000644	COLO829	Skin Cancer	0.667776	-0.608989	FALSE	FALSE	NA
ACH-000378	NCIH647	Lung Cancer	-0.0231936	-1.39554	FALSE	FALSE	NA
ACH-000091	OV56	Ovarian Cancer	-0.455558	0.178216	FALSE	FALSE	NA
ACH-000833	RH30	Sarcoma	-0.442992	1.91688	FALSE	FALSE	NA
ACH-000817	RPMI8226	Myeloma	-0.185471	-0.0507814	FALSE	FALSE	NA
ACH-000748	SJSA1	Bone Cancer	-0.16739	0.633326	FALSE	FALSE	NA
ACH-000984	HEC6	Endometrial/Uterine Cancer	0.114159	0.431701	FALSE	FALSE	NA
ACH-000421	SW837	Colon/Colorectal Cancer	-0.459153	0.163206	FALSE	FALSE	NA
ACH-000433	CAKI1	Kidney Cancer	0.00507062	0.144352	FALSE	FALSE	NA
ACH-000281	KP2	Pancreatic Cancer	-0.0117302	1.02848	FALSE	FALSE	NA
ACH-000486	KU1919	Bladder Cancer	-1.46458	-1.63207	TRUE	FALSE	bottom 10%
ACH-000879	MFE296	Endometrial/Uterine Cancer	1.063	0.435558	FALSE	FALSE	NA
ACH-001075	NCIH292	Lung Cancer	-0.595799	-0.357326	FALSE	FALSE	NA
ACH-000491	NCIH716	Colon/Colorectal Cancer	-0.130552	-0.460726	FALSE	FALSE	NA
ACH-000388	NUDHL1	Lymphoma	0.41262	0.876777	FALSE	FALSE	NA
ACH-000158	OCILY3	Lymphoma	-0.337633	-0.792924	FALSE	FALSE	NA
ACH-000039	SKNMC	Bone Cancer	0.235485	1.40462	FALSE	FALSE	NA
ACH-000867	CHAGOK1	Lung Cancer	0.527866	-0.0506138	FALSE	FALSE	NA
ACH-000117	EFM192A	Breast Cancer	-0.116912	2.05157	FALSE	FALSE	NA
ACH-000946	HEC265	Endometrial/Uterine Cancer	-0.530792	-1.14332	FALSE	FALSE	NA
ACH-000369	MOLM16	Leukemia	0.144124	0.23729	FALSE	FALSE	NA
ACH-000164	PANC1	Pancreatic Cancer	-1.08031	0.102154	FALSE	FALSE	NA
ACH-000188	SCC25	Head and Neck Cancer	-0.981904	-1.50987	FALSE	FALSE	NA
ACH-000242	RT4	Bladder Cancer	-0.908828	0.42902	FALSE	FALSE	NA
ACH-000018	T24	Bladder Cancer	0.656783	-0.0945724	FALSE	FALSE	NA
ACH-000387	TF1	Leukemia	1.8824	0.580022	FALSE	FALSE	NA
ACH-000008	A101D	Skin Cancer	-0.956038	-1.32865	FALSE	FALSE	NA
ACH-000211	DAOY	Brain Cancer	-0.487825	-0.790412	FALSE	FALSE	NA
ACH-000151	JM1	Leukemia	0.0130503	0.814533	FALSE	FALSE	NA
ACH-000728	KASUMI2	Leukemia	1.52738	1.16669	FALSE	TRUE	top 10%
ACH-000607	KYM1	Rhabdoid	-0.0883099	0.607565	FALSE	FALSE	NA
ACH-000809	KYSE410	Esophageal Cancer	0.0431684	-0.206428	FALSE	FALSE	NA
ACH-000895	CL34	Colon/Colorectal Cancer	-0.503919	0.434062	FALSE	FALSE	NA
ACH-000800	NCIH446	Lung Cancer	-0.132367	-1.30357	FALSE	FALSE	NA
ACH-000260	SKNAS	Neuroblastoma	0.646422	0.833799	FALSE	FALSE	NA
ACH-000243	DANG	Pancreatic Cancer	-0.40655	0.660333	FALSE	FALSE	NA
ACH-000622	KNS42	Brain Cancer	-1.38835	-1.113	TRUE	FALSE	bottom 10%
ACH-000990	HEC108	Endometrial/Uterine Cancer	-1.23029	-1.29793	TRUE	FALSE	bottom 10%
ACH-000357	JEKO1	Lymphoma	0.699711	0.995792	FALSE	FALSE	NA
ACH-000995	JURKAT	Leukemia	0.717858	1.94882	FALSE	FALSE	NA
ACH-000335	MSTO211H	Lung Cancer	0.926325	-0.622714	FALSE	FALSE	NA
ACH-000247	OCUM1	Gastric Cancer	-0.151074	0.144044	FALSE	FALSE	NA
ACH-000963	CCK81	Colon/Colorectal Cancer	0.542525	0.496667	FALSE	FALSE	NA
ACH-000420	SNU449	Liver Cancer	-0.330322	-0.587354	FALSE	FALSE	NA
ACH-001307	8505C	Thyroid Cancer	0.779678	0.70042	FALSE	FALSE	NA
ACH-000712	HCC1833	Lung Cancer	-0.988291	-1.58692	TRUE	FALSE	bottom 10%
ACH-000235	PANC0403	Pancreatic Cancer	-0.125607	-0.523533	FALSE	FALSE	NA
ACH-000396	J82	Bladder Cancer	1.06492	1.17582	FALSE	TRUE	top 10%
ACH-000476	JHH4	Liver Cancer	0.102048	1.36768	FALSE	FALSE	NA
ACH-000409	OVSAHO	Ovarian Cancer	-1.89171	-1.80327	TRUE	FALSE	bottom 10%
ACH-000371	RL	Lymphoma	0.262962	0.975397	FALSE	FALSE	NA
ACH-000970	SNUC5	Colon/Colorectal Cancer	-0.845072	-0.523436	FALSE	FALSE	NA
ACH-000611	SUDHL6	Lymphoma	1.32444	0.0257348	FALSE	FALSE	NA
ACH-000309	SKLU1	Lung Cancer	0.909909	-0.35388	FALSE	FALSE	NA
ACH-000961	ISHIKAWAHERAKLIO02ER	Endometrial/Uterine Cancer	-0.207904	-0.743843	FALSE	FALSE	NA
ACH-000974	SNGM	Endometrial/Uterine Cancer	-0.462493	-0.449306	FALSE	FALSE	NA
ACH-000098	GAMG	Brain Cancer	0.0324927	0.183345	FALSE	FALSE	NA
ACH-000050	NCIH929	Myeloma	2.57645	0.85673	FALSE	FALSE	NA
ACH-000042	PANC0203	Pancreatic Cancer	-1.21455	-0.620853	FALSE	FALSE	NA
ACH-000922	RCHACV	Leukemia	0.550243	1.69687	FALSE	FALSE	NA
ACH-000493	SNU423	Liver Cancer	-1.12546	0.112048	FALSE	FALSE	NA
ACH-000209	SNU1079	Bile Duct Cancer	-1.33765	-0.342445	FALSE	FALSE	NA
ACH-000201	A204	Rhabdoid	0.777557	1.35054	FALSE	FALSE	NA
ACH-000535	BXPC3	Pancreatic Cancer	-1.19168	-0.332976	FALSE	FALSE	NA
ACH-000511	CALU1	Lung Cancer	0.101748	0.261426	FALSE	FALSE	NA
ACH-000996	HEC251	Endometrial/Uterine Cancer	-2.07498	-1.53289	TRUE	FALSE	bottom 10%
ACH-000004	HEL	Leukemia	1.37879	0.480745	FALSE	FALSE	NA
ACH-000693	KYSE180	Esophageal Cancer	-1.10534	-0.65872	FALSE	FALSE	NA
ACH-001129	MONOMAC1	Leukemia	0.969677	-0.323659	FALSE	FALSE	NA
ACH-000376	SF295	Brain Cancer	0.234555	0.631616	FALSE	FALSE	NA
ACH-000730	SKMEL5	Skin Cancer	0.248179	0.330331	FALSE	FALSE	NA
ACH-000030	PC14	Lung Cancer	-0.0932153	-0.327656	FALSE	FALSE	NA
ACH-000563	EBC1	Lung Cancer	-0.556	-0.549083	FALSE	FALSE	NA
ACH-001190	SKMEL2	Skin Cancer	0.207929	0.31926	FALSE	FALSE	NA
ACH-000987	MEWO	Skin Cancer	-0.843985	-0.179692	FALSE	FALSE	NA
ACH-000632	HS944T	Skin Cancer	0.387214	0.357115	FALSE	FALSE	NA
ACH-000848	JHH7	Liver Cancer	0.593839	0.0750154	FALSE	FALSE	NA
ACH-000614	RVH421	Skin Cancer	0.674353	0.0967273	FALSE	FALSE	NA
ACH-000555	A498	Kidney Cancer	-0.152893	0.216549	FALSE	FALSE	NA
ACH-000799	HS695T	Skin Cancer	-0.477198	0.0281896	FALSE	FALSE	NA
ACH-000070	697	Leukemia	0.331382	0.908378	FALSE	FALSE	NA
ACH-001306	8305C	Thyroid Cancer	-0.210228	-1.54515	FALSE	FALSE	NA
ACH-000997	HCT15	Colon/Colorectal Cancer	0.183578	0.786136	FALSE	FALSE	NA
ACH-000997	HCT15	Colon/Colorectal Cancer	0.183578	0.508961	FALSE	FALSE	NA
ACH-000882	IGR1	Skin Cancer	-1.13212	-0.78727	FALSE	FALSE	NA
ACH-000652	SUIT2	Pancreatic Cancer	-0.903052	-0.230315	FALSE	FALSE	NA
ACH-000819	LN18	Brain Cancer	0.014293	0.0569814	FALSE	FALSE	NA
ACH-000977	LNCAPCLONEFGC	Prostate Cancer	0.147127	0.410968	FALSE	FALSE	NA
ACH-000945	NCIH650	Lung Cancer	0.136845	-0.718533	FALSE	FALSE	NA
ACH-000960	REH	Leukemia	1.16781	1.56746	FALSE	TRUE	top 10%
ACH-000954	HEC1A	Endometrial/Uterine Cancer	-0.0739446	-0.112627	FALSE	FALSE	NA
ACH-000118	HUPT3	Pancreatic Cancer	-0.27717	-0.431197	FALSE	FALSE	NA
ACH-000576	KMS27	Myeloma	1.03722	1.05925	FALSE	TRUE	top 10%
ACH-000787	LXF289	Lung Cancer	0.161113	0.387467	FALSE	FALSE	NA
ACH-000832	CAL27	Head and Neck Cancer	-0.286317	0.131756	FALSE	FALSE	NA
ACH-000701	RMUGS	Ovarian Cancer	-0.318493	-0.37312	FALSE	FALSE	NA
ACH-000368	SNU1105	Brain Cancer	-0.416307	-0.575567	FALSE	FALSE	NA
ACH-000518	CAL33	Head and Neck Cancer	-0.404282	0.434474	FALSE	FALSE	NA
ACH-000406	U937	Leukemia	0.4494	-0.404334	FALSE	FALSE	NA
ACH-000429	A704	Kidney Cancer	-0.390142	-0.00763779	FALSE	FALSE	NA
ACH-000899	WM88	Skin Cancer	0.0947311	-1.17846	FALSE	FALSE	NA
ACH-000714	KMS11	Myeloma	1.29373	0.0536041	FALSE	FALSE	NA
ACH-000938	NALM6	Leukemia	-0.208096	2.82283	FALSE	FALSE	NA
ACH-000153	NCIH2052	Lung Cancer	-0.301579	-0.675479	FALSE	FALSE	NA
ACH-000291	OV90	Ovarian Cancer	-0.309228	-1.41101	FALSE	FALSE	NA
ACH-000087	SKES1	Bone Cancer	0.896731	0.914305	FALSE	FALSE	NA
ACH-001198	SNB19	Brain Cancer	-0.850167	-0.562647	FALSE	FALSE	NA
ACH-000192	MFE280	Endometrial/Uterine Cancer	-0.0642709	0.455208	FALSE	FALSE	NA
ACH-000624	HCC1806	Breast Cancer	-1.11682	-0.477193	FALSE	FALSE	NA
ACH-000202	COLO320	Colon/Colorectal Cancer	0.483331	1.93002	FALSE	FALSE	NA
ACH-000015	NCIH1581	Lung Cancer	0.224213	0.403821	FALSE	FALSE	NA
ACH-000496	NCIH1792	Lung Cancer	-0.782673	-0.408208	FALSE	FALSE	NA
ACH-000727	NCIH2066	Lung Cancer	-0.520571	-1.26116	FALSE	FALSE	NA
ACH-000553	SQ1	Lung Cancer	-0.0797231	-0.467337	FALSE	FALSE	NA
ACH-000657	A2780	Ovarian Cancer	1.31742	1.18327	FALSE	TRUE	top 10%
ACH-000351	MKN1	Gastric Cancer	0.771924	-0.172391	FALSE	FALSE	NA
ACH-000794	BICR22	Head and Neck Cancer	-0.998813	-0.788231	FALSE	FALSE	NA
ACH-000699	HCC1395	Breast Cancer	-0.157017	0.244444	FALSE	FALSE	NA
ACH-000236	SW1417	Colon/Colorectal Cancer	-0.625659	-0.827204	FALSE	FALSE	NA
ACH-000852	NCIH1435	Lung Cancer	0.0415903	0.657	FALSE	FALSE	NA
ACH-000869	NCIH1568	Lung Cancer	-0.47642	0.137763	FALSE	FALSE	NA
ACH-000414	NCIH1944	Lung Cancer	0.272234	-0.287562	FALSE	FALSE	NA
ACH-000638	NCIH441	Lung Cancer	0.920084	0.270136	FALSE	FALSE	NA
ACH-000524	KURAMOCHI	Ovarian Cancer	-1.25401	-1.23574	TRUE	FALSE	bottom 10%
ACH-000793	KATOIII	Gastric Cancer	0.79683	0.609942	FALSE	FALSE	NA
ACH-000741	UBLC1	Bladder Cancer	-0.608193	-0.145859	FALSE	FALSE	NA
ACH-000988	MFE319	Endometrial/Uterine Cancer	0.114802	-0.55021	FALSE	FALSE	NA
ACH-000190	HDMYZ	Unknown	0.073978	-0.157401	FALSE	FALSE	NA
ACH-000643	HDQP1	Breast Cancer	-0.668243	-0.277042	FALSE	FALSE	NA
ACH-000217	JHH6	Liver Cancer	-0.477567	-0.00744749	FALSE	FALSE	NA
ACH-000754	L428	Lymphoma	1.46793	1.29476	FALSE	TRUE	top 10%
ACH-000255	LMSU	Gastric Cancer	0.492837	0.272192	FALSE	FALSE	NA
ACH-000213	HUPT4	Pancreatic Cancer	-0.476401	0.0528988	FALSE	FALSE	NA
ACH-000883	SW1783	Brain Cancer	-0.302503	-0.489339	FALSE	FALSE	NA
ACH-000522	UMUC3	Bladder Cancer	-0.257642	0.185717	FALSE	FALSE	NA
ACH-000375	G402	Kidney Cancer	-0.262488	1.44579	FALSE	FALSE	NA
ACH-000040	U118MG	Brain Cancer	-0.740007	-1.09896	FALSE	FALSE	NA
ACH-000855	KYSE150	Esophageal Cancer	-0.961848	0.507749	FALSE	FALSE	NA
ACH-000980	NCIH1155	Lung Cancer	0.889583	1.09126	FALSE	TRUE	top 10%
ACH-000427	NCIN87	Gastric Cancer	-0.656888	-0.0658618	FALSE	FALSE	NA
ACH-000024	OPM2	Myeloma	1.87595	0.563282	FALSE	FALSE	NA
ACH-001171	PL45	Pancreatic Cancer	0.0276553	1.0414	FALSE	FALSE	NA
ACH-000400	SKCO1	Colon/Colorectal Cancer	-0.526759	-0.815111	FALSE	FALSE	NA
ACH-000365	SUDHL4	Lymphoma	0.259932	-2.17471	FALSE	FALSE	NA
ACH-000411	769P	Kidney Cancer	-0.355295	-0.524244	FALSE	FALSE	NA
ACH-000580	C32	Skin Cancer	0.293197	0.400059	FALSE	FALSE	NA
ACH-000994	HEC59	Endometrial/Uterine Cancer	0.810162	0.250734	FALSE	FALSE	NA
ACH-000551	K562	Leukemia	0.267742	-0.782164	FALSE	FALSE	NA
ACH-000911	NUGC3	Gastric Cancer	-0.58357	-0.736837	FALSE	FALSE	NA
ACH-000169	RD	Sarcoma	0.0753434	-0.705228	FALSE	FALSE	NA
ACH-000782	SEM	Leukemia	0.815085	1.8062	FALSE	FALSE	NA
ACH-000790	SHP77	Lung Cancer	-0.996045	-0.0476021	FALSE	FALSE	NA
ACH-000424	TC71	Bone Cancer	-0.375172	0.782957	FALSE	FALSE	NA
ACH-000223	HCC1937	Breast Cancer	-0.496646	-0.233645	FALSE	FALSE	NA
ACH-000997	HCT15	Colon/Colorectal Cancer	0.967056	0.786136	FALSE	FALSE	NA
ACH-000997	HCT15	Colon/Colorectal Cancer	0.967056	0.508961	FALSE	FALSE	NA
ACH-000784	KYSE70	Esophageal Cancer	0.211179	-0.879759	FALSE	FALSE	NA
ACH-000666	NCIH1355	Lung Cancer	-0.264594	-1.23575	FALSE	FALSE	NA
ACH-000589	NCIH1437	Lung Cancer	-1.21209	-0.750805	FALSE	FALSE	NA
ACH-000311	NCIH2122	Lung Cancer	0.0748228	0.678699	FALSE	FALSE	NA
ACH-000495	TUHR4TKB	Kidney Cancer	-0.0214368	1.32105	FALSE	FALSE	NA
ACH-000827	WM793	Skin Cancer	-0.187824	0.183853	FALSE	FALSE	NA
ACH-000521	NCIH2030	Lung Cancer	0.130907	-0.0318703	FALSE	FALSE	NA
ACH-000956	22RV1	Prostate Cancer	-0.512391	-0.333559	FALSE	FALSE	NA
ACH-000558	A172	Brain Cancer	0.359476	0.345286	FALSE	FALSE	NA
ACH-000536	BT20	Breast Cancer	1.58703	0.0703017	FALSE	FALSE	NA
ACH-000264	CALU6	Lung Cancer	-0.290561	-1.0949	FALSE	FALSE	NA
ACH-000846	FADU	Head and Neck Cancer	-0.207518	1.26786	FALSE	FALSE	NA
ACH-000265	KP4	Pancreatic Cancer	-0.0271993	-0.144376	FALSE	FALSE	NA
ACH-000006	MONOMAC6	Leukemia	-0.275118	0.158258	FALSE	FALSE	NA
ACH-000696	OVCAR8	Ovarian Cancer	-0.608157	0.574294	FALSE	FALSE	NA
ACH-000146	THP1	Leukemia	-0.69428	-0.0482695	FALSE	FALSE	NA

## Sheet: Fig 7I
Fig 7 I
GeneNameID	GeneNames	Control_median	Mutant_median	log2FC_by_median	Interaction_score	Pval_perm_corrected	Candidate
ARHGEF7_8874	ARHGEF7	0.0468102	0.217257	2.21451	8.85812	9.999e-05	FALSE
PPFIA1_8500	PPFIA1	0.0162468	0.0928143	2.51419	8.54318	0.00039996	FALSE
ERC2_26059	ERC2	0.0176975	0.0541334	1.61298	5.96642	0.00019998	FALSE
BRCA1_672	BRCA1	0.132549	0.525565	1.98734	5.87985	0.00109989	TRUE
MAGEB6_158809	MAGEB6	0.0076479	0.0384709	2.33063	5.72398	0.00349965	FALSE
TGFA_7039	TGFA	0.0101801	0.0501006	2.29907	5.64646	0.00349965	FALSE
GLYCTK_132158	GLYCTK	0.02038	0.057067	1.4855	5.49489	0.00019998	FALSE
FBXO22_26263	FBXO22	0.0408419	0.161463	1.98308	5.49234	0.00169983	FALSE
SLC35B2_347734	SLC35B2	0.053523	0.327586	2.61364	5.42531	0.00839916	FALSE
TSPAN19_144448	TSPAN19	0.00598385	0.0213142	1.83267	5.42222	0.00109989	FALSE
AFF3_3899	AFF3	0.0388812	0.176362	2.1814	5.35746	0.00349965	FALSE
ANKRD53_79998	ANKRD53	0.0349202	0.105605	1.59655	5.03702	0.00069993	FALSE
LIN7C_55327	LIN7C	0.0938792	0.325461	1.79361	4.96756	0.00169983	FALSE
SNURF_8926	SNURF	0.0202655	0.0596722	1.55804	4.91552	0.00069993	FALSE
USP26_83844	USP26	0.00405133	0.0137804	1.76615	4.89153	0.00169983	FALSE
SLITRK4_139065	SLITRK4	0.00844713	0.0284155	1.75015	4.8472	0.00169983	FALSE
LRRC66_339977	LRRC66	0.0100284	0.0367304	1.87288	4.81083	0.00269973	FALSE
C1QL2_165257	C1QL2	0.0245294	0.0787356	1.6825	4.65985	0.00169983	FALSE
P4HTM_54681	P4HTM	0.0390404	0.198799	2.34827	4.59945	0.0109989	FALSE
TRDN_10345	TRDN	0.00594146	0.0249281	2.06888	4.55299	0.00629937	FALSE
OVCA2_124641	OVCA2	0.04546	0.141603	1.63919	4.53988	0.00169983	FALSE
ZDHHC20_253832	ZDHHC20	0.0137885	0.0529659	1.9416	4.53807	0.00459954	FALSE
SFTPB_6439	SFTPB	0.0624589	0.232857	1.89846	4.43725	0.00459954	FALSE
NCKAP1_10787	NCKAP1	0.0441564	0.357952	3.01907	4.35149	0.0361964	FALSE
VIPR1_7433	VIPR1	0.0118625	0.0351236	1.56604	4.33728	0.00169983	FALSE
FRZB_2487	FRZB	0.0157914	0.0797612	2.33655	4.31738	0.0141986	FALSE
JUN_3725	JUN	0.0362509	0.129057	1.83192	4.28173	0.00459954	FALSE
SNRPB2_6629	SNRPB2	0.137336	0.846562	2.62391	4.25029	0.0239976	TRUE
CNTN5_53942	CNTN5	0.00679913	0.0279846	2.04121	4.23707	0.00839916	FALSE
GRIA4_2893	GRIA4	0.0087904	0.0323558	1.88002	4.13737	0.00629937	FALSE
RHOD_29984	RHOD	0.0451621	0.13682	1.59909	4.10755	0.00269973	FALSE
GAS1_2619	GAS1	0.0305457	0.0918662	1.58857	4.08052	0.00269973	FALSE
CISH_1154	CISH	0.0311194	0.118895	1.9338	4.01412	0.00839916	FALSE
MAGEF1_64110	MAGEF1	0.0105506	0.0468695	2.15133	3.97513	0.0141986	FALSE
SPATA17_128153	SPATA17	0.00780726	0.0239625	1.61789	3.9735	0.00349965	FALSE
JPH4_84502	JPH4	0.0382989	0.206855	2.43325	3.94145	0.0239976	FALSE
GRK2_156	GRK2	0.0326609	0.158651	2.28022	3.94069	0.0186981	FALSE
SIGMAR1_10280	SIGMAR1	0.0635891	0.192399	1.59725	3.92281	0.00349965	FALSE
LRFN4_78999	LRFN4	0.059914	0.180489	1.59095	3.90732	0.00349965	FALSE
HPS3_84343	HPS3	0.00728729	0.0231499	1.66755	3.89755	0.00459954	FALSE
RBM46_166863	RBM46	0.00929055	0.0436476	2.23207	3.85746	0.0186981	FALSE
SSNA1_8636	SSNA1	0.0132165	0.0474755	1.84484	3.82945	0.00839916	FALSE
ZNF280C_55609	ZNF280C	0.0166514	0.055428	1.73497	3.81816	0.00629937	FALSE
MXI1_4601	MXI1	0.00595858	0.0209451	1.81357	3.76454	0.00839916	FALSE
ZNF764_92595	ZNF764	0.0127698	0.0389802	1.61	3.76304	0.00459954	FALSE
ALKBH3_221120	ALKBH3	0.0381422	0.1097	1.52411	3.74317	0.00349965	FALSE
KLHDC8B_200942	KLHDC8B	0.0227065	0.0652968	1.52391	3.74268	0.00349965	FALSE
CCNE1_898	CCNE1	0.0757142	0.264023	1.80203	3.74059	0.00839916	FALSE
ATG2A_23130	ATG2A	0.0560929	0.152203	1.44011	3.69918	0.00269973	FALSE
TGOLN2_10618	TGOLN2	0.0176476	0.0850972	2.26964	3.67644	0.0239976	FALSE
PRKD1_5587	PRKD1	0.00249652	0.00851606	1.77027	3.67466	0.00839916	FALSE
SLC9A6_10479	SLC9A6	0.00628699	0.0271729	2.11173	3.64949	0.0186981	FALSE
N4BP2L1_90634	N4BP2L1	0.0165077	0.0462351	1.48585	3.64921	0.00349965	FALSE
REP15_387849	REP15	0.0154392	0.0805087	2.38255	3.62844	0.029997	FALSE
COL7A1_1294	COL7A1	0.0483892	0.205585	2.08698	3.60672	0.0186981	FALSE
ADNP_23394	ADNP	0.0937782	0.358737	1.9356	3.57652	0.0141986	FALSE
APEH_327	APEH	0.0855821	0.234589	1.45476	3.57285	0.00349965	FALSE
F3_2152	F3	0.05493	0.107185	0.964436	3.56746	0.00019998	FALSE
WWTR1_25937	WWTR1	0.135611	0.465413	1.77904	3.48451	0.0109989	FALSE
ARL4D_379	ARL4D	0.183388	0.35155	0.938832	3.47275	0.00019998	FALSE
PNOC_5368	PNOC	0.0141987	0.04519	1.67025	3.46704	0.00839916	FALSE
KCNIP3_30818	KCNIP3	0.063186	0.231732	1.87478	3.46414	0.0141986	FALSE
LZTFL1_54585	LZTFL1	0.0131283	0.0446571	1.76621	3.45938	0.0109989	FALSE
PXN_5829	PXN	0.101222	0.404965	2.00028	3.45689	0.0186981	FALSE
NIPSNAP3B_55335	NIPSNAP3B	0.047761	0.132068	1.46737	3.42967	0.00459954	FALSE
FAM229A_100128071	FAM229A	0.095266	0.296613	1.63855	3.40124	0.00839916	FALSE
NICN1_84276	NICN1	0.0132473	0.0441014	1.73512	3.3985	0.0109989	FALSE
RASL10A_10633	RASL10A	0.0555359	0.23356	2.0723	3.35678	0.0239976	FALSE
RAB39A_54734	RAB39A	0.0115911	0.0351556	1.60074	3.32275	0.00839916	FALSE
TEKT4_150483	TEKT4	0.0889208	0.309029	1.79715	3.32069	0.0141986	FALSE
NBN_4683	NBN	0.0207377	0.0939974	2.18037	3.32053	0.029997	FALSE
CNOT10_25904	CNOT10	0.0238734	0.0977687	2.03397	3.29469	0.0239976	FALSE
B3GLCT_145173	B3GLCT	0.018219	0.0482188	1.40415	3.2819	0.00459954	FALSE
ALPP_250	ALPP	0.00525101	0.0154592	1.5578	3.23363	0.00839916	FALSE
WNT5A_7474	WNT5A	0.0111008	0.0306432	1.4649	3.22381	0.00629937	FALSE
TMEM255A_55026	TMEM255A	0.0104396	0.0488393	2.22597	3.20837	0.0361964	FALSE
TFDP3_51270	TFDP3	0.00645457	0.0301684	2.22464	3.20646	0.0361964	FALSE
NID2_22795	NID2	0.0100214	0.0391778	1.96696	3.18614	0.0239976	FALSE
AMER3_205147	AMER3	0.0247301	0.0950782	1.94284	3.14708	0.0239976	FALSE
ILK_3611	ILK	0.0517549	0.290655	2.48954	3.12235	0.0556944	FALSE
BTNL3_10917	BTNL3	0.00779304	0.0207615	1.41365	3.11103	0.00629937	FALSE
SULT1A2_6799	SULT1A2	0.00789286	0.0252999	1.68051	3.10517	0.0141986	FALSE
CABP4_57010	CABP4	0.0850466	0.239042	1.49094	3.09484	0.00839916	FALSE
BBS10_79738	BBS10	0.0112003	0.0543366	2.27838	3.07965	0.0444956	FALSE
INTS6_26512	INTS6	0.322527	0.95741	1.56971	3.07452	0.0109989	TRUE
ACTRT1_139741	ACTRT1	0.00863728	0.0213947	1.3086	3.05858	0.00459954	FALSE
EGLN1_54583	EGLN1	0.0364285	0.174589	2.26082	3.05592	0.0444956	FALSE
PI4K2A_55361	PI4K2A	0.0388656	0.101048	1.37847	3.0336	0.00629937	FALSE
RGS17_26575	RGS17	0.00855974	0.0285508	1.73789	3.00343	0.0186981	FALSE
SLC6A5_9152	SLC6A5	0.0114118	0.0310874	1.4458	3.00115	0.00839916	FALSE
LURAP1L_286343	LURAP1L	0.00860567	0.020048	1.2201	2.99653	0.00349965	FALSE
UGT2B28_54490	UGT2B28	0.021613	0.0584151	1.43444	2.97757	0.00839916	FALSE
REPS1_85021	REPS1	0.0231922	0.0899111	1.95486	2.97709	0.029997	FALSE
CCND1_595	CCND1	0.155553	0.803729	2.3693	2.97155	0.0556944	FALSE
DLEU7_220107	DLEU7	0.00877463	0.0267117	1.60606	2.96761	0.0141986	FALSE
CTF1_1489	CTF1	0.016569	0.0473555	1.51505	2.96746	0.0109989	FALSE
ACY3_91703	ACY3	0.0479847	0.109389	1.18882	2.91971	0.00349965	FALSE
PHF3_23469	PHF3	0.0165478	0.049198	1.57196	2.9046	0.0141986	FALSE
ABHD10_55347	ABHD10	0.010522	0.0336447	1.67698	2.89816	0.0186981	FALSE
BIRC6_57448	BIRC6	0.0890983	0.441826	2.31001	2.89718	0.0556944	FALSE
LYSMD3_116068	LYSMD3	0.00709618	0.0186185	1.39162	2.88868	0.00839916	FALSE
MAP2K4_6416	MAP2K4	0.0167186	0.0344096	1.04135	2.88413	0.00169983	FALSE
ACOXL_55289	ACOXL	0.0665121	0.210753	1.66386	2.87549	0.0186981	FALSE
NOX3_50508	NOX3	0.011306	0.0254507	1.17062	2.87501	0.00349965	FALSE
PAG1_55824	PAG1	0.0056322	0.0273427	2.27938	2.85878	0.0556944	FALSE
ASB6_140459	ASB6	0.102124	0.320599	1.65045	2.85232	0.0186981	FALSE
GRAMD2A_196996	GRAMD2A	0.0360553	0.0989151	1.45598	2.85175	0.0109989	FALSE
ZMYM5_9205	ZMYM5	0.0180684	0.0565122	1.64509	2.84305	0.0186981	FALSE
CAMKMT_79823	CAMKMT	0.0291181	0.0978277	1.74833	2.832	0.0239976	FALSE
KLF5_688	KLF5	0.0905939	0.280207	1.62901	2.81526	0.0186981	FALSE
TBKBP1_9755	TBKBP1	0.0715777	0.173	1.27319	2.80192	0.00629937	FALSE
GPR119_139760	GPR119	0.0116826	0.0267078	1.1929	2.78815	0.00459954	FALSE
IQCF2_389123	IQCF2	0.0142208	0.0464729	1.70838	2.7673	0.0239976	FALSE
CENPX_201254	CENPX	0.148648	0.296247	0.994899	2.75547	0.00169983	FALSE
SFRP2_6423	SFRP2	0.0319584	0.0671452	1.07109	2.75129	0.00269973	FALSE
COPS9_150678	COPS9	0.0736476	0.255423	1.79418	2.7324	0.029997	FALSE
ADAM32_203102	ADAM32	0.0121651	0.042097	1.79097	2.7275	0.029997	FALSE
OS9_10956	OS9	0.0661938	0.163914	1.30818	2.71546	0.00839916	FALSE
RAD23B_5887	RAD23B	0.0424157	0.145864	1.78196	2.71378	0.029997	FALSE
DYRK2_8445	DYRK2	0.0235619	0.0651103	1.46643	2.7096	0.0141986	FALSE
CCDC174_51244	CCDC174	0.521815	0.946247	0.858679	2.70908	0.00069993	TRUE
ADAP2_55803	ADAP2	0.0448673	0.132441	1.56161	2.69877	0.0186981	FALSE
PPM1B_5495	PPM1B	0.00961376	0.0326926	1.76579	2.68916	0.029997	FALSE
GPX8_493869	GPX8	0.101663	0.345591	1.76527	2.68837	0.029997	FALSE
ADH1A_124	ADH1A	0.0140031	0.0441334	1.65613	2.68265	0.0239976	FALSE
CTXN3_613212	CTXN3	0.0113023	0.0354139	1.6477	2.66899	0.0239976	FALSE
GALNT12_79695	GALNT12	0.0143751	0.0483921	1.7512	2.66695	0.029997	FALSE
IQCH_64799	IQCH	0.014624	0.0635194	2.11886	2.65745	0.0556944	FALSE
NRK_203447	NRK	0.00557332	0.0135103	1.27745	2.65169	0.00839916	FALSE
SSX2IP_117178	SSX2IP	0.007024	0.0218415	1.6367	2.65119	0.0239976	FALSE
UBA6_55236	UBA6	0.133136	0.514465	1.95017	2.63601	0.0444956	TRUE
SCPEP1_59342	SCPEP1	0.0793278	0.212677	1.42276	2.62892	0.0141986	FALSE
SDF2L1_23753	SDF2L1	0.0758992	0.215613	1.50629	2.60317	0.0186981	FALSE
CA4_762	CA4	0.0164829	0.0437652	1.40881	2.60314	0.0141986	FALSE
HTRA3_94031	HTRA3	0.00999082	0.0326305	1.70755	2.60046	0.029997	FALSE
KLHL40_131377	KLHL40	0.0404721	0.169786	2.06872	2.59457	0.0556944	FALSE
INKA1_389119	INKA1	0.0343097	0.0962596	1.48831	2.57211	0.0186981	FALSE
DGAT2L6_347516	DGAT2L6	0.00658112	0.0212132	1.68856	2.57154	0.029997	FALSE
CLEC3B_7123	CLEC3B	0.0136376	0.0382387	1.48745	2.57061	0.0186981	FALSE
VSIG10L_147645	VSIG10L	0.0278349	0.0625371	1.16782	2.57002	0.00629937	FALSE
SHCBP1_79801	SHCBP1	0.0419844	0.12609	1.58653	2.56991	0.0239976	FALSE
STMND1_401236	STMND1	0.00666728	0.0185165	1.47364	2.54675	0.0186981	FALSE
TASOR_23272	TASOR	0.0112963	0.0277833	1.29836	2.54304	0.0109989	FALSE
C3orf38_285237	C3orf38	0.137652	0.505025	1.87533	2.53485	0.0444956	TRUE
PTX3_5806	PTX3	0.0034859	0.0127305	1.86869	2.52587	0.0444956	FALSE
CSPG4_1464	CSPG4	0.0703495	0.171728	1.28752	2.52179	0.0109989	FALSE
DOK1_1796	DOK1	0.0474024	0.115532	1.28526	2.51737	0.0109989	FALSE
YPEL5_51646	YPEL5	0.503346	0.904212	0.84511	2.50039	0.00109989	TRUE
XYLT2_64132	XYLT2	0.0943157	0.339093	1.84611	2.49536	0.0444956	FALSE
IGFL1_374918	IGFL1	0.000702485	0.00278938	1.98941	2.49509	0.0556944	FALSE
TBC1D12_23232	TBC1D12	0.0170817	0.0463666	1.44063	2.4897	0.0186981	FALSE
EAF1_85403	EAF1	0.188491	0.479464	1.34693	2.48879	0.0141986	FALSE
TAPT1_202018	TAPT1	0.0471597	0.14375	1.60793	2.44876	0.029997	FALSE
DNAH1_25981	DNAH1	0.0234649	0.0755871	1.68764	2.43245	0.0361964	FALSE
CEBPB_1051	CEBPB	0.0425029	0.136492	1.68318	2.42603	0.0361964	FALSE
MAFK_7975	MAFK	0.0316267	0.101167	1.67752	2.41787	0.0361964	FALSE
PNPLA1_285848	PNPLA1	0.0257019	0.0675974	1.39509	2.411	0.0186981	FALSE
CNPY2_10330	CNPY2	0.148923	0.391383	1.39401	2.40913	0.0186981	FALSE
ATP11B_23200	ATP11B	0.0276406	0.0616263	1.15676	2.40115	0.00839916	FALSE
UBE2H_7328	UBE2H	0.230431	0.60236	1.38629	2.39579	0.0186981	TRUE
DHRS11_79154	DHRS11	0.0191186	0.0445512	1.22049	2.39052	0.0109989	FALSE
ATG2B_55102	ATG2B	0.009308	0.027598	1.56802	2.38797	0.029997	FALSE
ARL1_400	ARL1	0.0327185	0.0850832	1.37877	2.38279	0.0186981	FALSE
PCDH8_5100	PCDH8	0.0165281	0.0485788	1.55541	2.36876	0.029997	FALSE
STAMBP_10617	STAMBP	0.105817	0.310644	1.55369	2.36616	0.029997	FALSE
ZZEF1_23140	ZZEF1	0.0402818	0.110655	1.45787	2.36151	0.0239976	FALSE
NPHP3_27031	NPHP3	0.0218802	0.0677329	1.63023	2.34971	0.0361964	FALSE
STAB1_23166	STAB1	0.0458196	0.124954	1.44736	2.34448	0.0239976	FALSE
RMND5A_64795	RMND5A	0.0902451	0.328778	1.86519	2.3393	0.0556944	FALSE
RNF123_63891	RNF123	0.145072	0.370167	1.3514	2.33549	0.0186981	FALSE
PTK2_5747	PTK2	0.18317	0.74443	2.02295	2.33514	0.070093	FALSE
CCPG1_9236	CCPG1	0.0176317	0.0383945	1.12273	2.33052	0.00839916	FALSE
IFRD2_7866	IFRD2	0.0912662	0.216655	1.24725	2.30461	0.0141986	FALSE
CEBPE_1053	CEBPE	0.0973724	0.192173	0.980818	2.29245	0.00459954	FALSE
HCRT_3060	HCRT	0.0302345	0.0976741	1.69178	2.28675	0.0444956	FALSE
CCNL1_57018	CCNL1	0.308878	0.728053	1.23701	2.28569	0.0141986	TRUE
BMERB1_89927	BMERB1	0.0115845	0.0304935	1.3963	2.26177	0.0239976	FALSE
HNRNPUL2_221092	HNRNPUL2	0.120941	0.338494	1.48483	2.26128	0.029997	FALSE
LEMD2_221496	LEMD2	0.0663437	0.280031	2.07755	2.24576	0.0829917	FALSE
AOPEP_84909	AOPEP	0.0130516	0.0381529	1.54757	2.23056	0.0361964	FALSE
PARP6_56965	PARP6	0.0329212	0.090532	1.45941	2.22257	0.029997	FALSE
SGSM1_129049	SGSM1	0.0141591	0.0386661	1.44934	2.20723	0.029997	FALSE
CYP4A22_284541	CYP4A22	0.0119605	0.0326583	1.44917	2.20698	0.029997	FALSE
LINGO2_158038	LINGO2	0.0153595	0.029523	0.942704	2.20337	0.00459954	FALSE
NAP1L3_4675	NAP1L3	0.0174774	0.0335911	0.942584	2.20309	0.00459954	FALSE
NEDD9_4739	NEDD9	0.0149626	0.042953	1.5214	2.19284	0.0361964	FALSE
PAK2_5062	PAK2	0.0854318	0.262	1.61672	2.1853	0.0444956	FALSE
HAPLN4_404037	HAPLN4	0.0618239	0.148107	1.2604	2.17822	0.0186981	FALSE
SMARCA4_6597	SMARCA4	0.110851	0.541914	2.28945	2.17332	0.112389	FALSE
DLG5_9231	DLG5	0.0547182	0.200392	1.87273	2.16174	0.070093	FALSE
CSRP2_1466	CSRP2	0.0127476	0.0319042	1.32352	2.14388	0.0239976	FALSE
FMN1_342184	FMN1	0.0137171	0.0447678	1.70649	2.14026	0.0556944	FALSE
XK_7504	XK	0.00410522	0.0133259	1.6987	2.13049	0.0556944	FALSE
SLC35F2_54733	SLC35F2	0.0381974	0.0776824	1.02411	2.12582	0.00839916	FALSE
TM2D2_83877	TM2D2	0.0694673	0.22482	1.69436	2.12505	0.0556944	FALSE
ZNF611_81856	ZNF611	0.00042146	0.00223645	2.40774	2.12309	0.131287	FALSE
MPHOSPH8_54737	MPHOSPH8	0.0966994	0.239211	1.3067	2.11664	0.0239976	FALSE
ITFG1_81533	ITFG1	0.0072115	0.0231412	1.68209	2.10966	0.0556944	FALSE
SMUG1_23583	SMUG1	0.124332	0.365587	1.55602	2.10324	0.0444956	FALSE
ATG4A_115201	ATG4A	0.0146128	0.0466926	1.67596	2.10196	0.0556944	FALSE
PROM2_150696	PROM2	0.00932897	0.0242694	1.37935	2.10064	0.029997	FALSE
PROC_5624	PROC	0.0183089	0.0535759	1.54904	2.09381	0.0444956	FALSE
CCDC38_120935	CCDC38	0.0884543	0.281364	1.66943	2.09378	0.0556944	FALSE
UBA7_7318	UBA7	0.0486442	0.126151	1.37481	2.09373	0.029997	FALSE
LACTB2_51110	LACTB2	0.0158376	0.040626	1.35905	2.06972	0.029997	FALSE
ZNF480_147657	ZNF480	0.00895788	0.0337141	1.91212	2.06694	0.0829917	FALSE
UBL3_5412	UBL3	0.00706631	0.0203356	1.52498	2.06128	0.0444956	FALSE
MAEA_10296	MAEA	0.0773117	0.346663	2.16478	2.05497	0.112389	FALSE
IDH2_3418	IDH2	0.0109783	0.0340744	1.63404	2.04939	0.0556944	FALSE
MGA_23269	MGA	0.0793714	0.180077	1.18192	2.0426	0.0186981	FALSE
NAGK_55577	NAGK	0.0203458	0.0513284	1.33503	2.03315	0.029997	FALSE
MXD3_83463	MXD3	0.00913331	0.0309208	1.75937	2.03088	0.070093	FALSE
SLK_9748	SLK	0.0472156	0.0930169	0.97823	2.03057	0.00839916	FALSE
OSBPL8_114882	OSBPL8	0.0383519	0.0863544	1.17097	2.02367	0.0186981	FALSE
ARF1_375	ARF1	0.131048	0.369816	1.49671	2.02308	0.0444956	FALSE
RBBP7_5931	RBBP7	0.0184818	0.0564692	1.61136	2.02095	0.0556944	FALSE
SKIL_6498	SKIL	0.0283596	0.0749017	1.40116	2.01954	0.0361964	FALSE
PPM1J_333926	PPM1J	0.0533367	0.119824	1.16771	2.01804	0.0186981	FALSE
BNIP2_663	BNIP2	0.110155	0.224657	1.02819	2.01386	0.0109989	FALSE
PLCD1_5333	PLCD1	0.0219238	0.0518776	1.24261	2.01283	0.0239976	FALSE
WFIKKN1_117166	WFIKKN1	0.0278546	0.0658416	1.24109	2.01035	0.0239976	FALSE
CLCNKB_1188	CLCNKB	0.00667742	0.0166717	1.32004	2.01031	0.029997	FALSE
CCDC71_64925	CCDC71	0.046511	0.130084	1.4838	2.00562	0.0444956	FALSE
RHOG_391	RHOG	0.0255615	0.0541947	1.08418	2.0033	0.0141986	FALSE
DYNC1LI2_1783	DYNC1LI2	0.0409023	0.086397	1.0788	1.99336	0.0141986	FALSE
CYLC2_1539	CYLC2	0.010296	0.0285463	1.47122	1.98862	0.0444956	FALSE
DMXL2_23312	DMXL2	0.0219777	0.0541436	1.30075	1.98094	0.029997	FALSE
C11orf91_100131378	C11orf91	0.0364796	0.100187	1.45753	1.97012	0.0444956	FALSE
STARD3_10948	STARD3	0.0363993	0.0798112	1.13268	1.9575	0.0186981	FALSE
VPS9D1_9605	VPS9D1	0.0390742	0.0902491	1.2077	1.95627	0.0239976	FALSE
CELA3B_23436	CELA3B	0.00367917	0.011908	1.69448	1.95598	0.070093	FALSE
RELL2_285613	RELL2	0.0189453	0.0557645	1.55751	1.95341	0.0556944	FALSE
SLC26A6_65010	SLC26A6	0.0159744	0.051598	1.69156	1.9526	0.070093	FALSE
ELMOD3_84173	ELMOD3	0.0790361	0.232098	1.55415	1.9492	0.0556944	FALSE
FAM184A_79632	FAM184A	0.00756497	0.0263192	1.79871	1.94435	0.0829917	FALSE
PPIB_5479	PPIB	0.0665159	0.194731	1.54971	1.94363	0.0556944	FALSE
SLC39A2_29986	SLC39A2	0.0127464	0.0264137	1.0512	1.94235	0.0141986	FALSE
GRB14_2888	GRB14	0.0254394	0.0744197	1.54862	1.94226	0.0556944	FALSE
STIMATE_375346	STIMATE	0.0407658	0.103374	1.34245	1.93492	0.0361964	FALSE
GPR148_344561	GPR148	0.00760226	0.0242173	1.67154	1.9295	0.070093	FALSE
KRTAP1-5_83895	KRTAP1-5	0.00353146	0.0080541	1.18946	1.92673	0.0239976	FALSE
HYAL1_3373	HYAL1	0.0218375	0.0551269	1.33595	1.92555	0.0361964	FALSE
IQCC_55721	IQCC	0.0822108	0.207318	1.33444	1.92338	0.0361964	FALSE
IRX3_79191	IRX3	0.0287227	0.0983984	1.77644	1.92027	0.0829917	FALSE
GABRA5_2558	GABRA5	0.0464957	0.209581	2.17234	1.91552	0.131287	FALSE
THAP10_56906	THAP10	0.034573	0.0705774	1.02956	1.90238	0.0141986	FALSE
ABHD6_57406	ABHD6	0.00929761	0.0231295	1.3148	1.89507	0.0361964	FALSE
TLN1_7094	TLN1	0.272077	0.55246	1.02185	1.88814	0.0141986	TRUE
IL1RAPL2_26280	IL1RAPL2	0.0246619	0.0525796	1.09222	1.88757	0.0186981	FALSE
CSNK1G1_53944	CSNK1G1	0.0424235	0.0904085	1.0916	1.8865	0.0186981	FALSE
C5orf15_56951	C5orf15	0.113077	0.266493	1.2368	1.88355	0.029997	FALSE
IRAK1_3654	IRAK1	0.0144578	0.0482233	1.73788	1.87859	0.0829917	FALSE
BCL2L2_599	BCL2L2	0.0544183	0.134175	1.30195	1.87655	0.0361964	FALSE
FNDC3B_64778	FNDC3B	0.0168099	0.0517618	1.62257	1.87298	0.070093	FALSE
GIPR_2696	GIPR	0.0286652	0.0881472	1.62061	1.87071	0.070093	FALSE
TBC1D4_9882	TBC1D4	0.00987117	0.0219602	1.1536	1.86864	0.0239976	FALSE
PARP4_143	PARP4	0.0136563	0.0303537	1.1523	1.86654	0.0239976	FALSE
KIAA0408_9729	KIAA0408	0.0133306	0.0438838	1.71895	1.85813	0.0829917	FALSE
LAMB2_3913	LAMB2	0.0420733	0.0844298	1.00485	1.85671	0.0141986	FALSE
IRAK1BP1_134728	IRAK1BP1	0.0153988	0.0552762	1.84384	1.85602	0.0984902	FALSE
HHATL_57467	HHATL	0.0121232	0.0398543	1.71697	1.85598	0.0829917	FALSE
YIF1A_10897	YIF1A	0.102391	0.205324	1.00381	1.8548	0.0141986	FALSE
PITPNM3_83394	PITPNM3	0.019852	0.0603974	1.6052	1.85293	0.070093	FALSE
THEM5_284486	THEM5	0.0517706	0.133641	1.36815	1.84931	0.0444956	FALSE
KLRK1_22914	KLRK1	0.0109977	0.0254868	1.21255	1.84662	0.029997	FALSE
TCIM_56892	TCIM	0.0207863	0.062874	1.59683	1.84326	0.070093	FALSE
PIGX_54965	PIGX	0.0158875	0.0675769	2.08864	1.84172	0.131287	FALSE
MYCT1_80177	MYCT1	0.00427396	0.0151585	1.82648	1.83854	0.0984902	FALSE
DALRD3_55152	DALRD3	0.0503265	0.151747	1.59228	1.83801	0.070093	FALSE
PM20D2_135293	PM20D2	0.0165067	0.0344472	1.06133	1.8342	0.0186981	FALSE
LRRC4C_57689	LRRC4C	0.0128623	0.0386627	1.58779	1.83283	0.070093	FALSE
PCDH11X_27328	PCDH11X	0.0129919	0.0283606	1.12627	1.82437	0.0239976	FALSE
GLIPR1L1_256710	GLIPR1L1	0.0349515	0.104385	1.57849	1.82209	0.070093	FALSE
TBC1D7_51256	TBC1D7	0.0048676	0.0145299	1.57775	1.82123	0.070093	FALSE
MAP3K19_80122	MAP3K19	0.022915	0.0524853	1.19562	1.82084	0.029997	FALSE
SLC25A38_54977	SLC25A38	0.285033	0.6519	1.19352	1.81764	0.029997	TRUE
C3orf80_401097	C3orf80	0.00434349	0.00944098	1.12008	1.81435	0.0239976	FALSE
PPP6R3_55291	PPP6R3	0.0656962	0.349437	2.41115	1.81158	0.177282	FALSE
PPBP_5473	PPBP	0.0252074	0.0461273	0.871777	1.8096	0.00839916	FALSE
SCUBE1_80274	SCUBE1	0.0217789	0.0495146	1.18492	1.80454	0.029997	FALSE
VKORC1_79001	VKORC1	0.0186204	0.0443459	1.25192	1.80443	0.0361964	FALSE
TSSK3_81629	TSSK3	0.1473	0.289134	0.972983	1.79783	0.0141986	FALSE
RCN2_5955	RCN2	0.13765	0.311734	1.17932	1.79601	0.029997	FALSE
ZFYVE16_9765	ZFYVE16	0.0491259	0.132209	1.42826	1.79131	0.0556944	FALSE
HAAO_23498	HAAO	0.0502286	0.107889	1.10297	1.78663	0.0239976	FALSE
MLX_6945	MLX	0.21219	0.434018	1.0324	1.78419	0.0186981	FALSE
ESCO1_114799	ESCO1	0.0139096	0.040601	1.54543	1.78393	0.070093	FALSE
C2orf68_388969	C2orf68	0.0838522	0.197685	1.23728	1.78334	0.0361964	FALSE
KATNA1_11104	KATNA1	0.0339239	0.105421	1.63578	1.76823	0.0829917	FALSE
KLHL23_151230	KLHL23	0.0179844	0.0420674	1.22596	1.76702	0.0361964	FALSE
NEK4_6787	NEK4	0.0189401	0.0440988	1.2193	1.75742	0.0361964	FALSE
BTG3_10950	BTG3	0.0147498	0.0327704	1.1517	1.75394	0.029997	FALSE
SATL1_340562	SATL1	0.0145428	0.0382259	1.39425	1.74865	0.0556944	FALSE
CDX4_1046	CDX4	0.030542	0.0871769	1.51315	1.74667	0.070093	FALSE
C2orf69_205327	C2orf69	0.0706457	0.163424	1.20994	1.74393	0.0361964	FALSE
EFNB3_1949	EFNB3	0.0255404	0.0491181	0.943474	1.74331	0.0141986	FALSE
HJV_148738	HJV	0.203567	0.449655	1.14331	1.74118	0.029997	FALSE
CEP126_57562	CEP126	0.0291481	0.0759131	1.38095	1.73197	0.0556944	FALSE
TUSC2_11334	TUSC2	0.12131	0.223863	0.883924	1.7313	0.0109989	FALSE
MVB12A_93343	MVB12A	0.0422741	0.0971166	1.19994	1.72952	0.0361964	FALSE
DIPK2B_79742	DIPK2B	0.0315221	0.0630493	1.00012	1.72841	0.0186981	FALSE
THUMPD2_80745	THUMPD2	0.042247	0.119078	1.49498	1.7257	0.070093	FALSE
RNF168_165918	RNF168	0.441845	0.736835	0.7378	1.72445	0.00459954	TRUE
TBC1D1_23216	TBC1D1	0.0106339	0.0598169	2.49188	1.71619	0.20478	FALSE
GPR34_2857	GPR34	0.0185601	0.0369014	0.991473	1.71347	0.0186981	FALSE
PATE4_399968	PATE4	0.00727789	0.0203377	1.48257	1.71136	0.070093	FALSE
SKP2_6502	SKP2	0.33245	0.85601	1.36449	1.71133	0.0556944	FALSE
ATXN7L3B_552889	ATXN7L3B	0.0400303	0.0795085	0.990015	1.71095	0.0186981	FALSE
XKR7_343702	XKR7	0.054284	0.151247	1.47831	1.70645	0.070093	FALSE
ALOX12_239	ALOX12	0.0171986	0.0412292	1.26138	1.70498	0.0444956	FALSE
KRBOX1_100506243	KRBOX1	0.0297246	0.0826943	1.47613	1.70393	0.070093	FALSE
C4orf17_84103	C4orf17	0.0112623	0.0288477	1.35696	1.70188	0.0556944	FALSE
PRG2_5553	PRG2	0.015488	0.0370653	1.25892	1.70166	0.0444956	FALSE
HS3ST3B1_9953	HS3ST3B1	0.0119423	0.0354786	1.57087	1.69805	0.0829917	FALSE
SSH2_85464	SSH2	0.116117	0.239747	1.04593	1.69423	0.0239976	FALSE
FABP12_646486	FABP12	0.00705885	0.014573	1.04579	1.694	0.0239976	FALSE
ECI1_1632	ECI1	0.0230559	0.0793809	1.78366	1.69319	0.112389	FALSE
ZNF704_619279	ZNF704	0.00989879	0.0273409	1.46574	1.69194	0.070093	FALSE
CXCL13_10563	CXCL13	0.0120312	0.0248081	1.04403	1.69115	0.0239976	FALSE
CCDC82_79780	CCDC82	0.00776023	0.0174967	1.17291	1.69056	0.0361964	FALSE
NAGS_162417	NAGS	0.0300667	0.0677512	1.17208	1.68936	0.0361964	FALSE
DDR1_780	DDR1	0.022485	0.0619932	1.46314	1.68894	0.070093	FALSE
COL3A1_1281	COL3A1	0.0271926	0.0477744	0.813025	1.68765	0.00839916	FALSE
CRTC3_64784	CRTC3	0.0464489	0.0913326	0.975485	1.68583	0.0186981	FALSE
P2RY14_9934	P2RY14	0.0354207	0.072783	1.03901	1.68302	0.0239976	FALSE
DCAF12L1_139170	DCAF12L1	0.00892487	0.0226097	1.34104	1.68192	0.0556944	FALSE
CLDN20_49861	CLDN20	0.00486099	0.0142923	1.55592	1.6819	0.0829917	FALSE
PCDH17_27253	PCDH17	0.012538	0.0317351	1.33977	1.68032	0.0556944	FALSE
SERPINA7_6906	SERPINA7	0.00863672	0.0218201	1.3371	1.67697	0.0556944	FALSE
GNAI2_2771	GNAI2	0.065248	0.127716	0.968936	1.67452	0.0186981	FALSE
ZSCAN32_54925	ZSCAN32	0.0281811	0.0575753	1.03072	1.66959	0.0239976	FALSE
CHMP7_91782	CHMP7	0.342926	0.807127	1.2349	1.66919	0.0444956	TRUE
CYP2J2_1573	CYP2J2	0.0196852	0.0420412	1.09469	1.66713	0.029997	FALSE
SLC4A1AP_22950	SLC4A1AP	0.0878053	0.179056	1.02803	1.66524	0.0239976	FALSE
RMDN1_51115	RMDN1	0.0333303	0.0581079	0.801902	1.66456	0.00839916	FALSE
ITGB1_3688	ITGB1	0.0349339	0.215288	2.62357	1.65794	0.233377	FALSE
POU2F2_5452	POU2F2	0.00777673	0.0151196	0.959187	1.65767	0.0186981	FALSE
ATP6V1E2_90423	ATP6V1E2	0.0165225	0.0350812	1.08626	1.6543	0.029997	FALSE
CSAG1_158511	CSAG1	0.0100047	0.0312417	1.6428	1.65365	0.0984902	FALSE
PRICKLE1_144165	PRICKLE1	0.0296564	0.0656623	1.14672	1.65281	0.0361964	FALSE
GABBR1_2550	GABBR1	0.0381655	0.0888128	1.2185	1.64702	0.0444956	FALSE
CHDH_55349	CHDH	0.0151246	0.0434696	1.52311	1.64643	0.0829917	FALSE
TMEM150A_129303	TMEM150A	0.0303736	0.0669866	1.14105	1.64464	0.0361964	FALSE
SPZ1_84654	SPZ1	0.0343671	0.085078	1.30776	1.64018	0.0556944	FALSE
CTIF_9811	CTIF	0.0110937	0.0273224	1.30034	1.63087	0.0556944	FALSE
ITGAV_3685	ITGAV	0.157754	0.564399	1.83904	1.62162	0.131287	FALSE
AMMECR1_9949	AMMECR1	0.0112878	0.0259111	1.19881	1.62042	0.0444956	FALSE
GRIN3A_116443	GRIN3A	0.0122739	0.0324568	1.40293	1.61943	0.070093	FALSE
COX7A2L_9167	COX7A2L	0.0239514	0.0478833	0.999414	1.61888	0.0239976	FALSE
CCER1_196477	CCER1	0.00673337	0.0190117	1.49748	1.61873	0.0829917	FALSE
HSD17B1_3292	HSD17B1	0.0193735	0.0510604	1.39812	1.61389	0.070093	FALSE
ZNF232_7775	ZNF232	0.0164416	0.0375479	1.19139	1.61038	0.0444956	FALSE
NFIL3_4783	NFIL3	0.0189338	0.0531396	1.48882	1.60936	0.0829917	FALSE
UBA5_79876	UBA5	0.211416	0.639772	1.59748	1.60803	0.0984902	FALSE
ABCA4_24	ABCA4	0.119457	0.237674	0.992486	1.60766	0.0239976	FALSE
CCDC66_285331	CCDC66	0.024418	0.0555056	1.18469	1.60133	0.0444956	FALSE
TNS2_23371	TNS2	0.120865	0.213004	0.817483	1.60116	0.0109989	FALSE
ABI3BP_25890	ABI3BP	0.0138927	0.0299912	1.11021	1.60019	0.0361964	FALSE
FGF1_2246	FGF1	0.00934861	0.0260627	1.47917	1.59893	0.0829917	FALSE
FHOD1_29109	FHOD1	0.0285642	0.0794124	1.47516	1.59459	0.0829917	FALSE
NKX2-4_644524	NKX2-4	0.00845077	0.0181795	1.10516	1.5929	0.0361964	FALSE
PRSS45P_377047	PRSS45P	0.00768475	0.0230111	1.58226	1.59271	0.0984902	FALSE
BMPR1B_658	BMPR1B	0.0168824	0.0381705	1.17694	1.59085	0.0444956	FALSE
GLT8D1_55830	GLT8D1	0.030174	0.0836422	1.47092	1.59002	0.0829917	FALSE
ATRNL1_26033	ATRNL1	0.00567015	0.0121435	1.09873	1.58364	0.0361964	FALSE
PCGF2_7703	PCGF2	0.0895672	0.201231	1.16781	1.57851	0.0444956	FALSE
GH1_2688	GH1	0.023725	0.0465112	0.971168	1.57313	0.0239976	FALSE
THSD4_79875	THSD4	0.0150011	0.0293839	0.969962	1.57118	0.0239976	FALSE
BHLHA15_168620	BHLHA15	0.0781071	0.245854	1.65428	1.57037	0.112389	FALSE
ASB12_142689	ASB12	0.0139036	0.0356805	1.35967	1.56951	0.070093	FALSE
PCDHB1_29930	PCDHB1	0.0402149	0.0786869	0.968394	1.56864	0.0239976	FALSE
C1orf43_25912	C1orf43	0.117807	0.2799	1.24848	1.56583	0.0556944	FALSE
MAPK8IP1_9479	MAPK8IP1	0.0417624	0.0885505	1.0843	1.56283	0.0361964	FALSE
CCDC85A_114800	CCDC85A	0.0136888	0.0278757	1.02601	1.56253	0.029997	FALSE
IQCF5_389124	IQCF5	0.0254146	0.0692096	1.44531	1.56233	0.0829917	FALSE
ZDHHC8_29801	ZDHHC8	0.102405	0.199797	0.964248	1.56192	0.0239976	FALSE
HSD17B11_51170	HSD17B11	0.028792	0.0844038	1.55164	1.56189	0.0984902	FALSE
CXCL11_6373	CXCL11	0.0130412	0.0407726	1.64453	1.56111	0.112389	FALSE
NPRL2_10641	NPRL2	0.0134968	0.0568454	2.07443	1.55859	0.177282	FALSE
RFX5_5993	RFX5	0.143198	0.302772	1.08022	1.55696	0.0361964	FALSE
GCN1_10985	GCN1	0.194882	0.431891	1.14807	1.55182	0.0444956	FALSE
MSH6_2956	MSH6	0.0285137	0.0553702	0.957455	1.55092	0.0239976	FALSE
RANGRF_29098	RANGRF	0.0227577	0.044165	0.956545	1.54944	0.0239976	FALSE
UBE4A_9354	UBE4A	0.00905363	0.0199779	1.14184	1.54341	0.0444956	FALSE
NUP153_9972	NUP153	0.619773	0.911894	0.557126	1.54301	0.00169983	TRUE
MSGN1_343930	MSGN1	0.0104442	0.0230159	1.13992	1.54081	0.0444956	FALSE
DNAJB14_79982	DNAJB14	0.00682381	0.0159854	1.2281	1.54027	0.0556944	FALSE
MTMR6_9107	MTMR6	0.0497826	0.142843	1.52072	1.53076	0.0984902	FALSE
GPR161_23432	GPR161	0.0315107	0.0690601	1.13201	1.53012	0.0444956	FALSE
TRIM45_80263	TRIM45	0.0944685	0.189362	1.00324	1.52786	0.029997	FALSE
ITLN2_142683	ITLN2	0.0189787	0.050518	1.41241	1.52677	0.0829917	FALSE
RASGRP2_10235	RASGRP2	0.191367	0.382484	0.999058	1.52149	0.029997	FALSE
MMP28_79148	MMP28	0.0377382	0.082275	1.12443	1.51987	0.0444956	FALSE
PKIA_5569	PKIA	0.0270409	0.0560675	1.05202	1.51631	0.0361964	FALSE
ZNF474_133923	ZNF474	0.0163098	0.0354093	1.11839	1.51171	0.0444956	FALSE
MPST_4357	MPST	0.0104399	0.0295581	1.50145	1.51137	0.0984902	FALSE
PCTP_58488	PCTP	0.0112054	0.0295146	1.39723	1.51036	0.0829917	FALSE
CLEC4D_338339	CLEC4D	0.03186	0.0583303	0.872497	1.50785	0.0186981	FALSE
ITIH3_3699	ITIH3	0.0542773	0.117566	1.11505	1.50719	0.0444956	FALSE
MYMK_389827	MYMK	0.0118653	0.0225872	0.928757	1.50443	0.0239976	FALSE
NPBWR1_2831	NPBWR1	0.0273194	0.0519639	0.927586	1.50253	0.0239976	FALSE
ENPP4_22875	ENPP4	0.0142235	0.032632	1.19801	1.50253	0.0556944	FALSE
IL17RB_55540	IL17RB	0.0155928	0.0357649	1.19766	1.5021	0.0556944	FALSE
TWF2_11344	TWF2	0.0244599	0.0731038	1.57953	1.49941	0.112389	FALSE
SETD6_79918	SETD6	0.0149432	0.0419496	1.48917	1.49901	0.0984902	FALSE
FITM1_161247	FITM1	0.013439	0.0307591	1.19459	1.49824	0.0556944	FALSE
TRANK1_9881	TRANK1	0.0198691	0.040811	1.03843	1.49673	0.0361964	FALSE
KCNK4_50801	KCNK4	0.0602009	0.105536	0.809884	1.49647	0.0141986	FALSE
URGCP_55665	URGCP	0.0350329	0.0753463	1.10483	1.49338	0.0444956	FALSE
LSMEM2_132228	LSMEM2	0.0270355	0.0660525	1.28876	1.48765	0.070093	FALSE
LRRC15_131578	LRRC15	0.0421451	0.135608	1.686	1.48668	0.131287	FALSE
HAP1_9001	HAP1	0.277184	0.45503	0.715118	1.48442	0.00839916	FALSE
PCDH10_57575	PCDH10	0.0438185	0.0894531	1.02959	1.48399	0.0361964	FALSE
KLF4_9314	KLF4	0.0332386	0.092347	1.47421	1.48395	0.0984902	FALSE
PDE12_201626	PDE12	0.192998	0.438145	1.18282	1.48348	0.0556944	FALSE
DUSP11_8446	DUSP11	0.065836	0.14932	1.18146	1.48178	0.0556944	FALSE
TYW5_129450	TYW5	0.0293895	0.0576408	0.97179	1.47996	0.029997	FALSE
NAA38_84316	NAA38	0.157158	0.273582	0.799753	1.47775	0.0141986	FALSE
CD2_914	CD2	0.0232074	0.0679623	1.55015	1.47152	0.112389	FALSE
SCTR_6344	SCTR	0.0311788	0.0912248	1.54886	1.4703	0.112389	FALSE
METTL25_84190	METTL25	0.0793687	0.203621	1.35925	1.4693	0.0829917	FALSE
SH2D1A_4068	SH2D1A	0.00512796	0.014951	1.54379	1.46548	0.112389	FALSE
SPPL2C_162540	SPPL2C	0.0442586	0.113146	1.35415	1.46379	0.0829917	FALSE
GNAT1_2779	GNAT1	0.0251857	0.0729957	1.53521	1.45734	0.112389	FALSE
PRKCB_5579	PRKCB	0.0158581	0.0307497	0.955355	1.45493	0.029997	FALSE
TIFAB_497189	TIFAB	0.0195323	0.0436304	1.15947	1.4542	0.0556944	FALSE
KCNAB2_8514	KCNAB2	0.0144312	0.0303957	1.07467	1.45262	0.0444956	FALSE
MIDEAS_91748	MIDEAS	0.0291112	0.083913	1.52732	1.44985	0.112389	FALSE
CNOT9_9125	CNOT9	0.176705	0.508015	1.52353	1.44625	0.112389	FALSE
HOMER3_9454	HOMER3	0.015516	0.0345023	1.15294	1.446	0.0556944	FALSE
OTUD1_220213	OTUD1	0.0116193	0.0293026	1.3345	1.44255	0.0829917	FALSE
WDR26_80232	WDR26	0.291923	0.562647	0.946645	1.44167	0.029997	TRUE
FERMT3_83706	FERMT3	0.133118	0.2948	1.14703	1.43859	0.0556944	FALSE
SLC25A12_8604	SLC25A12	0.0154255	0.0339931	1.13993	1.42968	0.0556944	FALSE
DIAPH2_1730	DIAPH2	0.0372181	0.0929974	1.32119	1.42816	0.0829917	FALSE
CCDC51_79714	CCDC51	0.080828	0.21609	1.4187	1.42808	0.0984902	FALSE
DIPK1A_388650	DIPK1A	0.175959	0.365069	1.05293	1.42323	0.0444956	FALSE
PIGM_93183	PIGM	0.0638726	0.121839	0.931702	1.41891	0.029997	FALSE
TANGO2_128989	TANGO2	0.0483	0.119888	1.31159	1.41779	0.0829917	FALSE
FAM219A_203259	FAM219A	0.146905	0.259042	0.818301	1.41419	0.0186981	FALSE
C15orf61_145853	C15orf61	0.00881747	0.0246933	1.48568	1.41033	0.112389	FALSE
TP53_7157	TP53	0.00306975	0.0196407	2.67765	1.40915	0.29767	FALSE
ARMCX5_64860	ARMCX5	0.0131412	0.0481191	1.87251	1.40688	0.177282	FALSE
FAM189A1_23359	FAM189A1	0.016324	0.0542232	1.73192	1.40625	0.154185	FALSE
DEFB112_245915	DEFB112	0.00985756	0.0258692	1.39193	1.40113	0.0984902	FALSE
C5orf24_134553	C5orf24	0.0166671	0.0341896	1.03656	1.40109	0.0444956	FALSE
ARGFX_503582	ARGFX	0.322899	0.633406	0.972049	1.40105	0.0361964	TRUE
NDUFAF3_25915	NDUFAF3	0.301941	0.65323	1.11333	1.39632	0.0556944	FALSE
PPDPFL_492307	PPDPFL	0.0164401	0.0429479	1.38537	1.39452	0.0984902	FALSE
CCDC62_84660	CCDC62	0.0704196	0.137664	0.967105	1.39392	0.0361964	FALSE
TANC2_26115	TANC2	0.0245161	0.0565836	1.20666	1.39287	0.070093	FALSE
AAK1_22848	AAK1	0.0553417	0.118836	1.10254	1.38279	0.0556944	FALSE
FAHD2A_51011	FAHD2A	0.0590092	0.135363	1.19782	1.38268	0.070093	FALSE
USP19_10869	USP19	0.0775823	0.188118	1.27784	1.3813	0.0829917	FALSE
RAPSN_5913	RAPSN	0.0376931	0.0808173	1.10036	1.38006	0.0556944	FALSE
FSD1L_83856	FSD1L	0.0211858	0.0429645	1.02005	1.37878	0.0444956	FALSE
CPNE8_144402	CPNE8	0.00736668	0.0262614	1.83386	1.37784	0.177282	FALSE
PCDHA3_56145	PCDHA3	0.0148173	0.0437131	1.56078	1.37626	0.131287	FALSE
TMEM30B_161291	TMEM30B	0.0139907	0.0360773	1.36663	1.37566	0.0984902	FALSE
CD96_10225	CD96	0.0330473	0.0638617	0.950418	1.36987	0.0361964	FALSE
TMCO6_55374	TMCO6	0.0421811	0.114347	1.43874	1.36577	0.112389	FALSE
CSHL1_1444	CSHL1	0.0197591	0.047298	1.25926	1.36122	0.0829917	FALSE
LHX4_89884	LHX4	0.0708162	0.169515	1.25926	1.36121	0.0829917	FALSE
IGF1R_3480	IGF1R	0.33857	0.678573	1.00305	1.3558	0.0444956	TRUE
NOCT_25819	NOCT	0.0631274	0.108695	0.783946	1.35482	0.0186981	FALSE
MAP3K20_51776	MAP3K20	0.0455118	0.0756489	0.733077	1.35455	0.0141986	FALSE
CALCB_797	CALCB	0.0638043	0.134849	1.07962	1.35405	0.0556944	FALSE
TMF1_7110	TMF1	0.0400044	0.0844571	1.07806	1.35209	0.0556944	FALSE
FAM181B_220382	FAM181B	0.00934123	0.0186781	0.999661	1.35123	0.0444956	FALSE
GSTA5_221357	GSTA5	0.095356	0.214578	1.17011	1.35069	0.070093	FALSE
FOSL1_8061	FOSL1	0.118681	0.237071	0.998229	1.34929	0.0444956	FALSE
ENPP1_5167	ENPP1	0.0152326	0.0360924	1.24453	1.3453	0.0829917	FALSE
SLC4A10_57282	SLC4A10	0.0103764	0.0184487	0.830211	1.3448	0.0239976	FALSE
TUB_7275	TUB	0.0261978	0.0550507	1.07131	1.34363	0.0556944	FALSE
BICDL2_146439	BICDL2	0.0579941	0.166399	1.52067	1.34089	0.131287	FALSE
BPNT1_10380	BPNT1	0.120766	0.253288	1.06857	1.34018	0.0556944	FALSE
BAP1_8314	BAP1	0.471268	0.835803	0.826614	1.33898	0.0239976	TRUE
ETNK2_55224	ETNK2	0.0191137	0.040047	1.06709	1.33833	0.0556944	FALSE
KCTD13_253980	KCTD13	0.0111145	0.0347991	1.64661	1.33698	0.154185	FALSE
GCA_25801	GCA	0.0160039	0.0283559	0.825231	1.33674	0.0239976	FALSE
TESMIN_9633	TESMIN	0.0634283	0.141407	1.15666	1.33516	0.070093	FALSE
ZNF562_54811	ZNF562	0.00767482	0.0180245	1.23175	1.33148	0.0829917	FALSE
GH2_2689	GH2	0.041016	0.102454	1.32071	1.32944	0.0984902	FALSE
TNIK_23043	TNIK	0.0117224	0.0332496	1.50408	1.32626	0.131287	FALSE
BCAR3_8412	BCAR3	0.0212919	0.0909783	2.09522	1.32406	0.233377	FALSE
HOXD13_3239	HOXD13	0.12766	0.265323	1.05544	1.32372	0.0556944	FALSE
FAM107A_11170	FAM107A	0.039959	0.0933422	1.22401	1.32311	0.0829917	FALSE
SNX11_29916	SNX11	0.0162487	0.0359251	1.14466	1.32132	0.070093	FALSE
PKD2_5311	PKD2	0.017789	0.041473	1.22118	1.32006	0.0829917	FALSE
FBN3_84467	FBN3	0.0509133	0.133453	1.39022	1.3197	0.112389	FALSE
BARD1_580	BARD1	0.521309	0.831273	0.673185	1.31853	0.0109989	TRUE
COL24A1_255631	COL24A1	0.0343346	0.0757812	1.14218	1.31844	0.070093	FALSE
PRRC1_133619	PRRC1	0.0061829	0.0208436	1.75325	1.31728	0.177282	FALSE
CRIPAK_285464	CRIPAK	0.00717376	0.0166925	1.2184	1.31705	0.0829917	FALSE
EXOC8_149371	EXOC8	0.472822	0.861019	0.864749	1.31694	0.029997	TRUE
RAB11FIP1_80223	RAB11FIP1	0.0104304	0.0189551	0.861794	1.31245	0.029997	FALSE
TMX3_54495	TMX3	0.0093829	0.019339	1.04341	1.30863	0.0556944	FALSE
KRT2_3849	KRT2	0.0140292	0.0307513	1.13222	1.30694	0.070093	FALSE
NAA35_60560	NAA35	0.317093	0.574711	0.857929	1.30656	0.029997	TRUE
CISD3_284106	CISD3	0.0634508	0.100707	0.666451	1.30534	0.0109989	FALSE
ELF5_2001	ELF5	0.0150806	0.0282469	0.905397	1.30498	0.0361964	FALSE
PRKRA_8575	PRKRA	0.26991	0.590709	1.12997	1.30435	0.070093	FALSE
AKAP14_158798	AKAP14	0.0237373	0.0582292	1.29459	1.30314	0.0984902	FALSE
B4GALT3_8703	B4GALT3	0.155082	0.33908	1.1286	1.30277	0.070093	FALSE
CORO2B_10391	CORO2B	0.0144471	0.0296713	1.03829	1.30221	0.0556944	FALSE
TLN2_83660	TLN2	0.0156379	0.0340233	1.12147	1.29455	0.070093	FALSE
C11orf87_399947	C11orf87	0.0082115	0.0188095	1.19574	1.29256	0.0829917	FALSE
PCNX2_80003	PCNX2	0.0555923	0.142782	1.36086	1.29183	0.112389	FALSE
SELENOK_58515	SELENOK	0.0716566	0.174361	1.2829	1.29138	0.0984902	FALSE
CLDN15_24146	CLDN15	0.0210528	0.0407672	0.953399	1.28869	0.0444956	FALSE
TEX13B_56156	TEX13B	0.0223473	0.0510202	1.19096	1.28739	0.0829917	FALSE
STAT3_6774	STAT3	0.0590555	0.120194	1.02522	1.28582	0.0556944	FALSE
TMEM89_440955	TMEM89	0.0520958	0.105991	1.0247	1.28517	0.0556944	FALSE
CCDC142_84865	CCDC142	0.0490461	0.118777	1.27604	1.28447	0.0984902	FALSE
RAI14_26064	RAI14	0.0195214	0.0472522	1.27533	1.28375	0.0984902	FALSE
KIF1C_10749	KIF1C	0.0177651	0.0429931	1.27506	1.28348	0.0984902	FALSE
ERCC6L_54821	ERCC6L	0.14887	0.378385	1.3458	1.27753	0.112389	FALSE
USH1C_10083	USH1C	0.0195454	0.0326172	0.738805	1.2768	0.0186981	FALSE
DVL3_1857	DVL3	0.0331082	0.107494	1.69899	1.27651	0.177282	FALSE
ANK2_287	ANK2	0.0201328	0.0432166	1.10204	1.27211	0.070093	FALSE
LCMT2_9836	LCMT2	0.0248272	0.0442963	0.835264	1.27204	0.029997	FALSE
ARHGEF33_100271715	ARHGEF33	0.080269	0.147744	0.880184	1.26864	0.0361964	FALSE
KIF24_347240	KIF24	0.0256263	0.0516128	1.0101	1.26686	0.0556944	FALSE
DDIT4L_115265	DDIT4L	0.0126377	0.0253825	1.0061	1.26184	0.0556944	FALSE
XXYLT1_152002	XXYLT1	0.103861	0.197881	0.929976	1.25703	0.0444956	FALSE
SLC9B2_133308	SLC9B2	0.0117859	0.0224319	0.928491	1.25503	0.0444956	FALSE
CRY1_1407	CRY1	0.00706005	0.0279566	1.98544	1.25468	0.233377	FALSE
KCTD6_200845	KCTD6	0.0218302	0.0436553	0.999828	1.25397	0.0556944	FALSE
SP7_121340	SP7	0.0733077	0.133642	0.866337	1.24868	0.0361964	FALSE
KRT10-AS1_147184	KRT10-AS1	0.0154577	0.0448688	1.53739	1.2483	0.154185	FALSE
CCDC102A_92922	CCDC102A	0.0215868	0.0626552	1.53729	1.24821	0.154185	FALSE
PTBP2_58155	PTBP2	0.0131985	0.0279193	1.08089	1.2477	0.070093	FALSE
N4BP2L2_10443	N4BP2L2	0.0214414	0.047715	1.15404	1.24748	0.0829917	FALSE
CCDC91_55297	CCDC91	0.0157222	0.0370857	1.23806	1.24624	0.0984902	FALSE
CLVS2_134829	CLVS2	0.00748849	0.0149029	0.992843	1.24521	0.0556944	FALSE
PBOV1_59351	PBOV1	0.00316229	0.00702475	1.15148	1.24471	0.0829917	FALSE
NKAIN2_154215	NKAIN2	0.0107544	0.0238707	1.15032	1.24345	0.0829917	FALSE
ADRA2A_150	ADRA2A	0.0229348	0.0508919	1.1499	1.243	0.0829917	FALSE
NCAM2_4685	NCAM2	0.0060861	0.0135017	1.14954	1.24262	0.0829917	FALSE
CNTFR_1271	CNTFR	0.0246578	0.0433936	0.81544	1.24185	0.029997	FALSE
NAA16_79612	NAA16	0.0440022	0.0748479	0.766386	1.24142	0.0239976	FALSE
SLC7A3_84889	SLC7A3	0.0172781	0.0364074	1.07529	1.24123	0.070093	FALSE
SLC16A2_6567	SLC16A2	0.0166172	0.0329965	0.989633	1.24119	0.0556944	FALSE
JADE3_9767	JADE3	0.0251392	0.0529346	1.07427	1.24006	0.070093	FALSE
TAF4B_6875	TAF4B	0.018033	0.0379429	1.07319	1.23881	0.070093	FALSE
CYB5D1_124637	CYB5D1	0.00777258	0.014093	0.858515	1.23741	0.0361964	FALSE
EIF2A_83939	EIF2A	0.0380766	0.0799048	1.06938	1.23441	0.070093	FALSE
DHRS9_10170	DHRS9	0.00726388	0.013667	0.91188	1.23257	0.0444956	FALSE
PHF2_5253	PHF2	0.0406985	0.0850364	1.06311	1.22717	0.070093	FALSE
ICE2_79664	ICE2	0.370496	0.77313	1.06125	1.22503	0.070093	FALSE
CCDC13_152206	CCDC13	0.0190689	0.0418024	1.13236	1.22404	0.0829917	FALSE
TANK_10010	TANK	0.0241911	0.0590438	1.28731	1.22201	0.112389	FALSE
FADD_8772	FADD	0.138544	0.361758	1.38468	1.22098	0.131287	FALSE
DUSP7_1849	DUSP7	0.0146498	0.0414039	1.49889	1.21704	0.154185	FALSE
IGSF1_3547	IGSF1	0.00596825	0.0130238	1.12577	1.21692	0.0829917	FALSE
CDC42EP5_148170	CDC42EP5	0.0180864	0.0324347	0.842635	1.21452	0.0361964	FALSE
TMPRSS11B_132724	TMPRSS11B	0.0159717	0.0368127	1.20469	1.21265	0.0984902	FALSE
GALNT16_57452	GALNT16	0.0153359	0.0371574	1.27674	1.21198	0.112389	FALSE
FOXP2_93986	FOXP2	0.0122709	0.0415506	1.75963	1.21188	0.20478	FALSE
KRAS_3845	KRAS	0.265762	0.643425	1.27564	1.21094	0.112389	FALSE
NALCN_259232	NALCN	0.0092099	0.0171352	0.895708	1.21071	0.0444956	FALSE
DIO3_1735	DIO3	0.00827035	0.0190344	1.20259	1.21053	0.0984902	FALSE
PPM1E_22843	PPM1E	0.0422612	0.118683	1.48971	1.20958	0.154185	FALSE
HLA-DQA1_3117	HLA-DQA1	0.0116051	0.027979	1.26959	1.20519	0.112389	FALSE
SESN1_27244	SESN1	0.00993215	0.0184255	0.891524	1.20506	0.0444956	FALSE
LSM14B_149986	LSM14B	0.00820542	0.0188087	1.19675	1.20466	0.0984902	FALSE
VHL_7428	VHL	0.75686	0.967574	0.354346	1.20406	0.00039996	TRUE
HS1BP3_64342	HS1BP3	0.0351754	0.0724509	1.04244	1.20331	0.070093	FALSE
GDPD2_54857	GDPD2	0.0203917	0.0441012	1.11284	1.20294	0.0829917	FALSE
CDK18_5129	CDK18	0.027046	0.0556662	1.04139	1.2021	0.070093	FALSE
DRAM2_128338	DRAM2	0.051917	0.124782	1.26513	1.20096	0.112389	FALSE
NEIL1_79661	NEIL1	0.018317	0.0376566	1.03972	1.20017	0.070093	FALSE
ASCL1_429	ASCL1	0.0238224	0.0462231	0.956298	1.19938	0.0556944	FALSE
PLSCR2_57047	PLSCR2	0.0271357	0.0585172	1.10867	1.19843	0.0829917	FALSE
KIF18A_81930	KIF18A	0.678088	0.967303	0.512494	1.19785	0.00459954	TRUE
NFE2L1_4779	NFE2L1	0.0621391	0.120468	0.955074	1.19784	0.0556944	FALSE
TMPRSS11A_339967	TMPRSS11A	0.0255405	0.0440028	0.78481	1.1952	0.029997	FALSE
MEMO1_51072	MEMO1	0.20094	0.411264	1.0333	1.19277	0.070093	FALSE
PLSCR4_57088	PLSCR4	0.00366096	0.010114	1.46607	1.19039	0.154185	FALSE
TRAK1_22906	TRAK1	0.0257759	0.0552705	1.10048	1.18959	0.0829917	FALSE
IL34_146433	IL34	0.0261045	0.0720328	1.46435	1.189	0.154185	FALSE
RAC1_5879	RAC1	0.643083	0.935195	0.540261	1.18895	0.00629937	TRUE
PLBD2_196463	PLBD2	0.0247313	0.042453	0.77953	1.18716	0.029997	FALSE
LRRC2_79442	LRRC2	0.0187428	0.0401086	1.09757	1.18644	0.0829917	FALSE
PPP4R4_57718	PPP4R4	0.0195686	0.0345999	0.822225	1.1851	0.0361964	FALSE
PROS1_5627	PROS1	0.0509526	0.129314	1.34365	1.1848	0.131287	FALSE
PLEKHB2_55041	PLEKHB2	0.0248627	0.0590538	1.24804	1.18474	0.112389	FALSE
ATG16L2_89849	ATG16L2	0.0311058	0.0703248	1.17685	1.18463	0.0984902	FALSE
BBS1_582	BBS1	0.0519995	0.0891497	0.777733	1.18443	0.029997	FALSE
SUCO_51430	SUCO	0.0390869	0.0991342	1.3427	1.18396	0.131287	FALSE
TCF21_6943	TCF21	0.015208	0.0343466	1.17534	1.1831	0.0984902	FALSE
SYTL3_94120	SYTL3	0.00770873	0.017403	1.17477	1.18253	0.0984902	FALSE
PRR18_285800	PRR18	0.0106568	0.0182421	0.775498	1.18102	0.029997	FALSE
IL36B_27177	IL36B	0.0833219	0.15255	0.872516	1.17937	0.0444956	FALSE
SLC25A36_55186	SLC25A36	0.0259122	0.0583366	1.17077	1.1785	0.0984902	FALSE
DEPDC1_55635	DEPDC1	0.0843186	0.230148	1.44864	1.17623	0.154185	FALSE
PRPS2_5634	PRPS2	0.00883153	0.0208425	1.2388	1.17596	0.112389	FALSE
ZFP36L1_677	ZFP36L1	0.052741	0.172241	1.70743	1.17593	0.20478	FALSE
CYB561D1_284613	CYB561D1	0.0585917	0.13163	1.16772	1.17543	0.0984902	FALSE
NFATC2IP_84901	NFATC2IP	0.271476	0.519677	0.93679	1.17491	0.0556944	FALSE
SYN1_6853	SYN1	0.00611442	0.0123776	1.01744	1.17446	0.070093	FALSE
NR2C2_7182	NR2C2	0.0614751	0.166964	1.44146	1.17041	0.154185	FALSE
CHCHD6_84303	CHCHD6	0.0104186	0.0244741	1.2321	1.1696	0.112389	FALSE
SDR42E1_93517	SDR42E1	0.0123556	0.0224923	0.864271	1.16822	0.0444956	FALSE
LGR5_8549	LGR5	0.0222713	0.0367124	0.721084	1.16803	0.0239976	FALSE
TMEM33_55161	TMEM33	0.0135502	0.0258368	0.931112	1.16779	0.0556944	FALSE
NDFIP1_80762	NDFIP1	0.00891575	0.0199229	1.16	1.16767	0.0984902	FALSE
GTDC1_79712	GTDC1	0.0159355	0.0355885	1.15917	1.16683	0.0984902	FALSE
ZDHHC24_254359	ZDHHC24	0.0747616	0.186804	1.32115	1.16496	0.131287	FALSE
MARK2_2011	MARK2	0.10601	0.286291	1.43328	1.16376	0.154185	FALSE
AKR1C2_1646	AKR1C2	0.00828019	0.0242225	1.54861	1.16353	0.177282	FALSE
SLC51A_200931	SLC51A	0.0169135	0.0321558	0.926904	1.16251	0.0556944	FALSE
BPIFB1_92747	BPIFB1	0.0181176	0.0646449	1.83515	1.15971	0.233377	FALSE
NELL2_4753	NELL2	0.0168235	0.0540341	1.68339	1.15937	0.20478	FALSE
HECTD3_79654	HECTD3	0.0390269	0.0866802	1.15123	1.15884	0.0984902	FALSE
DNM1_1759	DNM1	0.077659	0.22608	1.54161	1.15826	0.177282	FALSE
RREB1_6239	RREB1	0.0531768	0.123881	1.22009	1.1582	0.112389	FALSE
TEX11_56159	TEX11	0.0140253	0.0326467	1.2189	1.15708	0.112389	FALSE
AK7_122481	AK7	0.0113125	0.0226586	1.00215	1.1568	0.070093	FALSE
EPB41L4B_54566	EPB41L4B	0.0154052	0.0323406	1.06993	1.15656	0.0829917	FALSE
RUBCN_9711	RUBCN	0.00862583	0.0191256	1.14877	1.15636	0.0984902	FALSE
LEPR_3953	LEPR	0.024008	0.0531514	1.14659	1.15417	0.0984902	FALSE
NT5DC2_64943	NT5DC2	0.0368904	0.0913716	1.3085	1.15381	0.131287	FALSE
VRK2_7444	VRK2	0.0126944	0.0253748	0.999208	1.15341	0.070093	FALSE
UGCG_7357	UGCG	0.0585126	0.12258	1.0669	1.15329	0.0829917	FALSE
PRKCA_5578	PRKCA	0.0414807	0.0783264	0.917058	1.15016	0.0556944	FALSE
PLEKHG4B_153478	PLEKHG4B	0.0129115	0.0285018	1.1424	1.14994	0.0984902	FALSE
BRWD3_254065	BRWD3	0.0131483	0.0324652	1.30402	1.14985	0.131287	FALSE
RBP1_5947	RBP1	0.0070958	0.0175024	1.30251	1.14853	0.131287	FALSE
TEAD3_7005	TEAD3	0.149399	0.329336	1.14039	1.14793	0.0984902	FALSE
NUP98_4928	NUP98	0.602967	0.904557	0.585131	1.14607	0.0109989	TRUE
LGR4_55366	LGR4	0.0129038	0.037124	1.52455	1.14545	0.177282	FALSE
HAO2_51179	HAO2	0.0966261	0.212583	1.13754	1.14506	0.0984902	FALSE
SDC2_6383	SDC2	0.017749	0.0508656	1.51895	1.14124	0.177282	FALSE
CRKL_1399	CRKL	0.520015	0.932074	0.841892	1.13797	0.0444956	TRUE
INSIG2_51141	INSIG2	0.00786019	0.0131909	0.746901	1.13747	0.029997	FALSE
SOX18_54345	SOX18	0.00650422	0.0204072	1.64963	1.13612	0.20478	FALSE
MS4A15_219995	MS4A15	0.0700503	0.138522	0.983655	1.13546	0.070093	FALSE
BAD_572	BAD	0.0695152	0.119876	0.786137	1.13309	0.0361964	FALSE
NEO1_4756	NEO1	0.0341099	0.0704582	1.04658	1.13132	0.0829917	FALSE
NXNL2_158046	NXNL2	0.049728	0.0929044	0.901687	1.13089	0.0556944	FALSE
SSR1_6745	SSR1	0.0284395	0.0746428	1.39211	1.13034	0.154185	FALSE
RBM5_10181	RBM5	0.0782111	0.189943	1.28012	1.12879	0.131287	FALSE
PIGY_84992	PIGY	0.264185	0.492976	0.899968	1.12873	0.0556944	FALSE
ULK2_9706	ULK2	0.025152	0.0518627	1.04403	1.12856	0.0829917	FALSE
SATB1_6304	SATB1	0.0189417	0.0411942	1.12087	1.12828	0.0984902	FALSE
C17orf50_146853	C17orf50	0.135495	0.232825	0.781007	1.12569	0.0361964	FALSE
APP_351	APP	0.0113479	0.0257951	1.18468	1.12459	0.112389	FALSE
SOX14_8403	SOX14	0.00886977	0.0192287	1.1163	1.12367	0.0984902	FALSE
CHRNB4_1143	CHRNB4	0.00563799	0.0115873	1.03929	1.12344	0.0829917	FALSE
LRP11_84918	LRP11	0.00891543	0.0174986	0.972864	1.123	0.070093	FALSE
EME1_146956	EME1	0.0209444	0.0475323	1.18234	1.12237	0.112389	FALSE
HOXD11_3237	HOXD11	0.0817172	0.144893	0.826278	1.11687	0.0444956	FALSE
SLC25A28_81894	SLC25A28	0.0844285	0.219058	1.37551	1.11686	0.154185	FALSE
IFNK_56832	IFNK	0.0059533	0.0143116	1.26543	1.11583	0.131287	FALSE
EID1_23741	EID1	0.0273811	0.0590197	1.10802	1.11534	0.0984902	FALSE
WDR76_79968	WDR76	0.16191	0.331015	1.0317	1.11523	0.0829917	FALSE
RNF6_6049	RNF6	0.053617	0.109603	1.03153	1.11505	0.0829917	FALSE
VPREB3_29802	VPREB3	0.00893706	0.0201588	1.17354	1.11401	0.112389	FALSE
HDGF_3068	HDGF	0.0358404	0.100149	1.48248	1.11384	0.177282	FALSE
ALMS1_7840	ALMS1	0.0563304	0.12121	1.10552	1.11282	0.0984902	FALSE
HTR1F_3355	HTR1F	0.0252482	0.0652474	1.36974	1.11218	0.154185	FALSE
ZSWIM7_125150	ZSWIM7	0.0466932	0.120663	1.3697	1.11214	0.154185	FALSE
CYP11B1_1584	CYP11B1	0.0079421	0.0146747	0.885742	1.11089	0.0556944	FALSE
FASN_2194	FASN	0.0684349	0.258968	1.91997	1.11027	0.264074	FALSE
HOXD8_3234	HOXD8	0.0134861	0.0216841	0.685161	1.10985	0.0239976	FALSE
ZBTB39_9880	ZBTB39	0.14845	0.302438	1.02666	1.10979	0.0829917	FALSE
HCAR3_8843	HCAR3	0.0119395	0.0232411	0.960943	1.10924	0.070093	FALSE
CLPSL2_389383	CLPSL2	0.0259866	0.0793549	1.61055	1.10921	0.20478	FALSE
XDH_7498	XDH	0.0189504	0.0425394	1.16657	1.1074	0.112389	FALSE
FBXL2_25827	FBXL2	0.0253742	0.0467888	0.882801	1.1072	0.0556944	FALSE
EPOP_100170841	EPOP	0.384362	0.708395	0.882089	1.10631	0.0556944	FALSE
CEP162_22832	CEP162	0.0212059	0.0411927	0.957925	1.10576	0.070093	FALSE
FUT3_2525	FUT3	0.0471492	0.120864	1.35808	1.1027	0.154185	FALSE
KRT26_353288	KRT26	0.0191597	0.0352001	0.877505	1.10056	0.0556944	FALSE
DACH2_117154	DACH2	0.0138322	0.024321	0.814171	1.1005	0.0444956	FALSE
GPR179_440435	GPR179	0.0588042	0.118949	1.01635	1.09864	0.0829917	FALSE
INSM2_84684	INSM2	0.0378224	0.0731558	0.95173	1.09861	0.070093	FALSE
DSC2_1824	DSC2	0.0108393	0.0276864	1.3529	1.0985	0.154185	FALSE
P2RY10_27334	P2RY10	0.0238124	0.0530668	1.1561	1.09746	0.112389	FALSE
ZNF330_27309	ZNF330	0.0465608	0.0940239	1.01391	1.096	0.0829917	FALSE
PDE3B_5140	PDE3B	0.0175072	0.030708	0.810671	1.09577	0.0444956	FALSE
ZSWIM2_151112	ZSWIM2	0.0135473	0.0273386	1.01293	1.09494	0.0829917	FALSE
ZNF444_55311	ZNF444	0.0125011	0.026561	1.08725	1.09443	0.0984902	FALSE
R3HDM1_23518	R3HDM1	0.0182356	0.0464064	1.34757	1.09417	0.154185	FALSE
GPC4_2239	GPC4	0.00836944	0.0177691	1.08617	1.09334	0.0984902	FALSE
ZRANB3_84083	ZRANB3	0.0119549	0.0396012	1.72794	1.09196	0.233377	FALSE
AKNA_80709	AKNA	0.0123703	0.0262227	1.08393	1.09109	0.0984902	FALSE
ALK_238	ALK	0.0230464	0.0689662	1.58135	1.08909	0.20478	FALSE
REEP2_51308	REEP2	0.0603322	0.121208	1.00649	1.08798	0.0829917	FALSE
LDHC_3948	LDHC	0.0119914	0.0230379	0.942017	1.08739	0.070093	FALSE
HNRNPLL_92906	HNRNPLL	0.030904	0.0653324	1.08001	1.08714	0.0984902	FALSE
ST6GAL2_84620	ST6GAL2	0.0588296	0.118084	1.00519	1.08658	0.0829917	FALSE
REV1_51455	REV1	0.0400074	0.119283	1.57605	1.08545	0.20478	FALSE
GC_2638	GC	0.0110045	0.0220631	1.00354	1.08479	0.0829917	FALSE
KCNJ9_3765	KCNJ9	0.275242	0.463394	0.751537	1.08322	0.0361964	FALSE
ZNF506_440515	ZNF506	0.0844051	0.17782	1.07502	1.08212	0.0984902	FALSE
RC3H2_54542	RC3H2	0.0149485	0.029908	1.00053	1.08153	0.0829917	FALSE
PAQR4_124222	PAQR4	0.0934335	0.140169	0.585159	1.08123	0.0141986	FALSE
ANLN_54443	ANLN	0.622985	0.933994	0.584217	1.07949	0.0141986	TRUE
ACAT1_38	ACAT1	0.0232111	0.0443811	0.935129	1.07944	0.070093	FALSE
CITED1_4435	CITED1	0.0155659	0.0363626	1.22407	1.07936	0.131287	FALSE
ZNF682_91120	ZNF682	0.0255597	0.0596815	1.22341	1.07878	0.131287	FALSE
PLA2G4A_5321	PLA2G4A	0.00998567	0.0167739	0.748288	1.07853	0.0361964	FALSE
NAT8_9027	NAT8	0.0438744	0.0876114	0.99774	1.07852	0.0829917	FALSE
AP3B1_8546	AP3B1	0.0770807	0.169373	1.13576	1.07815	0.112389	FALSE
UHRF1BP1_54887	UHRF1BP1	0.0538822	0.118306	1.13465	1.0771	0.112389	FALSE
KLHL7_55975	KLHL7	0.0281223	0.0705252	1.32642	1.077	0.154185	FALSE
ARHGAP9_64333	ARHGAP9	0.0981081	0.170111	0.794032	1.07328	0.0444956	FALSE
RIN1_9610	RIN1	0.0404804	0.0804866	0.991525	1.0718	0.0829917	FALSE
ACCS_84680	ACCS	0.0177051	0.037032	1.06461	1.07164	0.0984902	FALSE
BEST1_7439	BEST1	0.0189361	0.0438523	1.21151	1.06828	0.131287	FALSE
ZBTB34_403341	ZBTB34	0.015936	0.0368517	1.20944	1.06646	0.131287	FALSE
ZNF804A_91752	ZNF804A	0.0119022	0.0225565	0.922315	1.06465	0.070093	FALSE
BTG4_54766	BTG4	0.00490353	0.0142863	1.54275	1.06251	0.20478	FALSE
ITGB5_3693	ITGB5	0.157743	0.419757	1.41198	1.06087	0.177282	FALSE
CBLB_868	CBLB	0.0171127	0.0261694	0.612818	1.05907	0.0186981	FALSE
ELK3_2004	ELK3	0.0182447	0.0419312	1.20055	1.05862	0.131287	FALSE
GP1BB_2812	GP1BB	0.143213	0.282347	0.979306	1.0586	0.0829917	FALSE
AAAS_8086	AAAS	0.13503	0.218409	0.693749	1.05653	0.029997	FALSE
FYCO1_79443	FYCO1	0.0505287	0.0994568	0.976968	1.05607	0.0829917	FALSE
ASB16_92591	ASB16	0.107828	0.193064	0.840352	1.05396	0.0556944	FALSE
BIN1_274	BIN1	0.0238955	0.0586775	1.29607	1.05235	0.154185	FALSE
MEX3D_399664	MEX3D	0.0138479	0.0237409	0.777704	1.05121	0.0444956	FALSE
PROX1_5629	PROX1	0.0180303	0.0388168	1.10626	1.05015	0.112389	FALSE
SPECC1_92521	SPECC1	0.0120838	0.0194789	0.688846	1.04906	0.029997	FALSE
CD276_80381	CD276	0.140249	0.213568	0.606712	1.04852	0.0186981	FALSE
SLC1A3_6507	SLC1A3	0.0094215	0.0184518	0.969735	1.04825	0.0829917	FALSE
FAAP20_199990	FAAP20	0.56562	0.910841	0.687365	1.0468	0.029997	TRUE
C5orf46_389336	C5orf46	0.00722063	0.0128738	0.834245	1.0463	0.0556944	FALSE
FOXA1_3169	FOXA1	0.106913	0.19058	0.83396	1.04594	0.0556944	FALSE
ADAMTSL2_9719	ADAMTSL2	0.0135252	0.0329549	1.28484	1.04324	0.154185	FALSE
ANKRD28_23243	ANKRD28	0.0287448	0.0652475	1.18262	1.04281	0.131287	FALSE
PGRMC2_10424	PGRMC2	0.0246548	0.0703344	1.51236	1.04158	0.20478	FALSE
B4GALT7_11285	B4GALT7	0.0433818	0.10542	1.28099	1.04011	0.154185	FALSE
GTSF1_121355	GTSF1	0.036364	0.10335	1.50696	1.03787	0.20478	FALSE
PRR32_100130613	PRR32	0.0145608	0.0328367	1.17322	1.03452	0.131287	FALSE
ELL3_80237	ELL3	0.107566	0.199891	0.893995	1.03196	0.070093	FALSE
PTGFRN_5738	PTGFRN	0.0179864	0.0381783	1.08585	1.03077	0.112389	FALSE
PCYT1A_5130	PCYT1A	0.19571	0.759451	1.95624	1.0295	0.29767	FALSE
PLXDC1_57125	PLXDC1	0.0561008	0.0825268	0.556841	1.02891	0.0141986	FALSE
C12orf50_160419	C12orf50	0.00915882	0.0282801	1.62655	1.02789	0.233377	FALSE
TCN1_6947	TCN1	0.0486699	0.109175	1.16554	1.02775	0.131287	FALSE
RTP3_83597	RTP3	0.015179	0.0242221	0.674241	1.02682	0.029997	FALSE
TRIM37_4591	TRIM37	0.362725	0.639203	0.817399	1.02517	0.0556944	FALSE
LASP1_3927	LASP1	0.0603027	0.111548	0.887375	1.02432	0.070093	FALSE
PSTPIP2_9050	PSTPIP2	0.0179428	0.0303376	0.757704	1.02418	0.0444956	FALSE
SNX12_29934	SNX12	0.0654452	0.126205	0.94741	1.02412	0.0829917	FALSE
VSNL1_7447	VSNL1	0.0142041	0.0364701	1.36041	1.02212	0.177282	FALSE
HNMT_3176	HNMT	0.0178016	0.0545832	1.61645	1.0215	0.233377	FALSE
ABHD3_171586	ABHD3	0.0400646	0.0704091	0.813435	1.0202	0.0556944	FALSE
CYBRD1_79901	CYBRD1	0.0420477	0.0848287	1.01252	1.01921	0.0984902	FALSE
RANBP9_10048	RANBP9	0.055554	0.11688	1.07307	1.01864	0.112389	FALSE
HOXD10_3236	HOXD10	0.0659471	0.121565	0.882347	1.01852	0.070093	FALSE
TCEA1_6917	TCEA1	0.029506	0.0703186	1.2529	1.0173	0.154185	FALSE
OCIAD1_54940	OCIAD1	0.0450936	0.10746	1.25281	1.01723	0.154185	FALSE
MEPE_56955	MEPE	0.073928	0.155224	1.07016	1.01588	0.112389	FALSE
TYW3_127253	TYW3	0.0171033	0.0577093	1.75453	1.0146	0.264074	FALSE
HSPA13_6782	HSPA13	0.129723	0.287737	1.14931	1.01344	0.131287	FALSE
SOWAHA_134548	SOWAHA	0.0136923	0.0286838	1.06687	1.01276	0.112389	FALSE
HEBP2_23593	HEBP2	0.0185832	0.041091	1.14482	1.00948	0.131287	FALSE
SIGLEC8_27181	SIGLEC8	0.0185841	0.035482	0.933019	1.00856	0.0829917	FALSE
ASB18_401036	ASB18	0.0174565	0.0412658	1.24118	1.00779	0.154185	FALSE
BMP5_653	BMP5	0.0131976	0.0397798	1.59175	1.0059	0.233377	FALSE
TM6SF2_53345	TM6SF2	0.0551636	0.121559	1.13986	1.00511	0.131287	FALSE
PHYHIPL_84457	PHYHIPL	0.02357	0.0394642	0.743595	1.0051	0.0444956	FALSE
ETNK1_55500	ETNK1	0.0223165	0.052504	1.23432	1.00222	0.154185	FALSE
ECHDC1_55862	ECHDC1	0.00813368	0.0169006	1.0551	1.00158	0.112389	FALSE
GADD45A_1647	GADD45A	0.00668841	0.01219	0.865965	0.999605	0.070093	FALSE
ASGR2_433	ASGR2	0.00905658	0.0180183	0.992427	0.998984	0.0984902	FALSE
TRMT13_54482	TRMT13	0.00946391	0.0188243	0.992084	0.998639	0.0984902	FALSE
GLUD2_2747	GLUD2	0.00557183	0.0105693	0.92366	0.998445	0.0829917	FALSE
ETNPPL_64850	ETNPPL	0.0374885	0.0745302	0.991375	0.997926	0.0984902	FALSE
PKIB_5570	PKIB	0.0162251	0.0295296	0.863941	0.997269	0.070093	FALSE
TRPC7_57113	TRPC7	0.0324573	0.0670629	1.04697	0.993865	0.112389	FALSE
EHD1_10938	EHD1	0.0988667	0.171202	0.792146	0.9935	0.0556944	FALSE
IL17D_53342	IL17D	0.0596668	0.177408	1.57207	0.993459	0.233377	FALSE
TNFAIP6_7130	TNFAIP6	0.0184954	0.0307736	0.734522	0.992841	0.0444956	FALSE
GPR174_84636	GPR174	0.00618193	0.020242	1.71122	0.989556	0.264074	FALSE
ZNF157_7712	ZNF157	0.00951082	0.018791	0.9824	0.988891	0.0984902	FALSE
MINAR1_23251	MINAR1	0.0227348	0.0411487	0.855946	0.988041	0.070093	FALSE
ZNF880_400713	ZNF880	0.0099427	0.0215949	1.11898	0.986693	0.131287	FALSE
POU5F2_134187	POU5F2	0.040125	0.0754903	0.91179	0.985614	0.0829917	FALSE
IL20_50604	IL20	0.0269874	0.055373	1.0369	0.984302	0.112389	FALSE
HOXA9_3205	HOXA9	0.0424856	0.114339	1.42827	0.983669	0.20478	FALSE
LYRM7_90624	LYRM7	0.0549991	0.11902	1.11372	0.982058	0.131287	FALSE
ARID2_196528	ARID2	0.267774	0.526546	0.975543	0.981989	0.0984902	FALSE
PLK3_1263	PLK3	0.0352964	0.0583605	0.725473	0.980609	0.0444956	FALSE
STX8_9482	STX8	0.0221055	0.0434018	0.973349	0.97978	0.0984902	FALSE
KCNS2_3788	KCNS2	0.0242511	0.0400638	0.724248	0.978954	0.0444956	FALSE
C2orf73_129852	C2orf73	0.0194239	0.0396815	1.03064	0.978361	0.112389	FALSE
TDRD9_122402	TDRD9	0.00801031	0.0132269	0.723547	0.978006	0.0444956	FALSE
ISOC1_51015	ISOC1	0.0172834	0.037255	1.10805	0.977053	0.131287	FALSE
CHKA_1119	CHKA	0.133466	0.430481	1.68947	0.97698	0.264074	FALSE
PLSCR5_389158	PLSCR5	0.0175336	0.0357797	1.02902	0.976821	0.112389	FALSE
KLHDC1_122773	KLHDC1	0.0253757	0.0583997	1.20251	0.976392	0.154185	FALSE
GPR45_11250	GPR45	0.057969	0.0993617	0.777409	0.975017	0.0556944	FALSE
SLC5A12_159963	SLC5A12	0.0204459	0.0336991	0.720901	0.97443	0.0444956	FALSE
ZNF747_65988	ZNF747	0.0388427	0.0758998	0.966451	0.972836	0.0984902	FALSE
TRMT61B_55006	TRMT61B	0.0484503	0.111148	1.19791	0.972652	0.154185	FALSE
KIF22_3835	KIF22	0.186994	0.31996	0.7749	0.97187	0.0556944	FALSE
EOMES_8320	EOMES	0.0176359	0.0328855	0.898933	0.971715	0.0829917	FALSE
ZNF740_283337	ZNF740	0.0177164	0.0275355	0.636211	0.9689	0.029997	FALSE
NPS_594857	NPS	0.00551891	0.0126139	1.19256	0.968308	0.154185	FALSE
ZBTB24_9841	ZBTB24	0.0474275	0.0847642	0.837731	0.967014	0.070093	FALSE
SARNP_84324	SARNP	0.406428	0.666759	0.714166	0.965326	0.0444956	TRUE
PBRM1_55193	PBRM1	0.118967	0.28953	1.28315	0.964076	0.177282	FALSE
QSER1_79832	QSER1	0.00883795	0.0178246	1.01209	0.96075	0.112389	FALSE
DRC7_84229	DRC7	0.0179428	0.0407274	1.18259	0.960216	0.154185	FALSE
RAB1A_5861	RAB1A	0.309557	0.526086	0.765092	0.95957	0.0556944	FALSE
CCDC78_124093	CCDC78	0.08945	0.151958	0.764523	0.958855	0.0556944	FALSE
EVPLL_645027	EVPLL	0.0162215	0.0367467	1.1797	0.957871	0.154185	FALSE
SCAF11_9169	SCAF11	0.127792	0.365264	1.51514	0.957481	0.233377	FALSE
C12orf29_91298	C12orf29	0.0229389	0.0518009	1.17518	0.954201	0.154185	FALSE
VSTM5_387804	VSTM5	0.0424517	0.0782437	0.882154	0.953578	0.0829917	FALSE
GRM5_2915	GRM5	0.0223045	0.0429974	0.946916	0.953173	0.0984902	FALSE
H3-3B_3021	H3-3B	0.16256	0.343305	1.07852	0.951015	0.131287	FALSE
LORICRIN_4014	LORICRIN	0.0282153	0.0476336	0.755504	0.947544	0.0556944	FALSE
PGAP2_27315	PGAP2	0.0290021	0.0556892	0.941239	0.947458	0.0984902	FALSE
ARL13B_200894	ARL13B	0.0328527	0.0787217	1.26075	0.947244	0.177282	FALSE
PACRGL_133015	PACRGL	0.00346902	0.00665125	0.939099	0.945303	0.0984902	FALSE
HDAC7_51564	HDAC7	0.0501175	0.112308	1.16407	0.945176	0.154185	FALSE
C21orf91_54149	C21orf91	0.0150403	0.0287678	0.935621	0.941803	0.0984902	FALSE
CFAP91_89876	CFAP91	0.0203129	0.0425552	1.06694	0.940802	0.131287	FALSE
CDH11_1009	CDH11	0.0133553	0.0298151	1.15863	0.940759	0.154185	FALSE
SNPH_9751	SNPH	0.0132881	0.0296299	1.15692	0.939375	0.154185	FALSE
DGUOK_1716	DGUOK	0.0119034	0.0249005	1.0648	0.938919	0.131287	FALSE
ATF1_466	ATF1	0.0888985	0.176365	0.988337	0.938205	0.112389	FALSE
RWDD2A_112611	RWDD2A	0.0205772	0.0392463	0.931508	0.937663	0.0984902	FALSE
PCYOX1_51449	PCYOX1	0.0222539	0.0441257	0.987559	0.937468	0.112389	FALSE
SBK1_388228	SBK1	0.0646099	0.15341	1.24756	0.937336	0.177282	FALSE
ITGA11_22801	ITGA11	0.037163	0.0775425	1.06112	0.935673	0.131287	FALSE
LRP4_4038	LRP4	0.0693651	0.137358	0.985663	0.935667	0.112389	FALSE
IGDCC4_57722	IGDCC4	0.0629747	0.12462	0.984692	0.934746	0.112389	FALSE
HOXC5_3222	HOXC5	0.0955678	0.167498	0.809549	0.934483	0.070093	FALSE
ZCCHC24_219654	ZCCHC24	0.0148407	0.0293494	0.983768	0.933868	0.112389	FALSE
CELSR3_1951	CELSR3	0.0304032	0.0674261	1.14908	0.933009	0.154185	FALSE
MDM1_56890	MDM1	0.0229146	0.0477094	1.05801	0.932929	0.131287	FALSE
HDAC9_9734	HDAC9	0.00814536	0.014813	0.862816	0.932674	0.0829917	FALSE
ARHGAP1_392	ARHGAP1	0.0356809	0.0790958	1.14845	0.932493	0.154185	FALSE
SDHAF1_644096	SDHAF1	0.211023	0.416485	0.980866	0.931114	0.112389	FALSE
SGCE_8910	SGCE	0.120141	0.218112	0.860334	0.929991	0.0829917	FALSE
FANCF_2188	FANCF	0.096795	0.200828	1.05296	0.928473	0.131287	FALSE
FUT11_170384	FUT11	0.0489311	0.13536	1.46798	0.927679	0.233377	FALSE
COL8A1_1295	COL8A1	0.0250318	0.0636677	1.3468	0.927557	0.20478	FALSE
AP1G2_8906	AP1G2	0.1508	0.263037	0.802631	0.926497	0.070093	FALSE
PCMT1_5110	PCMT1	0.0366978	0.0721465	0.975235	0.925768	0.112389	FALSE
CTNNB1_1499	CTNNB1	0.102959	0.194728	0.919387	0.925461	0.0984902	FALSE
TCN2_6948	TCN2	0.0411777	0.0966662	1.23115	0.925004	0.177282	FALSE
KMT2C_58508	KMT2C	0.0261973	0.0663954	1.34166	0.924021	0.20478	FALSE
MAGEB3_4114	MAGEB3	0.00973501	0.0213977	1.1362	0.922551	0.154185	FALSE
ICMT_23463	ICMT	0.0866512	0.202861	1.2272	0.922036	0.177282	FALSE
RTL10_79680	RTL10	0.0338578	0.0663338	0.970255	0.921041	0.112389	FALSE
HRCT1_646962	HRCT1	0.0187547	0.0386733	1.04408	0.92065	0.131287	FALSE
ABCD1_215	ABCD1	0.0482239	0.0994112	1.04366	0.920277	0.131287	FALSE
OTUD4_54726	OTUD4	0.0304734	0.0574009	0.913523	0.919559	0.0984902	FALSE
SLC25A17_10478	SLC25A17	0.0245907	0.0463159	0.913397	0.919432	0.0984902	FALSE
EHF_26298	EHF	0.0166882	0.0365659	1.13167	0.91887	0.154185	FALSE
TST_7263	TST	0.0132028	0.0271762	1.04151	0.918378	0.131287	FALSE
HLA-DQB1_3119	HLA-DQB1	0.0049347	0.0134593	1.44757	0.914782	0.233377	FALSE
UBE2Z_65264	UBE2Z	0.163573	0.306959	0.908106	0.914106	0.0984902	FALSE
LGSN_51557	LGSN	0.0379627	0.0681131	0.843348	0.911629	0.0829917	FALSE
RBM34_23029	RBM34	0.0670209	0.182091	1.44198	0.911247	0.233377	FALSE
CFL2_1073	CFL2	0.0424499	0.0868752	1.03318	0.911037	0.131287	FALSE
WRNIP1_56897	WRNIP1	0.0148852	0.0372085	1.32175	0.91031	0.20478	FALSE
EVI2A_2123	EVI2A	0.0408595	0.0705351	0.787668	0.909225	0.070093	FALSE
CACNB4_785	CACNB4	0.0193551	0.0395472	1.03086	0.908993	0.131287	FALSE
RABGAP1_23637	RABGAP1	0.0172666	0.0285348	0.724745	0.908966	0.0556944	FALSE
UAP1_6675	UAP1	0.192075	0.317059	0.723084	0.906884	0.0556944	FALSE
MCOLN2_255231	MCOLN2	0.0152045	0.0350648	1.20552	0.905751	0.177282	FALSE
RIPPLY3_53820	RIPPLY3	0.0183073	0.035423	0.952264	0.903962	0.112389	FALSE
VRK1_7443	VRK1	0.182656	0.539327	1.56203	0.903285	0.264074	FALSE
HASPIN_83903	HASPIN	0.031453	0.0780674	1.31152	0.903263	0.20478	FALSE
KLHL18_23276	KLHL18	0.0154727	0.0314631	1.02393	0.902882	0.131287	FALSE
FLRT1_23769	FLRT1	0.0485538	0.159424	1.71521	0.902655	0.29767	FALSE
MID1_4281	MID1	0.00590818	0.0119959	1.02175	0.900959	0.131287	FALSE
FANCM_57697	FANCM	0.241405	0.430012	0.832923	0.90036	0.0829917	FALSE
KAZALD1_81621	KAZALD1	0.0174969	0.0300289	0.779249	0.899507	0.070093	FALSE
SLC39A8_64116	SLC39A8	0.0263845	0.0652199	1.30562	0.899198	0.20478	FALSE
MADD_8567	MADD	0.0212902	0.0410198	0.94613	0.89814	0.112389	FALSE
STAC3_246329	STAC3	0.0715068	0.122615	0.777988	0.898051	0.070093	FALSE
USP4_7375	USP4	0.0446934	0.102277	1.19435	0.897353	0.177282	FALSE
HS3ST4_9951	HS3ST4	0.0120015	0.0274443	1.19328	0.896556	0.177282	FALSE
BCDIN3D_144233	BCDIN3D	0.108573	0.166997	0.621165	0.895306	0.0361964	FALSE
DENND5B_160518	DENND5B	0.0311311	0.0710298	1.19007	0.894141	0.177282	FALSE
TPM2_7169	TPM2	0.0612085	0.178696	1.5457	0.89384	0.264074	FALSE
CEP170B_283638	CEP170B	0.0400324	0.0768274	0.940452	0.89275	0.112389	FALSE
HERPUD2_64224	HERPUD2	0.0404812	0.0866811	1.09847	0.891909	0.154185	FALSE
NAA60_79903	NAA60	0.0402143	0.0860152	1.09688	0.890623	0.154185	FALSE
CALHM4_221301	CALHM4	0.00593613	0.0113734	0.938067	0.890485	0.112389	FALSE
POU3F4_5456	POU3F4	0.0133279	0.0227452	0.771112	0.890114	0.070093	FALSE
ARL6IP1_23204	ARL6IP1	0.0400602	0.076632	0.935777	0.888312	0.112389	FALSE
HCN1_348980	HCN1	0.0153393	0.0308318	1.00719	0.88812	0.131287	FALSE
P2RX4_5025	P2RX4	0.0825774	0.176232	1.09366	0.888005	0.154185	FALSE
CCDC179_100500938	CCDC179	0.0152388	0.0345246	1.17987	0.88648	0.177282	FALSE
WRN_7486	WRN	0.0366398	0.0699908	0.933754	0.886391	0.112389	FALSE
MYG1_60314	MYG1	0.196924	0.394978	1.00414	0.885427	0.131287	FALSE
HELQ_113510	HELQ	0.0272805	0.0580662	1.08983	0.884895	0.154185	FALSE
LRRC41_10489	LRRC41	0.0467402	0.099381	1.08831	0.883662	0.154185	FALSE
NASP_4678	NASP	0.430696	0.732137	0.765445	0.883572	0.070093	FALSE
TLR10_81793	TLR10	0.0054501	0.00926456	0.765438	0.883565	0.070093	FALSE
ZNF511_118472	ZNF511	0.0818289	0.235923	1.52763	0.883392	0.264074	FALSE
OSER1_51526	OSER1	0.0374242	0.0793731	1.08468	0.880716	0.154185	FALSE
RAMP3_10268	RAMP3	0.0102836	0.0188551	0.874612	0.880391	0.0984902	FALSE
TRABD2A_129293	TRABD2A	0.0188006	0.0398499	1.0838	0.879999	0.154185	FALSE
MLNR_2862	MLNR	0.0176623	0.0397613	1.17069	0.879582	0.177282	FALSE
SLF2_55719	SLF2	0.0584466	0.131572	1.17066	0.879558	0.177282	FALSE
LBR_3930	LBR	0.0102371	0.0194397	0.925196	0.878267	0.112389	FALSE
DTD2_112487	DTD2	0.0527007	0.138065	1.38945	0.878055	0.233377	FALSE
GLE1_2733	GLE1	0.676744	0.907306	0.42298	0.878006	0.00839916	TRUE
EXOC6B_23233	EXOC6B	0.0348499	0.0661619	0.924845	0.877934	0.112389	FALSE
DIRAS2_54769	DIRAS2	0.0086989	0.0195378	1.16736	0.877081	0.177282	FALSE
CHCHD10_400916	CHCHD10	0.0684533	0.12003	0.810201	0.875799	0.0829917	FALSE
H4-16_121504	H4-16	0.0387332	0.0817712	1.07802	0.875309	0.154185	FALSE
GRAMD1C_54762	GRAMD1C	0.0118408	0.0207361	0.808374	0.873824	0.0829917	FALSE
RRAD_6236	RRAD	0.0690766	0.137254	0.990577	0.87347	0.131287	FALSE
C1QTNF8_390664	C1QTNF8	0.0231269	0.0374673	0.696063	0.872994	0.0556944	FALSE
F2RL2_2151	F2RL2	0.00999108	0.0168748	0.75616	0.872854	0.070093	FALSE
ANKRD23_200539	ANKRD23	0.0770141	0.152924	0.989621	0.872626	0.131287	FALSE
VWA8_23078	VWA8	0.0568241	0.0958957	0.754964	0.871474	0.070093	FALSE
FBP2_8789	FBP2	0.0277069	0.0581604	1.06979	0.868626	0.154185	FALSE
RTN4R_65078	RTN4R	0.0232576	0.0460156	0.984422	0.868042	0.131287	FALSE
CKS2_1164	CKS2	0.47899	0.747341	0.641772	0.867472	0.0444956	TRUE
INTS12_57117	INTS12	0.260502	0.514822	0.982778	0.866593	0.131287	FALSE
TADA2A_6871	TADA2A	0.543984	0.806775	0.568602	0.865936	0.029997	TRUE
MOV10_4343	MOV10	0.0479059	0.100296	1.06598	0.865534	0.154185	FALSE
DKK2_27123	DKK2	0.0202708	0.0381052	0.910589	0.864401	0.112389	FALSE
SLC39A10_57181	SLC39A10	0.407118	0.738163	0.858494	0.864166	0.0984902	FALSE
FXYD1_5348	FXYD1	0.0490788	0.108757	1.14794	0.86249	0.177282	FALSE
YIPF7_285525	YIPF7	0.0166299	0.0267779	0.687261	0.861955	0.0556944	FALSE
SLC35F5_80255	SLC35F5	0.0139623	0.0434241	1.63696	0.861473	0.29767	FALSE
ADA2_51816	ADA2	0.0186462	0.0349619	0.906898	0.860898	0.112389	FALSE
FSHB_2488	FSHB	0.00674345	0.0140566	1.05969	0.860423	0.154185	FALSE
PRRG3_79057	PRRG3	0.0105527	0.0197768	0.906198	0.860233	0.112389	FALSE
ENKD1_84080	ENKD1	0.0692417	0.153065	1.14443	0.85985	0.177282	FALSE
TMEM177_80775	TMEM177	0.0169656	0.0306366	0.852649	0.858283	0.0984902	FALSE
CYP1B1_1545	CYP1B1	0.0120052	0.0235616	0.972785	0.857781	0.131287	FALSE
STK3_6788	STK3	0.145709	0.302958	1.05603	0.857449	0.154185	FALSE
AKAP12_9590	AKAP12	0.0234717	0.0556179	1.24463	0.85719	0.20478	FALSE
ADGRG3_222487	ADGRG3	0.0361898	0.0857009	1.24373	0.856572	0.20478	FALSE
DCHS2_54798	DCHS2	0.0123809	0.0186853	0.593788	0.855848	0.0361964	FALSE
PDS5B_23047	PDS5B	0.0342145	0.0808985	1.2415	0.85504	0.20478	FALSE
GJB2_2706	GJB2	0.0434915	0.0656036	0.593043	0.854774	0.0361964	FALSE
CRYBB3_1417	CRYBB3	0.0405114	0.0891125	1.1373	0.854492	0.177282	FALSE
SLC2A11_66035	SLC2A11	0.0227528	0.0471546	1.05136	0.853659	0.154185	FALSE
GABRP_2568	GABRP	0.0135164	0.0225377	0.737623	0.851457	0.070093	FALSE
SPINK8_646424	SPINK8	0.0422729	0.0995085	1.23509	0.850621	0.20478	FALSE
SMIM4_440957	SMIM4	0.0191309	0.0659144	1.78469	0.84842	0.334667	FALSE
PORCN_64840	PORCN	0.0220853	0.0410324	0.893675	0.848346	0.112389	FALSE
SEMA3G_56920	SEMA3G	0.0435064	0.0748899	0.783543	0.846983	0.0829917	FALSE
EHD2_30846	EHD2	0.0159932	0.0286543	0.841295	0.846854	0.0984902	FALSE
NAV3_89795	NAV3	0.0204908	0.0366561	0.839078	0.844621	0.0984902	FALSE
ACCSL_390110	ACCSL	0.0377222	0.0626026	0.730811	0.843593	0.070093	FALSE
DBX2_440097	DBX2	0.0434798	0.080457	0.887871	0.842836	0.112389	FALSE
MTMR4_9110	MTMR4	0.0852556	0.184815	1.11621	0.838651	0.177282	FALSE
FOXF2_2295	FOXF2	0.0182151	0.0372435	1.03185	0.83782	0.154185	FALSE
CTSC_1075	CTSC	0.0102865	0.0198621	0.949272	0.837048	0.131287	FALSE
E2F7_144455	E2F7	0.0164777	0.0448914	1.44592	0.836141	0.264074	FALSE
HSPB9_94086	HSPB9	0.0790871	0.161424	1.02934	0.835785	0.154185	FALSE
PLD6_201164	PLD6	0.0271479	0.0629551	1.21348	0.83574	0.20478	FALSE
ITGAM_3684	ITGAM	0.0247625	0.0477053	0.945993	0.834156	0.131287	FALSE
TUSC1_286319	TUSC1	0.0246204	0.0530881	1.10854	0.832882	0.177282	FALSE
SHISA7_729956	SHISA7	0.0420025	0.0692061	0.720424	0.831603	0.070093	FALSE
ARHGEF39_84904	ARHGEF39	0.0190117	0.0438956	1.20719	0.831405	0.20478	FALSE
KYAT1_883	KYAT1	0.0315375	0.0537121	0.768181	0.830377	0.0829917	FALSE
EFCAB7_84455	EFCAB7	0.0162007	0.0286955	0.824769	0.830218	0.0984902	FALSE
EEF1E1_9521	EEF1E1	0.129911	0.32231	1.31093	0.828431	0.233377	FALSE
PKN2_5586	PKN2	0.12852	0.295576	1.20153	0.82751	0.20478	FALSE
ZNF782_158431	ZNF782	0.0452782	0.0799976	0.82114	0.826566	0.0984902	FALSE
ZNF560_147741	ZNF560	0.0104855	0.0191715	0.870561	0.826403	0.112389	FALSE
ACSF3_197322	ACSF3	0.00447196	0.00855831	0.936419	0.825714	0.131287	FALSE
CDK2_1017	CDK2	0.683714	0.915483	0.421139	0.824865	0.0109989	TRUE
UBP1_7342	UBP1	0.0156418	0.0386518	1.30513	0.824768	0.233377	FALSE
UQCC3_790955	UQCC3	0.21123	0.403834	0.934949	0.824419	0.131287	FALSE
USP13_8975	USP13	0.0237944	0.0507884	1.09388	0.821867	0.177282	FALSE
XKRX_402415	XKRX	0.0155314	0.035455	1.1908	0.820123	0.20478	FALSE
ADGRA3_166647	ADGRA3	0.0449757	0.0856933	0.930035	0.820085	0.131287	FALSE
SOX15_6665	SOX15	0.0471387	0.107561	1.19017	0.819689	0.20478	FALSE
ALKBH8_91801	ALKBH8	0.0163181	0.0538164	1.72157	0.818415	0.334667	FALSE
DNAI3_126820	DNAI3	0.116197	0.176715	0.604855	0.817573	0.0444956	FALSE
DIP2B_57609	DIP2B	0.176145	0.401016	1.18689	0.817429	0.20478	FALSE
ZNF460_10794	ZNF460	0.00911058	0.0193572	1.08726	0.816894	0.177282	FALSE
PCDHGA11_56105	PCDHGA11	0.00959733	0.0203765	1.0862	0.8161	0.177282	FALSE
MYOZ3_91977	MYOZ3	0.00995257	0.0243437	1.29041	0.815464	0.233377	FALSE
HOXB1_3211	HOXB1	0.0175794	0.0318655	0.858108	0.814582	0.112389	FALSE
CAPN11_11131	CAPN11	0.0254499	0.0575883	1.17812	0.811385	0.20478	FALSE
RERG_85004	RERG	0.0421287	0.0708396	0.749752	0.810456	0.0829917	FALSE
ZNF728_388523	ZNF728	0.0353754	0.0617816	0.804432	0.809747	0.0984902	FALSE
ZNF575_284346	ZNF575	0.0344506	0.0687472	0.996773	0.809339	0.154185	FALSE
OVGP1_5016	OVGP1	0.140892	0.281149	0.996751	0.809321	0.154185	FALSE
KIT_3815	KIT	0.0249115	0.0470532	0.917479	0.809014	0.131287	FALSE
HAPLN2_60484	HAPLN2	0.467368	0.689597	0.561193	0.808868	0.0361964	TRUE
FBXW12_285231	FBXW12	0.0746233	0.121287	0.700726	0.808866	0.070093	FALSE
PTDSS1_9791	PTDSS1	0.187397	0.422617	1.17325	0.808032	0.20478	FALSE
ZNF726_730087	ZNF726	0.02246	0.0471689	1.07048	0.804289	0.177282	FALSE
CALB2_794	CALB2	0.00622737	0.0163151	1.38951	0.803521	0.264074	FALSE
RIPOR3_140876	RIPOR3	0.0341351	0.059336	0.797651	0.802921	0.0984902	FALSE
AKAP5_9495	AKAP5	0.0208402	0.0436706	1.0673	0.801897	0.177282	FALSE
ZNF703_80139	ZNF703	0.0157354	0.0282439	0.843925	0.801118	0.112389	FALSE
C9orf135_138255	C9orf135	0.027568	0.0617222	1.16279	0.800831	0.20478	FALSE
SWSAP1_126074	SWSAP1	0.0389645	0.08723	1.16266	0.800743	0.20478	FALSE
DYNLT1_6993	DYNLT1	0.0924399	0.182813	0.983783	0.798791	0.154185	FALSE
KLK7_5650	KLK7	0.00809209	0.015157	0.905398	0.79836	0.131287	FALSE
ACTL7A_10881	ACTL7A	0.0631207	0.101945	0.691606	0.798339	0.070093	FALSE
INS_3630	INS	0.178992	0.373785	1.06232	0.798156	0.177282	FALSE
CCDC87_55231	CCDC87	0.111393	0.192971	0.792727	0.797965	0.0984902	FALSE
TRIM50_135892	TRIM50	0.0265314	0.0553893	1.06191	0.797847	0.177282	FALSE
WFDC1_58189	WFDC1	0.0173112	0.0309871	0.839965	0.79736	0.112389	FALSE
SPDYC_387778	SPDYC	0.124331	0.222514	0.839704	0.797112	0.112389	FALSE
IFNW1_3467	IFNW1	0.071403	0.123618	0.791834	0.797066	0.0984902	FALSE
CAPN1_823	CAPN1	0.0724433	0.135511	0.90349	0.796678	0.131287	FALSE
TWIST1_7291	TWIST1	0.00650995	0.0155744	1.25845	0.79527	0.233377	FALSE
ZNF140_7699	ZNF140	0.00932425	0.0183828	0.979298	0.79515	0.154185	FALSE
TROAP_10024	TROAP	0.10032	0.223295	1.15433	0.795005	0.20478	FALSE
IFIH1_64135	IFIH1	0.0383112	0.0684489	0.83726	0.794792	0.112389	FALSE
PLD3_23646	PLD3	0.00988833	0.0170909	0.789429	0.794645	0.0984902	FALSE
KCNMB4_27345	KCNMB4	0.0431323	0.0804501	0.899324	0.793005	0.131287	FALSE
CAAP1_79886	CAAP1	0.0111731	0.0317372	1.50615	0.792631	0.29767	FALSE
SCARB2_950	SCARB2	0.0359444	0.064069	0.833857	0.791562	0.112389	FALSE
RBM26_64062	RBM26	0.0258641	0.0460803	0.8332	0.790937	0.112389	FALSE
RORB_6096	RORB	0.00965725	0.0179791	0.896633	0.790632	0.131287	FALSE
DTX2_113878	DTX2	0.0763531	0.135946	0.832279	0.790064	0.112389	FALSE
EDA2R_60401	EDA2R	0.00985525	0.0183347	0.895611	0.789731	0.131287	FALSE
SPTA1_6708	SPTA1	0.0220516	0.0410066	0.89497	0.789165	0.131287	FALSE
PRKCI_5584	PRKCI	0.0462413	0.109875	1.24862	0.789053	0.233377	FALSE
F7_2155	F7	0.0345066	0.061373	0.830733	0.788595	0.112389	FALSE
NT5C_30833	NT5C	0.0457573	0.0850415	0.894166	0.788456	0.131287	FALSE
MYO9A_4649	MYO9A	0.0274106	0.0487289	0.830041	0.787939	0.112389	FALSE
ADAM10_102	ADAM10	0.0404481	0.0958657	1.24494	0.786732	0.233377	FALSE
HSD17B7_51478	HSD17B7	0.0633769	0.0978469	0.626569	0.785836	0.0556944	FALSE
KIDINS220_57498	KIDINS220	0.0406397	0.0753088	0.889927	0.784719	0.131287	FALSE
API5_8539	API5	0.0894696	0.174795	0.96619	0.784507	0.154185	FALSE
GCSAM_257144	GCSAM	0.0171117	0.0334198	0.965715	0.784121	0.154185	FALSE
TRIM23_373	TRIM23	0.0377286	0.0776933	1.04213	0.782991	0.177282	FALSE
STRADA_92335	STRADA	0.0326802	0.0672884	1.04194	0.782846	0.177282	FALSE
TEPP_374739	TEPP	0.00778454	0.0124538	0.677902	0.78252	0.070093	FALSE
KLF3_51274	KLF3	0.00429056	0.00942727	1.13568	0.782155	0.20478	FALSE
CNOT11_55571	CNOT11	0.0894153	0.174324	0.96318	0.782063	0.154185	FALSE
CASP1_834	CASP1	0.0178224	0.032949	0.886547	0.781738	0.131287	FALSE
ARSL_415	ARSL	0.0202391	0.0416039	1.03958	0.781069	0.177282	FALSE
KCNH6_81033	KCNH6	0.0222943	0.0489247	1.13389	0.780926	0.20478	FALSE
CD200R1_131450	CD200R1	0.0273873	0.0374576	0.451749	0.780713	0.0186981	FALSE
GJB7_375519	GJB7	0.00791147	0.0162539	1.03876	0.78046	0.177282	FALSE
NUDT8_254552	NUDT8	0.0450862	0.0988938	1.1332	0.780447	0.20478	FALSE
PPP6R1_22870	PPP6R1	0.0181473	0.0335082	0.88476	0.780163	0.131287	FALSE
EIF3L_51386	EIF3L	0.301203	0.411861	0.451422	0.780149	0.0186981	FALSE
CENPS_378708	CENPS	0.0892448	0.164483	0.882102	0.777819	0.131287	FALSE
OSR1_130497	OSR1	0.0120645	0.0247206	1.03494	0.777586	0.177282	FALSE
PGLYRP1_8993	PGLYRP1	0.0546129	0.11943	1.12885	0.777451	0.20478	FALSE
PABIR1_116224	PABIR1	0.183645	0.323927	0.818752	0.777223	0.112389	FALSE
ATP8B1_5205	ATP8B1	0.00833998	0.015356	0.880685	0.776569	0.131287	FALSE
EGF_1950	EGF	0.0357884	0.0732601	1.03354	0.776532	0.177282	FALSE
PFKFB4_5210	PFKFB4	0.101776	0.162209	0.672451	0.776228	0.070093	FALSE
OCA2_4948	OCA2	0.0336809	0.0619906	0.880119	0.77607	0.131287	FALSE
EFHD2_79180	EFHD2	0.0357702	0.0610361	0.770905	0.775998	0.0984902	FALSE
IGFN1_91156	IGFN1	0.0531251	0.115819	1.12441	0.774396	0.20478	FALSE
ACRV1_56	ACRV1	0.00567705	0.0104346	0.878168	0.77435	0.131287	FALSE
PHTF2_57157	PHTF2	0.0154671	0.0390987	1.33791	0.773681	0.264074	FALSE
ELF4_2000	ELF4	0.0610212	0.107346	0.81488	0.773547	0.112389	FALSE
RNF170_81790	RNF170	0.0253186	0.0489491	0.951082	0.77224	0.154185	FALSE
ACAP1_9744	ACAP1	0.021642	0.0354462	0.711801	0.769432	0.0829917	FALSE
HLA-DRB5_3127	HLA-DRB5	0.00784875	0.0151338	0.947238	0.769119	0.154185	FALSE
LRRC72_100506049	LRRC72	0.00861833	0.0175181	1.02337	0.768894	0.177282	FALSE
CCDC149_91050	CCDC149	0.00934464	0.0163802	0.809742	0.76867	0.112389	FALSE
OCRL_4952	OCRL	0.0216646	0.0544328	1.32914	0.768606	0.264074	FALSE
ALOX15B_247	ALOX15B	0.0124068	0.0189721	0.612742	0.768494	0.0556944	FALSE
ESRRA_2101	ESRRA	0.275378	0.482404	0.808831	0.767805	0.112389	FALSE
FGF4_2249	FGF4	0.0106471	0.0325343	1.6115	0.766086	0.334667	FALSE
BMP2K_55589	BMP2K	0.0207276	0.0518934	1.324	0.765637	0.264074	FALSE
LAMP2_3920	LAMP2	0.00511299	0.00893754	0.80571	0.764842	0.112389	FALSE
DEFB113_245927	DEFB113	0.0211056	0.031236	0.565586	0.764493	0.0444956	FALSE
CCDC134_79879	CCDC134	0.0167171	0.0338358	1.01723	0.76428	0.177282	FALSE
PEF1_553115	PEF1	0.333052	0.526818	0.661558	0.763653	0.070093	FALSE
KCNG2_26251	KCNG2	0.0175699	0.0306792	0.804154	0.763365	0.112389	FALSE
STON1_11037	STON1	0.00872685	0.0152285	0.803238	0.762496	0.112389	FALSE
TLCD1_116238	TLCD1	0.179904	0.363467	1.0146	0.762303	0.177282	FALSE
SOCS3_9021	SOCS3	0.0837502	0.193014	1.20454	0.761199	0.233377	FALSE
NTRK3_4916	NTRK3	0.0136927	0.0294357	1.10416	0.76045	0.20478	FALSE
RRAGC_64121	RRAGC	0.0893503	0.270467	1.59791	0.759626	0.334667	FALSE
HTR1B_3351	HTR1B	0.0237756	0.0546552	1.20087	0.758884	0.233377	FALSE
GPR176_11245	GPR176	0.0167822	0.0304599	0.859982	0.758314	0.131287	FALSE
CD8A_925	CD8A	0.017655	0.0320431	0.859935	0.758272	0.131287	FALSE
SLC15A2_6565	SLC15A2	0.0169792	0.0295149	0.797675	0.757214	0.112389	FALSE
LY6G6C_80740	LY6G6C	0.0229684	0.0386778	0.75186	0.756827	0.0984902	FALSE
CCRL2_9034	CCRL2	0.0178516	0.0300492	0.751277	0.756241	0.0984902	FALSE
DCDC2B_149069	DCDC2B	0.0842762	0.152509	0.855698	0.754536	0.131287	FALSE
C17orf75_64149	C17orf75	0.137489	0.230938	0.748193	0.753136	0.0984902	FALSE
KCNK5_8645	KCNK5	0.0116758	0.0233533	1.0001	0.751409	0.177282	FALSE
TIGD7_91151	TIGD7	0.0224615	0.0376772	0.746236	0.751167	0.0984902	FALSE
GPR150_285601	GPR150	0.0285388	0.0607738	1.09052	0.751058	0.20478	FALSE
GPR62_118442	GPR62	0.0197122	0.039414	0.999617	0.751047	0.177282	FALSE
CADM2_253559	CADM2	0.0330518	0.0534787	0.694235	0.750444	0.0829917	FALSE
PABPC1L_80336	PABPC1L	0.0120287	0.0359025	1.5776	0.749971	0.334667	FALSE
STX11_8676	STX11	0.00785662	0.0148735	0.920765	0.747623	0.154185	FALSE
PDZK1IP1_10158	PDZK1IP1	0.176753	0.276868	0.647465	0.747385	0.070093	FALSE
CHRNA10_57053	CHRNA10	0.0338187	0.0717473	1.0851	0.747325	0.20478	FALSE
ARHGAP24_83478	ARHGAP24	0.0596766	0.0998261	0.74225	0.747155	0.0984902	FALSE
ETV3L_440695	ETV3L	0.0237599	0.0472903	0.993013	0.746085	0.177282	FALSE
UFM1_51569	UFM1	0.206087	0.410132	0.992831	0.745948	0.177282	FALSE
DCAF13_25879	DCAF13	0.0170742	0.0322709	0.918417	0.745717	0.154185	FALSE
FETUB_26998	FETUB	0.057206	0.113687	0.990835	0.744448	0.177282	FALSE
B3GNT6_192134	B3GNT6	0.0822637	0.155227	0.916049	0.743794	0.154185	FALSE
HP1BP3_50809	HP1BP3	0.0153992	0.0290384	0.915105	0.743028	0.154185	FALSE
TMCC1_23023	TMCC1	0.0168501	0.0271279	0.687015	0.742639	0.0829917	FALSE
RSAD1_55316	RSAD1	0.205013	0.330002	0.686761	0.742365	0.0829917	FALSE
TNFAIP8_25816	TNFAIP8	0.0204591	0.0351803	0.782021	0.742355	0.112389	FALSE
RFPL4B_442247	RFPL4B	0.013417	0.0283141	1.07746	0.742061	0.20478	FALSE
COL27A1_85301	COL27A1	0.00950749	0.0252602	1.40973	0.74189	0.29767	FALSE
CENPF_1063	CENPF	0.139226	0.276026	0.987376	0.741849	0.177282	FALSE
RAG1_5896	RAG1	0.0289855	0.0705223	1.28275	0.741782	0.264074	FALSE
IL1RL1_9173	IL1RL1	0.00753726	0.0200222	1.40949	0.741765	0.29767	FALSE
ZBTB33_10009	ZBTB33	0.0134072	0.0223387	0.736538	0.741404	0.0984902	FALSE
C5AR1_728	C5AR1	0.0138554	0.0208704	0.591008	0.741236	0.0556944	FALSE
YIPF4_84272	YIPF4	0.00849467	0.0225299	1.40721	0.740564	0.29767	FALSE
PSRC1_84722	PSRC1	0.104536	0.235154	1.1696	0.739119	0.233377	FALSE
LNPEP_4012	LNPEP	0.0209147	0.0439857	1.07252	0.738656	0.20478	FALSE
TMPRSS15_5651	TMPRSS15	0.0163387	0.0271642	0.733411	0.738256	0.0984902	FALSE
HCFC1R1_54985	HCFC1R1	0.249471	0.42768	0.777656	0.738211	0.112389	FALSE
C11orf65_160140	C11orf65	0.0428953	0.0766065	0.836647	0.737737	0.131287	FALSE
UBE2Q1_55585	UBE2Q1	0.151743	0.28469	0.907767	0.737069	0.154185	FALSE
FTCD_10841	FTCD	0.0451048	0.101182	1.16561	0.736596	0.233377	FALSE
MAP6_4135	MAP6	0.0318496	0.0667889	1.06833	0.735776	0.20478	FALSE
CORO1C_23603	CORO1C	0.0503632	0.089759	0.833687	0.735127	0.131287	FALSE
TRIM49B_283116	TRIM49B	0.026612	0.0557376	1.06657	0.734564	0.20478	FALSE
JOSD2_126119	JOSD2	0.00748972	0.0147419	0.976942	0.734011	0.177282	FALSE
IFNA10_3446	IFNA10	0.00821246	0.0171639	1.06349	0.732442	0.20478	FALSE
YIPF5_81555	YIPF5	0.0792257	0.148041	0.901959	0.732354	0.154185	FALSE
ATP6V0D2_245972	ATP6V0D2	0.0133396	0.0220827	0.727204	0.732009	0.0984902	FALSE
KIAA0586_9786	KIAA0586	0.0375985	0.0701958	0.90071	0.73134	0.154185	FALSE
SLC25A30_253512	SLC25A30	0.0241196	0.0411171	0.769535	0.730502	0.112389	FALSE
OSTM1_28962	OSTM1	0.0138761	0.0258824	0.899374	0.730255	0.154185	FALSE
LIN7B_64130	LIN7B	0.038889	0.0620695	0.674522	0.729135	0.0829917	FALSE
PDGFC_56034	PDGFC	0.0167913	0.037356	1.15363	0.729026	0.233377	FALSE
NTPCR_84284	NTPCR	0.0217984	0.0370904	0.766825	0.72793	0.112389	FALSE
HFM1_164045	HFM1	0.0163548	0.034017	1.05654	0.727653	0.20478	FALSE
FIBIN_387758	FIBIN	0.014855	0.0429149	1.53053	0.727594	0.334667	FALSE
NFE2L2_4780	NFE2L2	0.158673	0.281065	0.824849	0.727334	0.131287	FALSE
NDUFB11_54539	NDUFB11	0.118505	0.262933	1.14974	0.726572	0.233377	FALSE
KCNH2_3757	KCNH2	0.0224934	0.0439677	0.966942	0.726497	0.177282	FALSE
HOXC8_3224	HOXC8	0.0482601	0.100167	1.05351	0.725567	0.20478	FALSE
EPHX2_2053	EPHX2	0.0154622	0.0287071	0.892657	0.724801	0.154185	FALSE
ADGRF4_221393	ADGRF4	0.0164396	0.0340609	1.05094	0.723796	0.20478	FALSE
PRDM11_56981	PRDM11	0.0234463	0.0397713	0.762368	0.723698	0.112389	FALSE
PDGFA_5154	PDGFA	0.0208217	0.0342536	0.718168	0.722913	0.0984902	FALSE
MUC15_143662	MUC15	0.022275	0.039313	0.819581	0.722689	0.131287	FALSE
NALF2_27112	NALF2	0.0112421	0.0198193	0.818003	0.721298	0.131287	FALSE
VPREB1_7441	VPREB1	0.0156878	0.0265582	0.759514	0.720989	0.112389	FALSE
SCYL3_57147	SCYL3	0.0432652	0.0732046	0.758728	0.720243	0.112389	FALSE
NHLH2_4808	NHLH2	0.0292872	0.0464744	0.666169	0.720106	0.0829917	FALSE
KCNK15_60598	KCNK15	0.0139138	0.0287024	1.04466	0.719472	0.20478	FALSE
TREX2_11219	TREX2	0.00858841	0.0189008	1.13799	0.719142	0.233377	FALSE
MAP9_79884	MAP9	0.0114746	0.0188213	0.713919	0.718636	0.0984902	FALSE
TBC1D2_55357	TBC1D2	0.0137013	0.0282325	1.04305	0.71836	0.20478	FALSE
RECK_8434	RECK	0.0306636	0.0674122	1.13648	0.718191	0.233377	FALSE
DNAJC13_23317	DNAJC13	0.0685525	0.13297	0.955824	0.718144	0.177282	FALSE
APOBEC2_10930	APOBEC2	0.0200026	0.0472835	1.24115	0.717725	0.264074	FALSE
STRADB_55437	STRADB	0.0964499	0.227952	1.24088	0.717569	0.264074	FALSE
ASF1B_55723	ASF1B	0.111498	0.216093	0.954631	0.717247	0.177282	FALSE
HOXC10_3226	HOXC10	0.170527	0.287404	0.753083	0.714885	0.112389	FALSE
GXYLT1_283464	GXYLT1	0.0340077	0.0596385	0.810382	0.714578	0.131287	FALSE
PLA2G4D_283748	PLA2G4D	0.0779059	0.127427	0.709866	0.714556	0.0984902	FALSE
TULP1_7287	TULP1	0.0331277	0.0609654	0.879952	0.714485	0.154185	FALSE
PIK3CA_5290	PIK3CA	0.199163	0.564232	1.50234	0.714192	0.334667	FALSE
GTPBP1_9567	GTPBP1	0.0307875	0.059489	0.950277	0.713976	0.177282	FALSE
PUM1_9698	PUM1	0.129362	0.237933	0.879147	0.713831	0.154185	FALSE
FLII_2314	FLII	0.136284	0.2793	1.0352	0.712956	0.20478	FALSE
ZNF440_126070	ZNF440	0.0170107	0.026093	0.617215	0.712466	0.070093	FALSE
WDR48_57599	WDR48	0.333244	0.526166	0.65894	0.712292	0.0829917	FALSE
IL10RA_3587	IL10RA	0.0196741	0.0330509	0.748389	0.710429	0.112389	FALSE
AGAP2_116986	AGAP2	0.151184	0.29114	0.945406	0.710317	0.177282	FALSE
REST_5978	REST	0.137905	0.24103	0.805544	0.710312	0.131287	FALSE
ARHGAP6_395	ARHGAP6	0.0190594	0.0333052	0.805245	0.710048	0.131287	FALSE
PARP3_10039	PARP3	0.0267546	0.0514245	0.942667	0.708259	0.177282	FALSE
SPECC1L_23384	SPECC1L	0.0764048	0.166139	1.12066	0.70819	0.233377	FALSE
OSBP2_23762	OSBP2	0.0327541	0.0711813	1.11982	0.707664	0.233377	FALSE
PRAP1_118471	PRAP1	0.00670515	0.0145576	1.11843	0.706783	0.233377	FALSE
TCTA_6988	TCTA	0.0427944	0.0745796	0.801359	0.706621	0.131287	FALSE
NDUFAF2_91942	NDUFAF2	0.274944	0.43253	0.65366	0.706584	0.0829917	FALSE
STAC_6769	STAC	0.0167257	0.0340541	1.02576	0.706456	0.20478	FALSE
NDUFAF4_29078	NDUFAF4	0.250593	0.419746	0.744171	0.706425	0.112389	FALSE
EMILIN1_11117	EMILIN1	0.0296771	0.0542358	0.869893	0.706317	0.154185	FALSE
MAP3K3_4215	MAP3K3	0.0402214	0.0700683	0.800798	0.706127	0.131287	FALSE
CRYZ_1429	CRYZ	0.0144281	0.0263528	0.869078	0.705656	0.154185	FALSE
PSMD10_5716	PSMD10	0.0521864	0.106154	1.02442	0.705532	0.20478	FALSE
SLC33A1_9197	SLC33A1	0.0862561	0.218361	1.34002	0.705204	0.29767	FALSE
MYO1D_4642	MYO1D	0.0156731	0.0438029	1.48274	0.704874	0.334667	FALSE
GPC5_2262	GPC5	0.00855598	0.0134411	0.651649	0.70441	0.0829917	FALSE
SNRK_54861	SNRK	0.00722519	0.0117326	0.699419	0.70404	0.0984902	FALSE
RELL1_768211	RELL1	0.018417	0.0289213	0.651096	0.703812	0.0829917	FALSE
FREM2_341640	FREM2	0.0311455	0.0567807	0.866376	0.703462	0.154185	FALSE
YPEL1_29799	YPEL1	0.203821	0.413649	1.0211	0.703249	0.20478	FALSE
CCNB3_85417	CCNB3	0.00990189	0.0160577	0.697486	0.702094	0.0984902	FALSE
ROR1_4919	ROR1	0.010238	0.0186338	0.86399	0.701525	0.154185	FALSE
ZNF18_7566	ZNF18	0.0121876	0.0262869	1.10893	0.700783	0.233377	FALSE
MACROD2_140733	MACROD2	0.00865555	0.0175224	1.0175	0.700766	0.20478	FALSE
MKI67_4288	MKI67	0.0478411	0.0912795	0.932042	0.700275	0.177282	FALSE
MNS1_55329	MNS1	0.0223759	0.0373048	0.737415	0.700011	0.112389	FALSE
PPP2R5C_5527	PPP2R5C	0.0360982	0.0777864	1.10759	0.699935	0.233377	FALSE
KLHL8_57563	KLHL8	0.0104063	0.0180253	0.792571	0.698872	0.131287	FALSE
ARPP21_10777	ARPP21	0.0101311	0.0193044	0.930134	0.698842	0.177282	FALSE
FAP_2191	FAP	0.0189516	0.0328256	0.792502	0.698811	0.131287	FALSE
KRTAP1-1_81851	KRTAP1-1	0.0355722	0.0645878	0.860514	0.698702	0.154185	FALSE
TRAT1_50852	TRAT1	0.0116797	0.0202261	0.79221	0.698554	0.131287	FALSE
RGR_5995	RGR	0.0272736	0.0586322	1.10419	0.697784	0.233377	FALSE
SYCP2L_221711	SYCP2L	0.0141432	0.0285322	1.01248	0.697311	0.20478	FALSE
RNF112_7732	RNF112	0.00529193	0.0100639	0.927317	0.696725	0.177282	FALSE
CCN2_1490	CCN2	0.00755233	0.0136813	0.857212	0.696021	0.154185	FALSE
P2RY4_5030	P2RY4	0.0048462	0.011157	1.20303	0.695682	0.264074	FALSE
GABRG1_2565	GABRG1	0.0114363	0.0229764	1.00653	0.69321	0.20478	FALSE
BDH2_56898	BDH2	0.110006	0.19875	0.853376	0.692906	0.154185	FALSE
ZCCHC12_170261	ZCCHC12	0.0146225	0.0312642	1.09632	0.692811	0.233377	FALSE
CALCRL_10203	CALCRL	0.00901638	0.0162854	0.852962	0.69257	0.154185	FALSE
IGHMBP2_3508	IGHMBP2	0.0456381	0.0822994	0.850645	0.690689	0.154185	FALSE
PXDC1_221749	PXDC1	0.0195974	0.0370474	0.918711	0.69026	0.177282	FALSE
CRTC1_23373	CRTC1	0.0232109	0.0384162	0.726912	0.690041	0.112389	FALSE
ARHGEF3_50650	ARHGEF3	0.0255082	0.0510788	1.00177	0.68993	0.20478	FALSE
CCSER1_401145	CCSER1	0.01926	0.0385379	1.00067	0.689173	0.20478	FALSE
HES1_3280	HES1	0.0863763	0.197065	1.18997	0.688128	0.264074	FALSE
RND3_390	RND3	0.0138292	0.02763	0.99852	0.687694	0.20478	FALSE
PIGS_94005	PIGS	0.184522	0.368372	0.997372	0.686904	0.20478	FALSE
RAVER2_55225	RAVER2	0.0462779	0.0831103	0.844703	0.685864	0.154185	FALSE
BRCA2_675	BRCA2	0.285892	0.458438	0.681255	0.685756	0.0984902	FALSE
SLC43A1_8501	SLC43A1	0.0234346	0.0420642	0.84395	0.685253	0.154185	FALSE
DCAF8L1_139425	DCAF8L1	0.0132663	0.0205794	0.633438	0.684725	0.0829917	FALSE
NR2C2AP_126382	NR2C2AP	0.234841	0.467566	0.993482	0.684225	0.20478	FALSE
ST3GAL6_10402	ST3GAL6	0.0371585	0.0594866	0.678871	0.683356	0.0984902	FALSE
ULK4_54986	ULK4	0.0143835	0.0230098	0.677836	0.682315	0.0984902	FALSE
CRYBG1_202	CRYBG1	0.0123866	0.017574	0.504664	0.682146	0.0444956	FALSE
CDON_50937	CDON	0.0161669	0.0341434	1.07857	0.681592	0.233377	FALSE
OMP_4975	OMP	0.027306	0.0488211	0.838287	0.680654	0.154185	FALSE
TGM7_116179	TGM7	0.0173624	0.03916	1.17342	0.678557	0.264074	FALSE
SNX22_79856	SNX22	0.0710037	0.11644	0.713623	0.677426	0.112389	FALSE
ZFX_7543	ZFX	0.117278	0.286067	1.28643	0.677001	0.29767	FALSE
HCAR2_338442	HCAR2	0.0104963	0.0236296	1.17072	0.676999	0.264074	FALSE
DRG1_4733	DRG1	0.16448	0.306934	0.900014	0.676212	0.177282	FALSE
NIBAN1_116496	NIBAN1	0.0831493	0.141463	0.766649	0.676015	0.131287	FALSE
SCYL1_57410	SCYL1	0.302366	0.596162	0.97941	0.674533	0.20478	FALSE
PDILT_204474	PDILT	0.00738658	0.0145625	0.979284	0.674446	0.20478	FALSE
DBP_1628	DBP	0.0713012	0.159734	1.16367	0.672923	0.264074	FALSE
TCOF1_6949	TCOF1	0.596743	0.918292	0.621844	0.672192	0.0829917	FALSE
KLHL28_54813	KLHL28	0.015365	0.034384	1.16209	0.672009	0.264074	FALSE
LRIG2_9860	LRIG2	0.039464	0.0775364	0.974336	0.671038	0.20478	FALSE
RORA_6095	RORA	0.0189943	0.0503663	1.40689	0.668818	0.334667	FALSE
NYAP2_57624	NYAP2	0.0214063	0.031971	0.578729	0.668041	0.070093	FALSE
PLXNC1_10154	PLXNC1	0.0224167	0.0466381	1.05693	0.667921	0.233377	FALSE
FANCE_2178	FANCE	0.0710468	0.158157	1.15451	0.667627	0.264074	FALSE
TLR9_54106	TLR9	0.055524	0.0937762	0.756111	0.666722	0.131287	FALSE
PDK2_5164	PDK2	0.0800881	0.156622	0.967628	0.666418	0.20478	FALSE
IL36G_56300	IL36G	0.0678005	0.119646	0.819402	0.665321	0.154185	FALSE
TOR3A_64222	TOR3A	0.0320103	0.0625001	0.965321	0.66483	0.20478	FALSE
FBXO9_26268	FBXO9	0.0818115	0.129257	0.659867	0.664227	0.0984902	FALSE
ARAF_369	ARAF	0.00877458	0.0194316	1.147	0.663283	0.264074	FALSE
HES3_390992	HES3	0.0661549	0.111426	0.752161	0.66324	0.131287	FALSE
CCL2_6347	CCL2	0.0111956	0.0247897	1.1468	0.663168	0.264074	FALSE
ZMAT3_64393	ZMAT3	0.00805883	0.0192973	1.25976	0.662965	0.29767	FALSE
HEPH_9843	HEPH	0.017162	0.0278331	0.697588	0.662204	0.112389	FALSE
GPC3_2719	GPC3	0.0117441	0.024272	1.04736	0.66187	0.233377	FALSE
DTNB_1838	DTNB	0.0206755	0.0379848	0.877499	0.659296	0.177282	FALSE
MYO1G_64005	MYO1G	0.0499337	0.102897	1.04311	0.659188	0.233377	FALSE
A3GALT2_127550	A3GALT2	0.057011	0.0846414	0.570124	0.658108	0.070093	FALSE
RHBDF1_64285	RHBDF1	0.125094	0.257413	1.04108	0.6579	0.233377	FALSE
BTN1A1_696	BTN1A1	0.0252568	0.0397182	0.653127	0.657442	0.0984902	FALSE
STMN2_11075	STMN2	0.0267931	0.0469465	0.809154	0.657	0.154185	FALSE
ZFAND5_7763	ZFAND5	0.214317	0.392861	0.874275	0.656873	0.177282	FALSE
PCDHB13_56123	PCDHB13	0.00658903	0.0171623	1.38111	0.656561	0.334667	FALSE
CHAC1_79094	CHAC1	0.0447297	0.0749375	0.744454	0.656443	0.131287	FALSE
RIOX2_84864	RIOX2	0.0531658	0.0931005	0.80829	0.656299	0.154185	FALSE
TBL2_26608	TBL2	0.0508507	0.111661	1.13478	0.656216	0.264074	FALSE
FAM199X_139231	FAM199X	0.0141902	0.0222938	0.651751	0.656057	0.0984902	FALSE
LY96_23643	LY96	0.0315014	0.0747422	1.24651	0.655994	0.29767	FALSE
FAM174A_345757	FAM174A	0.0162267	0.0333173	1.0379	0.655894	0.233377	FALSE
CRY2_1408	CRY2	0.018456	0.035709	0.952198	0.655792	0.20478	FALSE
ARHGAP32_9743	ARHGAP32	0.0255086	0.0388268	0.606066	0.655136	0.0829917	FALSE
WNT7A_7476	WNT7A	0.0473783	0.0743724	0.650541	0.65484	0.0984902	FALSE
CABYR_26256	CABYR	0.0122389	0.0214005	0.806168	0.654575	0.154185	FALSE
P2RX1_5023	P2RX1	0.0472994	0.0791106	0.742049	0.654323	0.131287	FALSE
NOD2_64127	NOD2	0.00811955	0.0116555	0.521538	0.654106	0.0556944	FALSE
ZXDC_79364	ZXDC	0.021259	0.0410571	0.94956	0.653975	0.20478	FALSE
RASGEF1B_153020	RASGEF1B	0.0153005	0.027967	0.870147	0.653772	0.177282	FALSE
CCDC157_550631	CCDC157	0.0144099	0.0263233	0.869281	0.653121	0.177282	FALSE
KIF7_374654	KIF7	0.0461484	0.0701178	0.6035	0.652363	0.0829917	FALSE
MAPK7_5598	MAPK7	0.0126762	0.023132	0.867772	0.651987	0.177282	FALSE
KTN1_3895	KTN1	0.00449453	0.00819666	0.866866	0.651307	0.177282	FALSE
CDK12_51755	CDK12	0.427143	0.648122	0.601546	0.65025	0.0829917	FALSE
TM7SF2_7108	TM7SF2	0.129186	0.215335	0.737137	0.649992	0.131287	FALSE
ZNF691_51058	ZNF691	0.0440962	0.0848182	0.94372	0.649953	0.20478	FALSE
C15orf65_145788	C15orf65	0.00754984	0.0137463	0.864527	0.649549	0.177282	FALSE
IFIT5_24138	IFIT5	0.0119307	0.0280662	1.23415	0.649491	0.29767	FALSE
PLPPR1_54886	PLPPR1	0.0119152	0.0242912	1.02763	0.649402	0.233377	FALSE
HHIPL2_79802	HHIPL2	0.0227968	0.0379782	0.736341	0.64929	0.131287	FALSE
MTAP_4507	MTAP	0.00921774	0.0216525	1.23205	0.648382	0.29767	FALSE
EN1_2019	EN1	0.0205715	0.044713	1.12005	0.647695	0.264074	FALSE
KIF2C_11004	KIF2C	0.166246	0.318888	0.939734	0.647208	0.20478	FALSE
SYPL2_284612	SYPL2	0.0817734	0.156785	0.939085	0.646761	0.20478	FALSE
SCN2B_6327	SCN2B	0.0135534	0.0259805	0.938773	0.646546	0.20478	FALSE
VWC2_375567	VWC2	0.0168363	0.0254673	0.597069	0.645411	0.0829917	FALSE
RPE65_6121	RPE65	0.120707	0.209275	0.793893	0.644609	0.154185	FALSE
PIGO_84720	PIGO	0.106065	0.176013	0.730733	0.644345	0.131287	FALSE
TENM1_10178	TENM1	0.00942093	0.018009	0.934777	0.643793	0.20478	FALSE
CERS2_29956	CERS2	0.117151	0.273351	1.22238	0.643297	0.29767	FALSE
POLR3D_661	POLR3D	0.424661	0.67924	0.67761	0.643239	0.112389	FALSE
MUSTN1_389125	MUSTN1	0.0557824	0.100938	0.855591	0.642835	0.177282	FALSE
SLC13A2_9058	SLC13A2	0.0856247	0.199523	1.22046	0.642285	0.29767	FALSE
MPRIP_23164	MPRIP	0.303062	0.445387	0.555448	0.641168	0.070093	FALSE
CENPV_201161	CENPV	0.0240794	0.0416058	0.788987	0.640625	0.154185	FALSE
IFT172_26160	IFT172	0.0267962	0.0462813	0.788403	0.640151	0.154185	FALSE
WT1_7490	WT1	0.0164195	0.0283496	0.787919	0.639758	0.154185	FALSE
MAP4_4134	MAP4	0.0372445	0.0593984	0.673398	0.639241	0.112389	FALSE
RYR3_6263	RYR3	0.0128864	0.0194125	0.591138	0.639	0.0829917	FALSE
GLI3_2737	GLI3	0.00943291	0.0179447	0.927785	0.638978	0.20478	FALSE
CRYM_1428	CRYM	0.0120059	0.0304748	1.34388	0.638862	0.334667	FALSE
TMCO3_55002	TMCO3	0.0555531	0.100145	0.850148	0.638746	0.177282	FALSE
ENDOD1_23052	ENDOD1	0.0206621	0.0320748	0.634456	0.638648	0.0984902	FALSE
ABCD3_5825	ABCD3	0.0465213	0.107842	1.21295	0.638335	0.29767	FALSE
ADM_133	ADM	0.0183572	0.0303098	0.723439	0.637913	0.131287	FALSE
COP1_64326	COP1	0.13349	0.378698	1.50431	0.6379	0.376662	FALSE
RAB6A_5870	RAB6A	0.368063	0.787943	1.09814	0.635027	0.264074	FALSE
C19orf84_147646	C19orf84	0.0113266	0.0194713	0.781634	0.634654	0.154185	FALSE
CHST1_8534	CHST1	0.0173357	0.029795	0.781323	0.634402	0.154185	FALSE
ENPP3_5169	ENPP3	0.0522986	0.0938708	0.843903	0.634054	0.177282	FALSE
ZBTB10_65986	ZBTB10	0.0256708	0.0646847	1.3333	0.633834	0.334667	FALSE
SOX10_6663	SOX10	0.127355	0.272007	1.09479	0.633087	0.264074	FALSE
SLC25A10_1468	SLC25A10	0.283237	0.486254	0.779699	0.633084	0.154185	FALSE
TMEM238_388564	TMEM238	0.0247409	0.0443398	0.841705	0.632402	0.177282	FALSE
FNDC1_84624	FNDC1	0.0110624	0.0310888	1.49073	0.632142	0.376662	FALSE
ACADL_33	ACADL	0.0278294	0.0477277	0.778216	0.631879	0.154185	FALSE
VPS13D_55187	VPS13D	0.549092	0.822607	0.583155	0.63037	0.0829917	FALSE
LMO3_55885	LMO3	0.0139153	0.0208376	0.582517	0.62968	0.0829917	FALSE
ZNF69_7620	ZNF69	0.100492	0.213665	1.08828	0.629322	0.264074	FALSE
PUS7L_83448	PUS7L	0.0303842	0.0605348	0.994442	0.62843	0.233377	FALSE
TMEM39B_55116	TMEM39B	0.0666326	0.109073	0.710999	0.626944	0.131287	FALSE
SLC44A1_23446	SLC44A1	0.0201613	0.0344197	0.771648	0.626547	0.154185	FALSE
TAF1D_79101	TAF1D	0.465609	0.761931	0.710542	0.626541	0.131287	FALSE
STH_246744	STH	0.049216	0.0777064	0.658906	0.625484	0.112389	FALSE
TRAF4_9618	TRAF4	0.0545076	0.108173	0.988806	0.624869	0.233377	FALSE
RAC2_5880	RAC2	0.0653079	0.116195	0.83122	0.624524	0.177282	FALSE
C4orf33_132321	C4orf33	0.0160765	0.0247147	0.620419	0.624518	0.0984902	FALSE
SRA1_10011	SRA1	0.0281632	0.0444307	0.657746	0.624383	0.112389	FALSE
COL4A6_1288	COL4A6	0.0147294	0.0214189	0.540178	0.623541	0.070093	FALSE
SOX5_6660	SOX5	0.0121895	0.0302556	1.31157	0.623502	0.334667	FALSE
TEKT2_27285	TEKT2	0.126661	0.206711	0.706645	0.623104	0.131287	FALSE
NDUFA5_4698	NDUFA5	0.255126	0.538367	1.07738	0.62302	0.264074	FALSE
ARMC5_79798	ARMC5	0.144563	0.27053	0.904087	0.622657	0.20478	FALSE
SPATA13_221178	SPATA13	0.0305467	0.0571189	0.902951	0.621875	0.20478	FALSE
GPR19_2842	GPR19	0.0171504	0.0361294	1.07493	0.621605	0.264074	FALSE
ENOSF1_55556	ENOSF1	0.00392839	0.00776094	0.982292	0.620752	0.233377	FALSE
FOXRED2_80020	FOXRED2	0.0634629	0.125281	0.981184	0.620052	0.233377	FALSE
CAPRIN1_4076	CAPRIN1	0.0505318	0.0997505	0.981133	0.62002	0.233377	FALSE
ERICH6B_220081	ERICH6B	0.00621977	0.012277	0.981023	0.61995	0.233377	FALSE
AIFM3_150209	AIFM3	0.0270364	0.0533008	0.979253	0.618832	0.233377	FALSE
VCPKMT_79609	VCPKMT	0.0724242	0.122801	0.761784	0.618537	0.154185	FALSE
TBX10_347853	TBX10	0.103099	0.145106	0.493078	0.618413	0.0556944	FALSE
FOXL2_668	FOXL2	0.0439539	0.0745105	0.761453	0.618269	0.154185	FALSE
C5orf47_133491	C5orf47	0.0174935	0.0284391	0.701061	0.61818	0.131287	FALSE
CD58_965	CD58	0.0517377	0.0914692	0.82207	0.617649	0.177282	FALSE
TPCN2_219931	TPCN2	0.0486043	0.0956359	0.976468	0.617072	0.233377	FALSE
HSD3B1_3283	HSD3B1	0.143894	0.233723	0.699793	0.617062	0.131287	FALSE
ADPGK_83440	ADPGK	0.0602887	0.106469	0.820476	0.616452	0.177282	FALSE
YPEL4_219539	YPEL4	0.0879777	0.134447	0.611826	0.615868	0.0984902	FALSE
SLC31A2_1318	SLC31A2	0.00923158	0.0171506	0.893608	0.61544	0.20478	FALSE
CAPZA3_93661	CAPZA3	0.00617155	0.0108786	0.817794	0.614437	0.177282	FALSE
ZBTB6_10773	ZBTB6	0.019911	0.0369489	0.891964	0.614308	0.20478	FALSE
ZNF816_125893	ZNF816	0.0161777	0.0336998	1.05874	0.612241	0.264074	FALSE
FEZF1_389549	FEZF1	0.00850857	0.0157522	0.888568	0.611969	0.20478	FALSE
ELK1_2002	ELK1	0.0315551	0.0510239	0.693299	0.611336	0.131287	FALSE
GAP43_2596	GAP43	0.00485165	0.00784154	0.692663	0.610775	0.131287	FALSE
P2RY6_5031	P2RY6	0.0834228	0.162968	0.966071	0.610502	0.233377	FALSE
MFAP2_4237	MFAP2	0.0206445	0.0362554	0.812436	0.610411	0.177282	FALSE
ERAP2_64167	ERAP2	0.0309285	0.0520791	0.751768	0.610405	0.154185	FALSE
KCNQ1_3784	KCNQ1	0.0218543	0.0426846	0.965794	0.610326	0.233377	FALSE
GREM1_26585	GREM1	0.0257412	0.0415626	0.691209	0.609494	0.131287	FALSE
ETAA1_54465	ETAA1	0.0201163	0.0489065	1.28166	0.609285	0.334667	FALSE
GPR27_2850	GPR27	0.015049	0.0234716	0.641248	0.608723	0.112389	FALSE
LINC02694_400359	LINC02694	0.0337349	0.0526133	0.641187	0.608664	0.112389	FALSE
TRAM2_9697	TRAM2	0.0261029	0.0540951	1.05129	0.607934	0.264074	FALSE
NINJ1_4814	NINJ1	0.0173769	0.028019	0.689237	0.607755	0.131287	FALSE
DLX5_1749	DLX5	0.0283741	0.0587851	1.05087	0.607693	0.264074	FALSE
HYLS1_219844	HYLS1	0.0304608	0.0677386	1.15302	0.606795	0.29767	FALSE
WDR73_84942	WDR73	0.231162	0.559415	1.27502	0.606127	0.334667	FALSE
PYURF_100996939	PYURF	0.532337	0.689927	0.374103	0.605983	0.0239976	TRUE
AOC3_8639	AOC3	0.0825619	0.144368	0.806202	0.605727	0.177282	FALSE
FTHL17_53940	FTHL17	0.016614	0.0278471	0.745134	0.605018	0.154185	FALSE
FUT2_2524	FUT2	0.0457689	0.11055	1.27226	0.604814	0.334667	FALSE
VSIG4_11326	VSIG4	0.0128698	0.0215664	0.744797	0.604744	0.154185	FALSE
CTBS_1486	CTBS	0.0416019	0.0630295	0.599379	0.60334	0.0984902	FALSE
EPHA7_2045	EPHA7	0.0144173	0.022388	0.634927	0.602721	0.112389	FALSE
SULF2_55959	SULF2	0.00953671	0.0184665	0.95335	0.602462	0.233377	FALSE
FGGY_55277	FGGY	0.0183514	0.02944	0.681888	0.601274	0.131287	FALSE
TMEM235_283999	TMEM235	0.0808284	0.118829	0.555957	0.60097	0.0829917	FALSE
KLHL1_57626	KLHL1	0.021749	0.0446818	1.03874	0.600678	0.264074	FALSE
RPUSD2_27079	RPUSD2	0.0614537	0.11868	0.949501	0.60003	0.233377	FALSE
ZDHHC22_283576	ZDHHC22	0.0313534	0.0573323	0.870727	0.599681	0.20478	FALSE
CYP2S1_29785	CYP2S1	0.0206731	0.0378016	0.870695	0.59966	0.20478	FALSE
HDX_139324	HDX	0.0100695	0.0155875	0.630395	0.598419	0.112389	FALSE
TBX22_50945	TBX22	0.0137576	0.0229282	0.736896	0.598329	0.154185	FALSE
SUGT1_10910	SUGT1	0.764445	0.933413	0.288103	0.598034	0.00839916	TRUE
NGFR_4804	NGFR	0.072272	0.125433	0.795413	0.597621	0.177282	FALSE
PCSK7_9159	PCSK7	0.0419735	0.0649236	0.629262	0.597344	0.112389	FALSE
MITD1_129531	MITD1	0.0613987	0.125607	1.03264	0.597149	0.264074	FALSE
TXNDC5_81567	TXNDC5	0.00801035	0.012082	0.592922	0.59684	0.0984902	FALSE
CACNA1D_776	CACNA1D	0.0236525	0.035616	0.590532	0.594433	0.0984902	FALSE
MIF_4282	MIF	0.0257549	0.0494226	0.940327	0.594233	0.233377	FALSE
LAMC2_3918	LAMC2	0.0496993	0.0709899	0.514389	0.593772	0.070093	FALSE
BCKDHB_594	BCKDHB	0.0472836	0.0753933	0.673096	0.593522	0.131287	FALSE
TPGS2_25941	TPGS2	0.0182678	0.0274858	0.589382	0.593276	0.0984902	FALSE
NOD1_10392	NOD1	0.0353021	0.0641331	0.861314	0.593198	0.20478	FALSE
RASEF_158158	RASEF	0.0481498	0.0724407	0.58927	0.593164	0.0984902	FALSE
FOXN2_3344	FOXN2	0.0231614	0.0505879	1.12707	0.593138	0.29767	FALSE
TBC1D10A_83874	TBC1D10A	0.0380428	0.0606105	0.671944	0.592506	0.131287	FALSE
CACUL1_143384	CACUL1	0.0146715	0.0266266	0.859847	0.592188	0.20478	FALSE
CUX2_23316	CUX2	0.0149242	0.0392784	1.39608	0.592005	0.376662	FALSE
ERI3_79033	ERI3	0.010472	0.0228244	1.12405	0.591546	0.29767	FALSE
C7orf57_136288	C7orf57	0.0167356	0.0339388	1.02002	0.58985	0.264074	FALSE
EPX_8288	EPX	0.0412517	0.0897081	1.12079	0.58983	0.29767	FALSE
CCDC73_493860	CCDC73	0.00959042	0.0183111	0.933049	0.589633	0.233377	FALSE
AMACR_23600	AMACR	0.0188024	0.0323883	0.784554	0.589463	0.177282	FALSE
ACOT4_122970	ACOT4	0.0360033	0.0619605	0.783218	0.588459	0.177282	FALSE
PDK1_5163	PDK1	0.0186957	0.0356452	0.931001	0.588339	0.233377	FALSE
MYF5_4617	MYF5	0.0366006	0.0562405	0.619744	0.588309	0.112389	FALSE
EXOG_9941	EXOG	0.123977	0.204771	0.723948	0.587816	0.154185	FALSE
TMEM185B_79134	TMEM185B	0.115018	0.207786	0.853237	0.587636	0.20478	FALSE
ARL5C_390790	ARL5C	0.0629422	0.136293	1.11462	0.586583	0.29767	FALSE
EXT2_2132	EXT2	0.0661229	0.13345	1.01308	0.58584	0.264074	FALSE
NAA40_79829	NAA40	0.156373	0.281953	0.850464	0.585726	0.20478	FALSE
DUSP18_150290	DUSP18	0.0136308	0.0274743	1.01121	0.584757	0.264074	FALSE
F2_2147	F2	0.115182	0.197427	0.777403	0.58409	0.177282	FALSE
SLC1A2_6506	SLC1A2	0.0280675	0.0480854	0.7767	0.583561	0.177282	FALSE
NBEA_26960	NBEA	0.0366799	0.0533208	0.539708	0.583406	0.0829917	FALSE
KDM4B_23030	KDM4B	0.0414472	0.0681852	0.718185	0.583136	0.154185	FALSE
AHNAK_79026	AHNAK	0.193555	0.289135	0.579002	0.582827	0.0984902	FALSE
UXS1_80146	UXS1	0.131753	0.249681	0.922249	0.582808	0.233377	FALSE
LGALSL_29094	LGALSL	0.0218488	0.0439346	1.0078	0.582786	0.264074	FALSE
TACSTD2_4070	TACSTD2	0.0294702	0.0397232	0.430727	0.582206	0.0444956	FALSE
VPS26A_9559	VPS26A	0.20014	0.328891	0.716601	0.581851	0.154185	FALSE
PCDH19_57526	PCDH19	0.0323206	0.0552417	0.773302	0.581009	0.177282	FALSE
SLC25A31_83447	SLC25A31	0.027661	0.0523074	0.91916	0.580856	0.233377	FALSE
A1CF_29974	A1CF	0.0423242	0.0583285	0.462718	0.580336	0.0556944	FALSE
CFAP210_129881	CFAP210	0.0256421	0.0459825	0.842569	0.580289	0.20478	FALSE
INHBE_83729	INHBE	0.52853	0.807268	0.61106	0.580066	0.112389	FALSE
MB21D2_151963	MB21D2	0.0361765	0.057053	0.657249	0.579548	0.131287	FALSE
CNOT1_23019	CNOT1	0.625866	0.861935	0.461726	0.579091	0.0556944	FALSE
PTGES_9536	PTGES	0.0278433	0.0475048	0.770742	0.579085	0.177282	FALSE
ASIC2_40	ASIC2	0.0188142	0.0308249	0.712276	0.578339	0.154185	FALSE
LRRK2_120892	LRRK2	0.0241006	0.0481957	0.999836	0.57818	0.264074	FALSE
HOXA4_3201	HOXA4	0.0123405	0.0194408	0.655682	0.578166	0.131287	FALSE
MMP13_4322	MMP13	0.0157849	0.0282287	0.838615	0.577565	0.20478	FALSE
RFX8_731220	RFX8	0.0489034	0.0745536	0.608345	0.577488	0.112389	FALSE
ATG3_64422	ATG3	0.0556334	0.0994486	0.838	0.577142	0.20478	FALSE
BEST3_144453	BEST3	0.0295113	0.042696	0.532831	0.575972	0.0829917	FALSE
KCTD10_83892	KCTD10	0.179353	0.337131	0.91051	0.57539	0.233377	FALSE
SLC25A14_9016	SLC25A14	0.0102802	0.0161499	0.651662	0.574622	0.131287	FALSE
EMX1_2016	EMX1	0.0330063	0.0560812	0.764778	0.574604	0.177282	FALSE
SYNE1_23345	SYNE1	0.0195555	0.0307205	0.651627	0.574591	0.131287	FALSE
HYAL2_8692	HYAL2	0.0375381	0.058959	0.651357	0.574353	0.131287	FALSE
GP1BA_2811	GP1BA	0.0288502	0.0514042	0.833305	0.573909	0.20478	FALSE
CLIC1_1192	CLIC1	0.0188873	0.0354182	0.907075	0.573219	0.233377	FALSE
CDH17_1015	CDH17	0.0183668	0.0279062	0.603486	0.572876	0.112389	FALSE
SFXN1_94081	SFXN1	0.0408729	0.118279	1.53298	0.572721	0.423058	FALSE
PIN1_5300	PIN1	0.0352593	0.0660488	0.90553	0.572243	0.233377	FALSE
WDR13_64743	WDR13	0.015153	0.0237583	0.648826	0.572121	0.131287	FALSE
NPM3_10360	NPM3	0.155591	0.263758	0.761459	0.572111	0.177282	FALSE
ADAMTS7_11173	ADAMTS7	0.243901	0.334593	0.456112	0.572051	0.0556944	FALSE
RAB33A_9363	RAB33A	0.014052	0.0249861	0.830354	0.571876	0.20478	FALSE
UBQLNL_143630	UBQLNL	0.0172158	0.0306087	0.830211	0.571777	0.20478	FALSE
CYP26C1_340665	CYP26C1	0.0311115	0.052611	0.757914	0.569447	0.177282	FALSE
HSPA6_3310	HSPA6	0.11969	0.212195	0.826094	0.568942	0.20478	FALSE
LPAR4_2846	LPAR4	0.00552834	0.0109335	0.983834	0.568927	0.264074	FALSE
C15orf48_84419	C15orf48	0.0150511	0.0280786	0.899601	0.568496	0.233377	FALSE
YY1AP1_55249	YY1AP1	0.058877	0.124387	1.07906	0.567873	0.29767	FALSE
BAIAP2_10458	BAIAP2	0.0680244	0.110305	0.697372	0.566237	0.154185	FALSE
ARHGAP26_23092	ARHGAP26	0.0161843	0.0285736	0.820091	0.564808	0.20478	FALSE
METTL9_51108	METTL9	0.0252491	0.0408837	0.695292	0.564549	0.154185	FALSE
ANKRD10_55608	ANKRD10	0.0139029	0.024537	0.819569	0.564448	0.20478	FALSE
ABHD14A_25864	ABHD14A	0.0179699	0.0317055	0.819151	0.56416	0.20478	FALSE
SAT2_112483	SAT2	0.0541859	0.0910966	0.74948	0.56311	0.177282	FALSE
EPM2A_7957	EPM2A	0.0252315	0.0495465	0.973554	0.562982	0.264074	FALSE
PSG3_5671	PSG3	0.0319212	0.0591505	0.889877	0.562351	0.233377	FALSE
IL7_3574	IL7	0.0107381	0.0225199	1.06847	0.562296	0.29767	FALSE
PDE2A_5138	PDE2A	0.0167568	0.0310442	0.889581	0.562164	0.233377	FALSE
PGLS_25796	PGLS	0.142987	0.299796	1.0681	0.562101	0.29767	FALSE
SRRM2_23524	SRRM2	0.256613	0.414622	0.692204	0.562041	0.154185	FALSE
PRR11_55771	PRR11	0.0484841	0.0783209	0.691886	0.561783	0.154185	FALSE
AHNAK2_113146	AHNAK2	0.00793591	0.0155586	0.971248	0.561649	0.264074	FALSE
L3MBTL2_83746	L3MBTL2	0.023869	0.0441883	0.888528	0.561498	0.233377	FALSE
NUAK1_9891	NUAK1	0.0233073	0.058354	1.32405	0.561459	0.376662	FALSE
DYNLT3_6990	DYNLT3	0.0556151	0.0864665	0.636663	0.561396	0.131287	FALSE
ENDOU_8909	ENDOU	0.0318477	0.0560171	0.814678	0.561079	0.20478	FALSE
TRIM65_201292	TRIM65	0.0426055	0.0687783	0.690915	0.560995	0.154185	FALSE
GP2_2813	GP2	0.0133486	0.0279214	1.06468	0.560305	0.29767	FALSE
ALDH9A1_223	ALDH9A1	0.0243699	0.0378278	0.634343	0.55935	0.131287	FALSE
FAM168B_130074	FAM168B	0.0431806	0.0844056	0.966955	0.559166	0.264074	FALSE
ECI2_10455	ECI2	0.029602	0.0519584	0.811659	0.559001	0.20478	FALSE
RBPJ_3516	RBPJ	0.021492	0.0419317	0.964238	0.557595	0.264074	FALSE
HCN4_10021	HCN4	0.0282982	0.0473247	0.741885	0.557404	0.177282	FALSE
STX3_6809	STX3	0.0170488	0.0331974	0.961401	0.555954	0.264074	FALSE
SRPX2_27286	SRPX2	0.0261378	0.0436433	0.739623	0.555704	0.177282	FALSE
UGT1A1_54658	UGT1A1	0.0162621	0.0299033	0.878792	0.555346	0.233377	FALSE
USP38_84640	USP38	0.0406604	0.056753	0.481074	0.555316	0.070093	FALSE
NIPA2_81614	NIPA2	0.166127	0.257024	0.629613	0.555179	0.131287	FALSE
RASA1_5921	RASA1	0.0292569	0.060785	1.05494	0.555176	0.29767	FALSE
SERPINF2_5345	SERPINF2	0.00718587	0.0107751	0.58446	0.554814	0.112389	FALSE
STK26_51765	STK26	0.00976812	0.014308	0.550669	0.554308	0.0984902	FALSE
RTL3_203430	RTL3	0.0167256	0.0278838	0.737371	0.554012	0.177282	FALSE
ARHGEF4_50649	ARHGEF4	0.0209152	0.0348583	0.736953	0.553698	0.177282	FALSE
DUSP12_11266	DUSP12	0.0465116	0.0903189	0.957437	0.553662	0.264074	FALSE
RAB11FIP3_9727	RAB11FIP3	0.0172688	0.031684	0.875585	0.553319	0.233377	FALSE
ZNF208_7757	ZNF208	0.0430987	0.0690833	0.680692	0.552694	0.154185	FALSE
NME5_8382	NME5	0.0803613	0.117576	0.549023	0.552651	0.0984902	FALSE
NIPA1_123606	NIPA1	0.0128851	0.0206487	0.680344	0.552412	0.154185	FALSE
PANK1_53354	PANK1	0.0304675	0.0531139	0.80182	0.552225	0.20478	FALSE
PCNX3_399909	PCNX3	0.199116	0.331354	0.734767	0.552056	0.177282	FALSE
HUS1_3364	HUS1	0.298612	0.57791	0.952575	0.550851	0.264074	FALSE
SCGB1D1_10648	SCGB1D1	0.0575162	0.100114	0.799608	0.550701	0.20478	FALSE
LARGE2_120071	LARGE2	0.0345649	0.071382	1.04625	0.550606	0.29767	FALSE
MAN1A1_4121	MAN1A1	0.0309006	0.0476123	0.6237	0.549965	0.131287	FALSE
VGLL1_51442	VGLL1	0.00895166	0.0137908	0.623479	0.549771	0.131287	FALSE
SLAIN1_122060	SLAIN1	0.0181119	0.0278995	0.6233	0.549612	0.131287	FALSE
MON1B_22879	MON1B	0.0208707	0.043036	1.04406	0.549453	0.29767	FALSE
UBQLN3_50613	UBQLN3	0.0202248	0.0390718	0.950005	0.549364	0.264074	FALSE
PSME2_5721	PSME2	0.140305	0.215925	0.621967	0.548437	0.131287	FALSE
GLIPR2_152007	GLIPR2	0.0410297	0.0655128	0.675109	0.548161	0.154185	FALSE
TPH2_121278	TPH2	0.0770632	0.158623	1.04149	0.5481	0.29767	FALSE
ZNF548_147694	ZNF548	0.0108274	0.0187768	0.794257	0.547016	0.20478	FALSE
HS6ST2_90161	HS6ST2	0.0152809	0.0313894	1.03855	0.546553	0.29767	FALSE
TNNI2_7136	TNNI2	0.00453833	0.00751318	0.727263	0.546418	0.177282	FALSE
LRRC8E_80131	LRRC8E	0.0664151	0.120879	0.863985	0.545989	0.233377	FALSE
SEMA4B_10509	SEMA4B	0.0112198	0.0215845	0.943945	0.54586	0.264074	FALSE
METTL22_79091	METTL22	0.0103429	0.0228986	1.14661	0.545084	0.334667	FALSE
ADGRG4_139378	ADGRG4	0.0216054	0.0415224	0.9425	0.545024	0.264074	FALSE
RNASE13_440163	RNASE13	0.0774163	0.123276	0.671184	0.544974	0.154185	FALSE
TAFA1_407738	TAFA1	0.0120513	0.019899	0.723507	0.543596	0.177282	FALSE
USP37_57695	USP37	0.70038	0.883746	0.335495	0.543445	0.0239976	TRUE
CDK17_5128	CDK17	0.0261611	0.0431671	0.722507	0.542844	0.177282	FALSE
TRIM31_11074	TRIM31	0.0161757	0.0293345	0.858765	0.54269	0.233377	FALSE
RAB8B_51762	RAB8B	0.0201138	0.0298872	0.571347	0.542367	0.112389	FALSE
TGFBR2_7048	TGFBR2	0.0334512	0.0496866	0.570798	0.541845	0.112389	FALSE
CTTN_2017	CTTN	0.0948869	0.145265	0.614406	0.54177	0.131287	FALSE
GGCX_2677	GGCX	0.10553	0.156685	0.570221	0.541298	0.112389	FALSE
CCDC144NL_339184	CCDC144NL	0.149237	0.27009	0.855835	0.540839	0.233377	FALSE
KRT28_162605	KRT28	0.0532327	0.0814307	0.61326	0.54076	0.131287	FALSE
TMEM94_9772	TMEM94	0.0155121	0.0266846	0.782615	0.538997	0.20478	FALSE
TBX21_30009	TBX21	0.0527086	0.080508	0.611095	0.53885	0.131287	FALSE
NCK1_4690	NCK1	0.0271872	0.0490956	0.852669	0.538838	0.233377	FALSE
ZBTB38_253461	ZBTB38	0.0194022	0.0350346	0.85256	0.538769	0.233377	FALSE
ZNF823_55552	ZNF823	0.0195285	0.0372435	0.931408	0.53861	0.264074	FALSE
ARFGEF3_57221	ARFGEF3	0.0157736	0.0207815	0.397792	0.537688	0.0444956	FALSE
POU1F1_5449	POU1F1	0.0358661	0.06467	0.850474	0.537451	0.233377	FALSE
CCDC191_57577	CCDC191	0.0235291	0.0358834	0.608874	0.536892	0.131287	FALSE
TMEM253_643382	TMEM253	0.00853884	0.0140105	0.714401	0.536754	0.177282	FALSE
TMEM163_81615	TMEM163	0.0277427	0.0476014	0.778897	0.536437	0.20478	FALSE
FOCAD_54914	FOCAD	0.0065128	0.0176184	1.43573	0.53639	0.423058	FALSE
HEY1_23462	HEY1	0.0220178	0.03185	0.532622	0.536141	0.0984902	FALSE
ERP44_23071	ERP44	0.0271474	0.0592952	1.1271	0.535809	0.334667	FALSE
ZNF662_389114	ZNF662	0.0316178	0.0518156	0.712649	0.535438	0.177282	FALSE
SPINT1_6692	SPINT1	0.288071	0.518257	0.847244	0.53541	0.233377	FALSE
RNF125_54941	RNF125	0.0202473	0.0441459	1.12455	0.534598	0.334667	FALSE
TSPAN32_10077	TSPAN32	0.0194842	0.0333295	0.774494	0.533404	0.20478	FALSE
OSBPL7_114881	OSBPL7	0.0705386	0.133626	0.921714	0.533004	0.264074	FALSE
ZNF827_152485	ZNF827	0.0207319	0.0450763	1.12052	0.532681	0.334667	FALSE
SAP130_79595	SAP130	0.459052	0.697514	0.603566	0.532212	0.131287	FALSE
STEAP2_261729	STEAP2	0.0961453	0.141797	0.560535	0.532103	0.112389	FALSE
PSMB10_5699	PSMB10	0.0325823	0.0469913	0.528304	0.531794	0.0984902	FALSE
ELOVL6_79071	ELOVL6	0.0177359	0.0357293	1.01044	0.531757	0.29767	FALSE
CALHM6_441168	CALHM6	0.0111213	0.016036	0.52799	0.531479	0.0984902	FALSE
DACT3_147906	DACT3	0.053671	0.0876278	0.707247	0.531379	0.177282	FALSE
SCOC_60592	SCOC	0.00701694	0.0106547	0.602577	0.531339	0.131287	FALSE
TESC_54997	TESC	0.0218382	0.0300353	0.459804	0.530764	0.070093	FALSE
GRID2_2895	GRID2	0.027756	0.0558135	1.00781	0.530376	0.29767	FALSE
IGFBPL1_347252	IGFBPL1	0.0335147	0.0508495	0.601441	0.530338	0.131287	FALSE
CDKN2C_1031	CDKN2C	0.00822505	0.0140218	0.769577	0.530018	0.20478	FALSE
MUC21_394263	MUC21	0.014508	0.0227902	0.651566	0.529045	0.154185	FALSE
COX6A2_1339	COX6A2	0.0566674	0.0964807	0.767721	0.52874	0.20478	FALSE
CORO2A_7464	CORO2A	0.0250758	0.0408394	0.703666	0.528689	0.177282	FALSE
CHCHD5_84269	CHCHD5	0.170861	0.251277	0.556458	0.528233	0.112389	FALSE
FOSL2_2355	FOSL2	0.052513	0.0988682	0.912832	0.527868	0.264074	FALSE
H1-10_8971	H1-10	0.026267	0.042711	0.701358	0.526955	0.177282	FALSE
TTC21B_79809	TTC21B	0.0222703	0.0361959	0.700705	0.526464	0.177282	FALSE
TOPAZ1_375337	TOPAZ1	0.0230068	0.0337881	0.554456	0.526332	0.112389	FALSE
SLC16A6_9120	SLC16A6	0.0455378	0.0772894	0.763205	0.52563	0.20478	FALSE
NCKIPSD_51517	NCKIPSD	0.0592323	0.0927163	0.64644	0.524883	0.154185	FALSE
C16orf72_29035	C16orf72	0.265171	0.496894	0.906015	0.523926	0.264074	FALSE
NDUFB10_4716	NDUFB10	0.456478	0.773188	0.760274	0.523611	0.20478	FALSE
LRRC10_376132	LRRC10	0.021409	0.0299398	0.483848	0.523023	0.0829917	FALSE
PRKAR2B_5577	PRKAR2B	0.0203919	0.0381628	0.904172	0.52286	0.264074	FALSE
UGT2B15_7366	UGT2B15	0.0556089	0.104052	0.903916	0.522712	0.264074	FALSE
HNF4A_3172	HNF4A	0.023747	0.0508667	1.09897	0.522439	0.334667	FALSE
CYP27B1_1594	CYP27B1	0.114408	0.185242	0.695223	0.522345	0.177282	FALSE
OPN5_221391	OPN5	0.0127965	0.0178864	0.483117	0.522233	0.0829917	FALSE
NDUFAF8_284184	NDUFAF8	0.544581	0.745081	0.452251	0.522045	0.070093	FALSE
POU6F2_11281	POU6F2	0.0102263	0.0191031	0.901516	0.521324	0.264074	FALSE
ADH7_131	ADH7	0.0150008	0.0279785	0.899281	0.520032	0.264074	FALSE
SYK_6850	SYK	0.0160924	0.0343477	1.09384	0.519996	0.334667	FALSE
ZNF805_390980	ZNF805	0.00614263	0.0114496	0.898369	0.519504	0.264074	FALSE
CHST9_83539	CHST9	0.00992616	0.0167384	0.753855	0.51919	0.20478	FALSE
ESD_2098	ESD	0.0203083	0.0327859	0.691005	0.519176	0.177282	FALSE
FZD4_8322	FZD4	0.0153263	0.0258432	0.753773	0.519134	0.20478	FALSE
MYO6_4646	MYO6	0.010338	0.0204771	0.986057	0.518927	0.29767	FALSE
KRT6B_3854	KRT6B	0.0345459	0.0557285	0.6899	0.518346	0.177282	FALSE
MEAK7_57707	MEAK7	0.0543498	0.087625	0.689069	0.517721	0.177282	FALSE
EFCAB6_64800	EFCAB6	0.0145068	0.0233805	0.688583	0.517356	0.177282	FALSE
TMEM170B_100113407	TMEM170B	0.0246732	0.0487524	0.98253	0.517071	0.29767	FALSE
PLAAT1_57110	PLAAT1	0.0339805	0.0547516	0.688192	0.517063	0.177282	FALSE
MTMR3_8897	MTMR3	0.0572162	0.106334	0.894107	0.51704	0.264074	FALSE
HPSE_10855	HPSE	0.025497	0.0428775	0.749896	0.516464	0.20478	FALSE
C6orf58_352999	C6orf58	0.0117095	0.0345213	1.55981	0.516451	0.466553	FALSE
LTA4H_4048	LTA4H	0.01974	0.0366132	0.891239	0.515381	0.264074	FALSE
GFOD1_54438	GFOD1	0.00551785	0.0088762	0.685836	0.515292	0.177282	FALSE
SMAD6_4091	SMAD6	0.0552	0.0971188	0.815081	0.515085	0.233377	FALSE
LBH_81606	LBH	0.0465429	0.0862863	0.89057	0.514994	0.264074	FALSE
RNF14_9604	RNF14	0.0669651	0.117705	0.813692	0.514207	0.233377	FALSE
POLD4_57804	POLD4	0.0639275	0.0991277	0.632853	0.513851	0.154185	FALSE
TRIM24_8805	TRIM24	0.0139846	0.0275054	0.975872	0.513567	0.29767	FALSE
STX19_415117	STX19	0.00597599	0.013829	1.21045	0.513287	0.376662	FALSE
COPS7A_50813	COPS7A	0.025479	0.0394856	0.632019	0.513173	0.154185	FALSE
UBIAD1_29914	UBIAD1	0.182992	0.386706	1.07946	0.51316	0.334667	FALSE
PTF1A_256297	PTF1A	0.0130864	0.0229756	0.81203	0.513157	0.233377	FALSE
TSTD2_158427	TSTD2	0.0213153	0.0450326	1.07908	0.512981	0.334667	FALSE
PTGDR_5729	PTGDR	0.021642	0.0347378	0.682674	0.512916	0.177282	FALSE
FBXO17_115290	FBXO17	0.0351757	0.0589087	0.7439	0.512334	0.20478	FALSE
ANKAR_150709	ANKAR	0.0152107	0.0298578	0.97302	0.512066	0.29767	FALSE
SLC15A4_121260	SLC15A4	0.0118941	0.0219592	0.884579	0.51153	0.264074	FALSE
RHD_6007	RHD	0.0299671	0.0631611	1.07566	0.511353	0.334667	FALSE
KLHL26_55295	KLHL26	0.015826	0.0310049	0.970196	0.51058	0.29767	FALSE
LRRC75B_388886	LRRC75B	0.0926033	0.21334	1.20402	0.510561	0.376662	FALSE
FAM241A_132720	FAM241A	0.0199671	0.036803	0.8822	0.510154	0.264074	FALSE
SEC11A_23478	SEC11A	0.0241752	0.0403792	0.740084	0.509706	0.20478	FALSE
PRRC2A_7916	PRRC2A	0.294627	0.576151	0.967557	0.509191	0.29767	FALSE
MUC1_4582	MUC1	0.0690651	0.120661	0.804937	0.508674	0.233377	FALSE
SLC9C1_285335	SLC9C1	0.0143593	0.0250798	0.804543	0.508425	0.233377	FALSE
DCAF12_25853	DCAF12	0.0178397	0.045787	1.35985	0.508041	0.423058	FALSE
TNNC1_7134	TNNC1	0.0579422	0.0965297	0.736359	0.50714	0.20478	FALSE
HACD2_201562	HACD2	0.0252957	0.0464432	0.876573	0.5069	0.264074	FALSE
C11orf24_53838	C11orf24	0.0253644	0.0367193	0.533733	0.506661	0.112389	FALSE
THY1_7070	THY1	0.0305691	0.0442444	0.533423	0.506367	0.112389	FALSE
PRL_5617	PRL	0.0274847	0.0457467	0.73504	0.506232	0.20478	FALSE
TCEAL9_51186	TCEAL9	0.0588665	0.123127	1.06462	0.506109	0.334667	FALSE
UHRF1BP1L_23074	UHRF1BP1L	0.017549	0.0305696	0.80071	0.506003	0.233377	FALSE
ZNF689_115509	ZNF689	0.0605416	0.138388	1.19272	0.505769	0.376662	FALSE
RANBP2_5903	RANBP2	0.64124	0.927284	0.532146	0.505154	0.112389	FALSE
AP3S2_10239	AP3S2	0.0524767	0.0835977	0.671785	0.504736	0.177282	FALSE
ELOVL4_6785	ELOVL4	0.0485781	0.0889585	0.872826	0.504733	0.264074	FALSE
CCDC105_126402	CCDC105	0.02532	0.0527952	1.06013	0.503974	0.334667	FALSE
HTR4_3360	HTR4	0.010114	0.0150305	0.571533	0.503965	0.131287	FALSE
TMEM35A_59353	TMEM35A	0.00762985	0.0126511	0.729535	0.502441	0.20478	FALSE
ORM1_5004	ORM1	0.0338511	0.0655916	0.954309	0.502219	0.29767	FALSE
ZBTB7B_51043	ZBTB7B	0.047967	0.0875388	0.867881	0.501874	0.264074	FALSE
LUZP4_51213	LUZP4	0.00724811	0.0104556	0.5286	0.501788	0.112389	FALSE
GPD1L_23171	GPD1L	0.0123545	0.0225322	0.866955	0.501339	0.264074	FALSE
PTPRCAP_5790	PTPRCAP	0.0539496	0.0934844	0.793113	0.501202	0.233377	FALSE
SNX24_28966	SNX24	0.0113263	0.0187554	0.727633	0.501131	0.20478	FALSE
LYRM1_57149	LYRM1	0.00919904	0.0159374	0.792858	0.501041	0.233377	FALSE
DRAP1_10589	DRAP1	0.464346	0.737181	0.666819	0.501004	0.177282	FALSE
NRGN_4900	NRGN	0.00932097	0.014795	0.666558	0.500808	0.177282	FALSE
PDE11A_50940	PDE11A	0.0366975	0.07615	1.05316	0.50066	0.334667	FALSE
ZDHHC9_51114	ZDHHC9	0.0127493	0.020214	0.664942	0.499594	0.177282	FALSE
NKX6-3_157848	NKX6-3	0.0253631	0.0419309	0.725282	0.499511	0.20478	FALSE
HIVEP2_3097	HIVEP2	0.0123176	0.0173636	0.495345	0.498618	0.0984902	FALSE
MKS1_54903	MKS1	0.0297212	0.0513413	0.78863	0.498369	0.233377	FALSE
ANKRD50_57182	ANKRD50	0.0166676	0.0320999	0.945528	0.497598	0.29767	FALSE
RDM1_201299	RDM1	0.272225	0.430678	0.661809	0.49724	0.177282	FALSE
DYRK1B_9149	DYRK1B	0.0437087	0.0720611	0.721299	0.496768	0.20478	FALSE
AWAT2_158835	AWAT2	0.0143401	0.0236355	0.720903	0.496496	0.20478	FALSE
ALOXE3_59344	ALOXE3	0.0445214	0.100225	1.17067	0.496419	0.376662	FALSE
WDPCP_51057	WDPCP	0.0496034	0.0732451	0.562293	0.495818	0.131287	FALSE
C21orf58_54058	C21orf58	0.0363239	0.0597996	0.719216	0.495334	0.20478	FALSE
PRRG4_79056	PRRG4	0.0212394	0.0365669	0.783792	0.495311	0.233377	FALSE
CA7_766	CA7	0.0450711	0.0687907	0.610011	0.495304	0.154185	FALSE
TECRL_253017	TECRL	0.0391847	0.0577836	0.560368	0.494121	0.131287	FALSE
RNF150_57484	RNF150	0.0233858	0.0368877	0.657509	0.49401	0.177282	FALSE
ZNF785_146540	ZNF785	0.0427263	0.0702144	0.71664	0.49356	0.20478	FALSE
DNAJA1_3301	DNAJA1	0.569048	0.732489	0.364256	0.492359	0.0444956	TRUE
NCR2_9436	NCR2	0.0675512	0.121856	0.851122	0.492183	0.264074	FALSE
PARD6B_84612	PARD6B	0.0878491	0.179969	1.03465	0.491858	0.334667	FALSE
TMEM67_91147	TMEM67	0.0124265	0.020382	0.71388	0.491659	0.20478	FALSE
NR1H4_9971	NR1H4	0.0708212	0.0951352	0.425798	0.491509	0.070093	FALSE
EIF4E3_317649	EIF4E3	0.0570605	0.0868066	0.605312	0.491488	0.154185	FALSE
UFL1_23376	UFL1	0.226085	0.431674	0.933076	0.491045	0.29767	FALSE
KLRF2_100431172	KLRF2	0.00892208	0.0182492	1.03238	0.490781	0.334667	FALSE
SPRYD7_57213	SPRYD7	0.00334673	0.00478909	0.516999	0.490776	0.112389	FALSE
DNAJA4_55466	DNAJA4	0.00950371	0.0211863	1.15657	0.490441	0.376662	FALSE
BCL2L13_23786	BCL2L13	0.0414566	0.0678261	0.71024	0.489152	0.20478	FALSE
FAM169B_283777	FAM169B	0.0134985	0.0300121	1.15275	0.488822	0.376662	FALSE
CRYL1_51084	CRYL1	0.00935138	0.0178013	0.928733	0.48876	0.29767	FALSE
SMAD1_4086	SMAD1	0.0102342	0.0194773	0.928397	0.488582	0.29767	FALSE
LAMA5_3911	LAMA5	0.0237066	0.037197	0.649896	0.488289	0.177282	FALSE
CAMK2N1_55450	CAMK2N1	0.0214912	0.040875	0.927471	0.488095	0.29767	FALSE
FLAD1_80308	FLAD1	0.0358707	0.054411	0.601092	0.488062	0.154185	FALSE
GLRX2_51022	GLRX2	0.0534663	0.0838692	0.649512	0.488001	0.177282	FALSE
RHBDL1_9028	RHBDL1	0.0543219	0.0974209	0.842698	0.487311	0.264074	FALSE
RTL8B_441518	RTL8B	0.0281247	0.0694394	1.30391	0.487143	0.423058	FALSE
RASD2_23551	RASD2	0.072771	0.118718	0.706098	0.486299	0.20478	FALSE
ADGRL2_23266	ADGRL2	0.0269515	0.0408164	0.598784	0.486188	0.154185	FALSE
EPGN_255324	EPGN	0.0101938	0.0206942	1.02154	0.485629	0.334667	FALSE
PHF24_23349	PHF24	0.0540252	0.0920227	0.768357	0.485558	0.233377	FALSE
ZIC4_84107	ZIC4	0.00402789	0.00888998	1.14216	0.484329	0.376662	FALSE
SAMD12_401474	SAMD12	0.0186545	0.0282038	0.596365	0.484224	0.154185	FALSE
FCSK_197258	FCSK	0.0189817	0.0358997	0.919365	0.483829	0.29767	FALSE
MCHR2_84539	MCHR2	0.00757383	0.0110782	0.548626	0.483767	0.131287	FALSE
RAB3GAP2_25782	RAB3GAP2	0.0505579	0.0788959	0.642013	0.482367	0.177282	FALSE
GGNBP2_79893	GGNBP2	0.0993031	0.187427	0.916415	0.482277	0.29767	FALSE
COX8A_1351	COX8A	0.0611327	0.115349	0.915991	0.482054	0.29767	FALSE
KHDC3L_154288	KHDC3L	0.0265354	0.0400356	0.593364	0.481787	0.154185	FALSE
CTDNEP1_23399	CTDNEP1	0.500553	0.780663	0.641176	0.481738	0.177282	FALSE
POLR1H_30834	POLR1H	0.736807	0.94326	0.356369	0.481698	0.0444956	TRUE
GCDH_2639	GCDH	0.00979074	0.0152601	0.640271	0.481058	0.177282	FALSE
SDF2_6388	SDF2	0.107004	0.166771	0.640204	0.481007	0.177282	FALSE
ZFYVE1_53349	ZFYVE1	0.0358489	0.0581556	0.697988	0.480714	0.20478	FALSE
TMEM106C_79022	TMEM106C	0.0276922	0.0521511	0.913217	0.480594	0.29767	FALSE
WNT9A_7483	WNT9A	0.00937032	0.0158719	0.760305	0.480469	0.233377	FALSE
ADAMTS15_170689	ADAMTS15	0.034521	0.0584686	0.760185	0.480394	0.233377	FALSE
RNF103_7844	RNF103	0.0947587	0.16853	0.830672	0.480357	0.264074	FALSE
FYN_2534	FYN	0.0152992	0.0308202	1.01042	0.480341	0.334667	FALSE
ITGA2B_3674	ITGA2B	0.0877288	0.155987	0.830304	0.480144	0.264074	FALSE
GAB4_128954	GAB4	0.0441383	0.0784631	0.829983	0.479959	0.264074	FALSE
CXorf66_347487	CXorf66	0.00916929	0.0142755	0.638657	0.479845	0.177282	FALSE
SPON2_10417	SPON2	0.0277683	0.045007	0.696712	0.479835	0.20478	FALSE
MID2_11043	MID2	0.0681429	0.102616	0.590617	0.479557	0.154185	FALSE
ZMYM3_9203	ZMYM3	0.0874519	0.155195	0.82752	0.478534	0.264074	FALSE
EMID1_129080	EMID1	0.0634008	0.119006	0.908457	0.478089	0.29767	FALSE
WSCD1_23302	WSCD1	0.0147456	0.026123	0.825038	0.477099	0.264074	FALSE
MACROD1_28992	MACROD1	0.0263368	0.0638106	1.27672	0.476982	0.423058	FALSE
CCDC88B_283234	CCDC88B	0.133276	0.23606	0.824741	0.476927	0.264074	FALSE
SLFNL1_200172	SLFNL1	0.138133	0.187494	0.44078	0.476467	0.0829917	FALSE
PCDHGA5_56110	PCDHGA5	0.0181383	0.0272421	0.586799	0.476457	0.154185	FALSE
HOXB5_3215	HOXB5	0.0570881	0.09221	0.691734	0.476406	0.20478	FALSE
EPYC_1833	EPYC	0.0172402	0.0290712	0.753811	0.476365	0.233377	FALSE
SLFN11_91607	SLFN11	0.0322601	0.0484381	0.58639	0.476124	0.154185	FALSE
HHLA3_11147	HHLA3	0.033347	0.0725488	1.1214	0.475526	0.376662	FALSE
SCN4B_6330	SCN4B	0.0183462	0.0342963	0.90257	0.474991	0.29767	FALSE
TBX18_9096	TBX18	0.0165084	0.0247572	0.584647	0.47471	0.154185	FALSE
KLHDC8A_55220	KLHDC8A	0.125537	0.234574	0.901933	0.474655	0.29767	FALSE
RCSD1_92241	RCSD1	0.0643377	0.0964316	0.583842	0.474056	0.154185	FALSE
CEACAM3_1084	CEACAM3	0.0368403	0.0570489	0.630915	0.474028	0.177282	FALSE
ZNF266_10781	ZNF266	0.0157379	0.025353	0.687914	0.473775	0.20478	FALSE
VWDE_221806	VWDE	0.0059641	0.0105238	0.819277	0.473767	0.264074	FALSE
LMCD1_29995	LMCD1	0.010374	0.0155414	0.583142	0.473488	0.154185	FALSE
SLC25A39_51629	SLC25A39	0.0794916	0.112304	0.498537	0.47325	0.112389	FALSE
XBP1_7494	XBP1	0.0361566	0.0581562	0.685675	0.472233	0.20478	FALSE
WASL_8976	WASL	0.0303285	0.0534159	0.816594	0.472216	0.264074	FALSE
MIDN_90007	MIDN	0.0525887	0.126293	1.26396	0.472214	0.423058	FALSE
SPAG9_9043	SPAG9	0.156794	0.212208	0.436611	0.471961	0.0829917	FALSE
TRIM9_114088	TRIM9	0.0820708	0.163273	0.992341	0.471747	0.334667	FALSE
SPATA16_83893	SPATA16	0.0113883	0.0170315	0.580644	0.471459	0.154185	FALSE
FBXO31_79791	FBXO31	0.022888	0.0455007	0.991296	0.47125	0.334667	FALSE
MPDZ_8777	MPDZ	0.00968413	0.0140144	0.533213	0.470176	0.131287	FALSE
ZNF790_388536	ZNF790	0.0153586	0.0236781	0.624503	0.46921	0.177282	FALSE
RETREG3_162427	RETREG3	0.0564916	0.087038	0.623611	0.46854	0.177282	FALSE
GCG_2641	GCG	0.00647588	0.011999	0.889769	0.468254	0.29767	FALSE
ASPM_259266	ASPM	0.280121	0.49081	0.809117	0.467892	0.264074	FALSE
MPP3_4356	MPP3	0.105521	0.148495	0.492881	0.467881	0.112389	FALSE
AFP_174	AFP	0.0266038	0.0466045	0.808835	0.467729	0.264074	FALSE
GABRQ_55879	GABRQ	0.011373	0.0169518	0.575833	0.467553	0.154185	FALSE
TPBGL_100507050	TPBGL	0.0470296	0.0869962	0.887383	0.466998	0.29767	FALSE
ANTXR2_118429	ANTXR2	0.0294233	0.0630751	1.10011	0.4665	0.376662	FALSE
BMP3_651	BMP3	0.0107953	0.0155762	0.52895	0.466417	0.131287	FALSE
YAP1_10413	YAP1	0.149183	0.221975	0.573315	0.465508	0.154185	FALSE
PHLDA1_22822	PHLDA1	0.0237248	0.0437792	0.883847	0.465137	0.29767	FALSE
TCHH_7062	TCHH	0.0661129	0.105573	0.675244	0.46505	0.20478	FALSE
TMIE_259236	TMIE	0.018317	0.029195	0.672535	0.463184	0.20478	FALSE
SLAMF1_6504	SLAMF1	0.0351166	0.0611175	0.799433	0.462292	0.264074	FALSE
PRSS8_5652	PRSS8	0.0256436	0.0408323	0.671112	0.462204	0.20478	FALSE
CKB_1152	CKB	0.0220654	0.0366167	0.730716	0.46177	0.233377	FALSE
GAL_51083	GAL	0.039686	0.0778086	0.971299	0.461743	0.334667	FALSE
BTBD8_284697	BTBD8	0.0424188	0.0703588	0.730029	0.461336	0.233377	FALSE
ZNF75A_7627	ZNF75A	0.0688878	0.114183	0.729024	0.460701	0.233377	FALSE
CCNB1_891	CCNB1	0.796478	0.95801	0.266407	0.460405	0.0186981	TRUE
KLK2_3817	KLK2	0.0135899	0.0201243	0.5664	0.459894	0.154185	FALSE
IHO1_339834	IHO1	0.113586	0.173608	0.612047	0.459852	0.177282	FALSE
ZFP69B_65243	ZFP69B	0.289024	0.478582	0.727576	0.459786	0.233377	FALSE
FGF8_2253	FGF8	0.0183671	0.0336353	0.872851	0.459351	0.29767	FALSE
NCOA7_135112	NCOA7	0.0172443	0.0336872	0.966083	0.459264	0.334667	FALSE
PPP1R2_5504	PPP1R2	0.822185	0.967285	0.234477	0.459258	0.0109989	TRUE
ATP5MC1_516	ATP5MC1	0.441575	0.592692	0.424624	0.459003	0.0829917	FALSE
C2CD5_9847	C2CD5	0.00664587	0.0129758	0.965289	0.458887	0.334667	FALSE
CLN6_54982	CLN6	0.0420025	0.0727585	0.79264	0.458364	0.264074	FALSE
IFT140_9742	IFT140	0.0409893	0.0625603	0.610002	0.458315	0.177282	FALSE
PPP3R2_5535	PPP3R2	0.0188437	0.026333	0.48279	0.458302	0.112389	FALSE
PTCH2_8643	PTCH2	0.109045	0.172949	0.665425	0.458287	0.20478	FALSE
FNDC9_408263	FNDC9	0.0270259	0.0494044	0.870299	0.458007	0.29767	FALSE
REEP5_7905	REEP5	0.02724	0.038054	0.482319	0.457855	0.112389	FALSE
LRRC46_90506	LRRC46	0.0710625	0.129752	0.868591	0.457109	0.29767	FALSE
AMER2_219287	AMER2	0.0432841	0.0659815	0.608224	0.45698	0.177282	FALSE
RNF43_54894	RNF43	0.0103782	0.0153255	0.562384	0.456633	0.154185	FALSE
BSN_8927	BSN	0.165066	0.251369	0.606763	0.455882	0.177282	FALSE
CYB5R4_51167	CYB5R4	0.107729	0.177557	0.720874	0.455551	0.233377	FALSE
ACTN1_87	ACTN1	0.0675496	0.106805	0.66096	0.455212	0.20478	FALSE
PRODH2_58510	PRODH2	0.0666967	0.0953909	0.516236	0.455206	0.131287	FALSE
DLGAP2_9228	DLGAP2	0.00684915	0.0143869	1.07076	0.454054	0.376662	FALSE
TNS3_64759	TNS3	0.117842	0.202878	0.783753	0.453225	0.264074	FALSE
CDC14B_8555	CDC14B	0.05845	0.0921653	0.657019	0.452498	0.20478	FALSE
GALNTL5_168391	GALNTL5	0.0337594	0.0554458	0.715792	0.452339	0.233377	FALSE
DDX60L_91351	DDX60L	0.00805926	0.0146184	0.859063	0.452094	0.29767	FALSE
CNGA2_1260	CNGA2	0.0176878	0.0304053	0.781564	0.451959	0.264074	FALSE
GRB2_2885	GRB2	0.429578	0.778756	0.858253	0.451668	0.29767	FALSE
CCL13_6357	CCL13	0.0524794	0.0748479	0.512213	0.451658	0.131287	FALSE
CLRN1_7401	CLRN1	0.0183288	0.0277965	0.600792	0.451396	0.177282	FALSE
TMEM233_387890	TMEM233	0.00741801	0.0155071	1.06382	0.451112	0.376662	FALSE
CABCOCO1_219621	CABCOCO1	0.0563978	0.0854935	0.600177	0.450934	0.177282	FALSE
APOA1_335	APOA1	0.023152	0.0397225	0.77882	0.450372	0.264074	FALSE
SLC24A1_9187	SLC24A1	0.0211404	0.0362665	0.778635	0.450265	0.264074	FALSE
CAMKV_79012	CAMKV	0.0268329	0.0516891	0.945858	0.449649	0.334667	FALSE
P3H1_64175	P3H1	0.138355	0.217484	0.652538	0.449412	0.20478	FALSE
APOBEC3C_27350	APOBEC3C	0.0557899	0.0913304	0.711091	0.449369	0.233377	FALSE
TMEM183A_92703	TMEM183A	0.580098	0.759748	0.389224	0.449291	0.070093	FALSE
ARMC2_84071	ARMC2	0.0120443	0.0231769	0.944333	0.448924	0.334667	FALSE
FMN2_56776	FMN2	0.0134075	0.0219222	0.709351	0.448269	0.233377	FALSE
NAA11_84779	NAA11	0.0302581	0.0494644	0.709066	0.448089	0.233377	FALSE
RNF217_154214	RNF217	0.0234171	0.0382796	0.709012	0.448055	0.233377	FALSE
GPR17_2840	GPR17	0.0553084	0.0946242	0.774711	0.447996	0.264074	FALSE
DDX39B_7919	DDX39B	0.500053	0.755714	0.595758	0.447613	0.177282	FALSE
ENTPD3_956	ENTPD3	0.0163904	0.0240134	0.550985	0.447378	0.154185	FALSE
BRAT1_221927	BRAT1	0.217982	0.45276	1.05453	0.447173	0.376662	FALSE
DDRGK1_65992	DDRGK1	0.126607	0.19854	0.649073	0.447026	0.20478	FALSE
MECOM_2122	MECOM	0.0225364	0.0516484	1.19647	0.447	0.423058	FALSE
B3GNT7_93010	B3GNT7	0.00763974	0.0146582	0.940115	0.446919	0.334667	FALSE
SYNRG_11276	SYNRG	0.0317085	0.047889	0.594825	0.446913	0.177282	FALSE
BRD7_29117	BRD7	0.20035	0.327057	0.707022	0.446797	0.233377	FALSE
WDR45_11152	WDR45	0.038093	0.0685848	0.848363	0.446463	0.29767	FALSE
NIPAL1_152519	NIPAL1	0.0276173	0.0450582	0.706218	0.446289	0.233377	FALSE
RDH12_145226	RDH12	0.0139355	0.0250798	0.847761	0.446147	0.29767	FALSE
KIF20A_10112	KIF20A	0.46298	0.69873	0.593787	0.446133	0.177282	FALSE
ITIH4_3700	ITIH4	0.0256083	0.0437115	0.771399	0.446081	0.264074	FALSE
SIAH1_6477	SIAH1	0.017692	0.0450132	1.34725	0.446074	0.466553	FALSE
TMEM144_55314	TMEM144	0.00699468	0.0114077	0.705683	0.445951	0.233377	FALSE
CD84_8832	CD84	0.00891581	0.0152116	0.770737	0.445698	0.264074	FALSE
DMRTA2_63950	DMRTA2	0.0921165	0.150133	0.704708	0.445335	0.233377	FALSE
PTH2R_5746	PTH2R	0.0255429	0.0459192	0.846174	0.445311	0.29767	FALSE
FLYWCH2_114984	FLYWCH2	0.0446892	0.0673909	0.592627	0.445261	0.177282	FALSE
SLC35E4_339665	SLC35E4	0.0105988	0.0172709	0.704446	0.44517	0.233377	FALSE
NUP210_23225	NUP210	0.0258994	0.0536172	1.04978	0.445156	0.376662	FALSE
HORMAD2_150280	HORMAD2	0.0382913	0.0732744	0.936294	0.445102	0.334667	FALSE
PABPC5_140886	PABPC5	0.0221223	0.0346064	0.645537	0.44459	0.20478	FALSE
DUSP3_1845	DUSP3	0.0694092	0.118175	0.767732	0.44396	0.264074	FALSE
FOXO4_4303	FOXO4	0.0193352	0.0346899	0.843283	0.44379	0.29767	FALSE
JAM3_83700	JAM3	0.00742823	0.0133245	0.842992	0.443637	0.29767	FALSE
ZNF81_347344	ZNF81	0.0166877	0.0243692	0.546269	0.443548	0.154185	FALSE
EEF1AKMT3_25895	EEF1AKMT3	0.190799	0.278577	0.546026	0.443351	0.154185	FALSE
KLC2_64837	KLC2	0.652974	0.867523	0.409877	0.443062	0.0829917	FALSE
MSRB3_253827	MSRB3	0.020595	0.0334758	0.70083	0.442884	0.233377	FALSE
LIMS1_3987	LIMS1	0.446733	0.79989	0.840389	0.442267	0.29767	FALSE
BCLAF3_256643	BCLAF3	0.0242322	0.0461666	0.929927	0.442076	0.334667	FALSE
ARL4C_10123	ARL4C	0.0353221	0.0727279	1.04194	0.44183	0.376662	FALSE
GAST_2520	GAST	0.016252	0.0224253	0.464512	0.44095	0.112389	FALSE
HDGFL1_154150	HDGFL1	0.0312211	0.044123	0.49901	0.440016	0.131287	FALSE
TNMD_64102	TNMD	0.0155645	0.0252191	0.696256	0.439994	0.233377	FALSE
SLC16A9_220963	SLC16A9	0.0130399	0.02208	0.7598	0.439373	0.264074	FALSE
HAX1_10456	HAX1	0.176903	0.315469	0.834541	0.439189	0.29767	FALSE
CSPP1_79848	CSPP1	0.0449198	0.0759967	0.758584	0.43867	0.264074	FALSE
TSSK4_283629	TSSK4	0.0547012	0.137011	1.32465	0.43859	0.466553	FALSE
TGFBI_7045	TGFBI	0.00969213	0.0150597	0.635804	0.437887	0.20478	FALSE
PODXL2_50512	PODXL2	0.0440424	0.0639848	0.538835	0.437512	0.154185	FALSE
MBNL3_55796	MBNL3	0.00641947	0.00961143	0.582297	0.4375	0.177282	FALSE
KRT75_9119	KRT75	0.0280383	0.0407322	0.538772	0.437461	0.154185	FALSE
SEC14L3_266629	SEC14L3	0.0495206	0.0719357	0.538679	0.437385	0.154185	FALSE
DGCR2_9993	DGCR2	0.0514995	0.0974425	0.919992	0.437353	0.334667	FALSE
PDZD11_51248	PDZD11	0.0355312	0.0573612	0.69099	0.436666	0.233377	FALSE
SURF4_6836	SURF4	0.082526	0.155986	0.918497	0.436642	0.334667	FALSE
ZNF267_10308	ZNF267	0.0183705	0.0529774	1.52799	0.436438	0.518048	FALSE
WDFY2_115825	WDFY2	0.0330894	0.0480249	0.537411	0.436355	0.154185	FALSE
TMEM106A_113277	TMEM106A	0.0523992	0.093086	0.82902	0.436284	0.29767	FALSE
EPCAM_4072	EPCAM	0.121735	0.171442	0.493978	0.435579	0.131287	FALSE
MAGEB17_645864	MAGEB17	0.00957603	0.0143077	0.579288	0.435239	0.177282	FALSE
MRPL19_9801	MRPL19	0.394142	0.610732	0.631824	0.435146	0.20478	FALSE
TK2_7084	TK2	0.0432852	0.0646489	0.57875	0.434835	0.177282	FALSE
KBTBD7_84078	KBTBD7	0.0223413	0.0314417	0.492965	0.434686	0.131287	FALSE
ATP2B1_490	ATP2B1	0.0744987	0.151475	1.02379	0.434135	0.376662	FALSE
GLIPR1L2_144321	GLIPR1L2	0.042196	0.0709928	0.750568	0.434034	0.264074	FALSE
TCEAL5_340543	TCEAL5	0.0185237	0.0276302	0.576876	0.433427	0.177282	FALSE
ZNF638_27332	ZNF638	0.0926815	0.163974	0.823113	0.433175	0.29767	FALSE
JPT2_90861	JPT2	0.038696	0.0863511	1.15803	0.43264	0.423058	FALSE
SLC51B_123264	SLC51B	0.0310938	0.0521758	0.746756	0.43183	0.264074	FALSE
FBXL22_283807	FBXL22	0.020442	0.0328064	0.682439	0.431262	0.233377	FALSE
PIK3C2A_5286	PIK3C2A	0.0157305	0.0227314	0.531123	0.43125	0.154185	FALSE
ZNF263_10127	ZNF263	0.0265617	0.0468574	0.818929	0.430974	0.29767	FALSE
NIF3L1_60491	NIF3L1	0.0506575	0.0781625	0.625701	0.430928	0.20478	FALSE
PTPN18_26469	PTPN18	0.0156111	0.0261539	0.744453	0.430498	0.264074	FALSE
MAIP1_79568	MAIP1	0.046979	0.0658697	0.4876	0.429955	0.131287	FALSE
F5_2153	F5	0.0231897	0.0387992	0.742542	0.429394	0.264074	FALSE
BST2_684	BST2	0.0139733	0.0207457	0.570145	0.42837	0.177282	FALSE
CEACAM16_388551	CEACAM16	0.0498697	0.083324	0.740567	0.428252	0.264074	FALSE
RAB6B_51560	RAB6B	0.0615908	0.0887594	0.527185	0.428053	0.154185	FALSE
LUM_4060	LUM	0.00965129	0.0169529	0.812742	0.427717	0.29767	FALSE
SCNM1_79005	SCNM1	0.306218	0.411093	0.424907	0.427714	0.0984902	FALSE
PGRMC1_10857	PGRMC1	0.0245551	0.0458115	0.89969	0.427701	0.334667	FALSE
SPATA31E1_286234	SPATA31E1	0.0124336	0.0207572	0.739372	0.42756	0.264074	FALSE
NOTO_344022	NOTO	0.0737507	0.123101	0.739117	0.427413	0.264074	FALSE
GK2_2712	GK2	0.0341662	0.0524289	0.61779	0.42548	0.20478	FALSE
WSCD2_9671	WSCD2	0.0160069	0.0266469	0.735273	0.42519	0.264074	FALSE
NMS_129521	NMS	0.0595845	0.0990853	0.733734	0.4243	0.264074	FALSE
OTUD6A_139562	OTUD6A	0.0114376	0.0182131	0.671194	0.424156	0.233377	FALSE
UBXN2A_165324	UBXN2A	0.00871972	0.0174416	1.00017	0.424122	0.376662	FALSE
SNX10_29887	SNX10	0.0167787	0.0267102	0.670761	0.423883	0.233377	FALSE
KY_339855	KY	0.022077	0.0300829	0.446401	0.423758	0.112389	FALSE
DDA1_79016	DDA1	0.281766	0.448356	0.670149	0.423496	0.233377	FALSE
TCERG1_10915	TCERG1	0.518813	0.744546	0.521147	0.42315	0.154185	FALSE
ADGRG6_57211	ADGRG6	0.00710861	0.0131737	0.890017	0.423103	0.334667	FALSE
NAGPA_51172	NAGPA	0.112343	0.17192	0.613822	0.422748	0.20478	FALSE
OXCT1_5019	OXCT1	0.00934324	0.0172999	0.888768	0.422509	0.334667	FALSE
ROBO1_6091	ROBO1	0.0300224	0.0386926	0.366019	0.422506	0.070093	FALSE
NMI_9111	NMI	0.0313728	0.0547248	0.80268	0.422422	0.29767	FALSE
TEX55_152405	TEX55	0.00554932	0.00881501	0.667651	0.421917	0.233377	FALSE
NSMCE3_56160	NSMCE3	0.779188	0.944132	0.277017	0.421875	0.029997	TRUE
EN2_2020	EN2	0.0117519	0.0186591	0.666983	0.421495	0.233377	FALSE
SLC9A3R2_9351	SLC9A3R2	0.0184943	0.0322177	0.800772	0.421418	0.29767	FALSE
PRUNE1_58497	PRUNE1	0.275759	0.395156	0.519011	0.421415	0.154185	FALSE
CALM1_801	CALM1	0.0179986	0.0285726	0.666747	0.421346	0.233377	FALSE
RIPPLY1_92129	RIPPLY1	0.00647513	0.0119639	0.885712	0.421057	0.334667	FALSE
HTT_3064	HTT	0.0280661	0.0557858	0.991071	0.420262	0.376662	FALSE
RGS14_10636	RGS14	0.0305414	0.0606598	0.989976	0.419797	0.376662	FALSE
L1CAM_3897	L1CAM	0.0216272	0.0300684	0.4754	0.419198	0.131287	FALSE
POC1A_25886	POC1A	0.16126	0.245792	0.608048	0.418771	0.20478	FALSE
CCDC190_339512	CCDC190	0.0452802	0.0647291	0.515535	0.418593	0.154185	FALSE
NUDCD2_134492	NUDCD2	0.0455353	0.0720639	0.662291	0.41853	0.233377	FALSE
ADPRS_54936	ADPRS	0.0818477	0.150631	0.880008	0.418345	0.334667	FALSE
ZNF654_55279	ZNF654	0.0345771	0.0547083	0.661942	0.418309	0.233377	FALSE
SLC29A2_3177	SLC29A2	0.180773	0.298437	0.723248	0.418236	0.264074	FALSE
ADGRF1_266977	ADGRF1	0.0250757	0.0358328	0.51499	0.418151	0.154185	FALSE
CFAP92_57501	CFAP92	0.0252667	0.0361054	0.514975	0.418139	0.154185	FALSE
RHEX_440712	RHEX	0.0441407	0.0672357	0.607116	0.418129	0.20478	FALSE
AADAT_51166	AADAT	0.0584835	0.096516	0.722738	0.417941	0.264074	FALSE
ARF3_377	ARF3	0.128544	0.222876	0.793981	0.417844	0.29767	FALSE
DDIT3_1649	DDIT3	0.0852157	0.140605	0.722453	0.417777	0.264074	FALSE
RGS9BP_388531	RGS9BP	0.0309127	0.0470534	0.606099	0.417429	0.20478	FALSE
MAGEC1_9947	MAGEC1	0.0174639	0.0265767	0.60579	0.417216	0.20478	FALSE
NRG3_10718	NRG3	0.019212	0.0528279	1.45929	0.416818	0.518048	FALSE
USP35_57558	USP35	0.0602215	0.10424	0.791565	0.416572	0.29767	FALSE
GRN_2896	GRN	0.120744	0.208825	0.790343	0.415929	0.29767	FALSE
VAMP3_9341	VAMP3	0.0173629	0.0300244	0.79013	0.415818	0.29767	FALSE
C8orf88_100127983	C8orf88	0.0342555	0.0502695	0.553347	0.415749	0.177282	FALSE
AGPAT5_55326	AGPAT5	0.0149764	0.0219757	0.553222	0.415655	0.177282	FALSE
NPB_256933	NPB	0.132858	0.218618	0.718522	0.415504	0.264074	FALSE
PLEKHS1_79949	PLEKHS1	0.0144556	0.0237687	0.717437	0.414876	0.264074	FALSE
ARHGAP36_158763	ARHGAP36	0.0105085	0.0172607	0.715934	0.414007	0.264074	FALSE
FKBP7_51661	FKBP7	0.0514583	0.0753861	0.550897	0.413908	0.177282	FALSE
EPM2AIP1_9852	EPM2AIP1	0.0990554	0.16257	0.714757	0.413326	0.264074	FALSE
RETSAT_54884	RETSAT	0.089473	0.154172	0.785015	0.413126	0.29767	FALSE
LARP4_113251	LARP4	0.128684	0.276947	1.10578	0.413119	0.423058	FALSE
MARF1_9665	MARF1	0.0528699	0.0831644	0.653519	0.412986	0.233377	FALSE
PLEKHA7_144100	PLEKHA7	0.0219742	0.0345641	0.653463	0.412951	0.233377	FALSE
FSHR_2492	FSHR	0.025772	0.0470563	0.86858	0.412912	0.334667	FALSE
CDKN2B_1030	CDKN2B	0.0105183	0.0338587	1.68662	0.41272	0.569243	FALSE
THUMPD1_55623	THUMPD1	0.11024	0.173285	0.652503	0.412344	0.233377	FALSE
CACNA1I_8911	CACNA1I	0.0245372	0.0481181	0.971612	0.41201	0.376662	FALSE
DGKQ_1609	DGKQ	0.0216152	0.0316089	0.548288	0.411948	0.177282	FALSE
ZNF385B_151126	ZNF385B	0.00671799	0.0122428	0.865828	0.411604	0.334667	FALSE
CAMSAP3_57662	CAMSAP3	0.019017	0.0407955	1.10112	0.411379	0.423058	FALSE
ADGRV1_84059	ADGRV1	0.0102975	0.015579	0.597311	0.411376	0.20478	FALSE
SCT_6343	SCT	0.0218107	0.0374746	0.780878	0.410948	0.29767	FALSE
TMEM43_79188	TMEM43	0.0146777	0.0214414	0.546775	0.410811	0.177282	FALSE
NDUFA4L2_56901	NDUFA4L2	0.0951551	0.143837	0.596083	0.41053	0.20478	FALSE
PROM1_8842	PROM1	0.0120302	0.0181719	0.595049	0.409818	0.20478	FALSE
PRG4_10216	PRG4	0.0682903	0.106938	0.647029	0.408885	0.233377	FALSE
B3GALT2_8707	B3GALT2	0.0224745	0.0339124	0.593522	0.408767	0.20478	FALSE
EFNA4_1945	EFNA4	0.0518136	0.101051	0.963683	0.408648	0.376662	FALSE
GBA_2629	GBA	0.0336046	0.0609718	0.859482	0.408587	0.334667	FALSE
TOP1MT_116447	TOP1MT	0.0473625	0.077272	0.7062	0.408378	0.264074	FALSE
LCA5_167691	LCA5	0.0156755	0.0228458	0.543417	0.408288	0.177282	FALSE
NSDHL_50814	NSDHL	0.014037	0.0254505	0.85846	0.408101	0.334667	FALSE
TNFRSF21_27242	TNFRSF21	0.00940876	0.0153448	0.705671	0.408072	0.264074	FALSE
KHNYN_23351	KHNYN	0.0232491	0.0338699	0.542832	0.407849	0.177282	FALSE
SEC63_11231	SEC63	0.491636	0.741104	0.592085	0.407777	0.20478	FALSE
IRS4_8471	IRS4	0.0855643	0.133821	0.645224	0.407744	0.233377	FALSE
CACNB1_782	CACNB1	0.118185	0.156492	0.405047	0.407723	0.0984902	FALSE
CXCL6_6372	CXCL6	0.0282888	0.0442037	0.643936	0.40693	0.233377	FALSE
SMAD7_4092	SMAD7	0.0501812	0.106679	1.08806	0.406501	0.423058	FALSE
CHRNG_1146	CHRNG	0.145757	0.248922	0.772128	0.406343	0.29767	FALSE
THEM6_51337	THEM6	0.0206212	0.0482583	1.22665	0.406142	0.466553	FALSE
GCM2_9247	GCM2	0.0328235	0.0593139	0.85364	0.40581	0.334667	FALSE
NCBP3_55421	NCBP3	0.0290102	0.0563054	0.956712	0.405691	0.376662	FALSE
MTCP1_4515	MTCP1	0.00912928	0.0155561	0.768909	0.40465	0.29767	FALSE
VGLL3_389136	VGLL3	0.0999783	0.155804	0.640046	0.404473	0.233377	FALSE
BSND_7809	BSND	0.0591242	0.0858641	0.538306	0.404448	0.177282	FALSE
ZNF620_253639	ZNF620	0.0135414	0.0196646	0.538226	0.404388	0.177282	FALSE
MAML2_84441	MAML2	0.0200674	0.0361803	0.850354	0.404248	0.334667	FALSE
ZNF879_345462	ZNF879	0.00574405	0.00894804	0.639503	0.404129	0.233377	FALSE
LYVE1_10894	LYVE1	0.0176624	0.0286661	0.698667	0.404022	0.264074	FALSE
GPX7_2882	GPX7	0.0333679	0.048438	0.537676	0.403974	0.177282	FALSE
CA13_377677	CA13	0.00914589	0.0193501	1.08115	0.403917	0.423058	FALSE
CANX_821	CANX	0.0255274	0.0397539	0.639049	0.403842	0.233377	FALSE
AR_367	AR	0.0184002	0.0276169	0.585829	0.403469	0.20478	FALSE
CNTRL_11064	CNTRL	0.0441942	0.0795362	0.847753	0.403012	0.334667	FALSE
BCAR1_9564	BCAR1	0.178269	0.41428	1.21655	0.402799	0.466553	FALSE
SSTR2_6752	SSTR2	0.0212721	0.0382649	0.847059	0.402681	0.334667	FALSE
DGKE_8526	DGKE	0.0443121	0.0797012	0.8469	0.402606	0.334667	FALSE
S1PR3_1903	S1PR3	0.0143805	0.0334021	1.21583	0.402558	0.466553	FALSE
LIPM_340654	LIPM	0.038659	0.0656714	0.764459	0.402307	0.29767	FALSE
GNAQ_2776	GNAQ	0.228184	0.341953	0.583603	0.401935	0.20478	FALSE
TEX261_113419	TEX261	0.0292386	0.0391889	0.422573	0.401139	0.112389	FALSE
NDUFA6_4700	NDUFA6	0.390333	0.564991	0.53352	0.400852	0.177282	FALSE
KATNB1_10300	KATNB1	0.247364	0.476206	0.94495	0.400704	0.376662	FALSE
SPRR3_6707	SPRR3	0.0146248	0.0281432	0.944375	0.40046	0.376662	FALSE
G0S2_50486	G0S2	0.0139658	0.0236656	0.76089	0.40043	0.29767	FALSE
SYT12_91683	SYT12	0.0286165	0.048478	0.760481	0.400214	0.29767	FALSE
EFNA5_1946	EFNA5	0.0448096	0.0694825	0.632842	0.39992	0.233377	FALSE
RPP25_54913	RPP25	0.00509888	0.0069823	0.453523	0.399907	0.131287	FALSE
MEIS1_4211	MEIS1	0.0256194	0.0537986	1.07033	0.399876	0.423058	FALSE
TGIF1_7050	TGIF1	0.0891979	0.159788	0.841074	0.399836	0.334667	FALSE
LIFR_3977	LIFR	0.0412386	0.061657	0.58027	0.39964	0.20478	FALSE
[truncated: 6,155 more rows]
