# Supplementary material for: Caspase 3 and caspase 7 promote cytoprotective autophagy and the DNA damage response during non-lethal stress conditions in human breast cancer cells
Source: PLoS Biol. 2025 Feb 21;23(2):e3003034. doi: 10.1371/journal.pbio.3003034 (PMC11882052; doi:10.1371/journal.pbio.3003034)
Supplement: S2 Data — (XLSX) [file pbio.3003034.s010.xlsx]

## Sheet: SuppFig_1
Supp_Fig 1 E		Condition	Relative LC3B II levels			Mean	Standard Deviation	Standard Error
			Rep1	Rep2	Rep3
		CASP3+7 DKO#1-fed-no BafA1	1	1	1	1	0	#NAME?
		CASP3+7 DKO#1-starved-no BafA1	0.124832	0.096021	0.202407	0.141087	0.0550241	#NAME?
		CASP3+7 DKO#1-fed-with BafA1	1.12799	1.18196	1.08656	1.13217	0.0478353	#NAME?
		CASP3+7 DKO#1-starved-with BafA1	0.605895	0.723934	0.940671	0.756833	0.169796	#NAME?
Supp_Fig 1 H
		Condition	Relative LC3B II levels			Mean	Standard Deviation	Standard Error
			Rep1	Rep2	Rep3
		Fed	1	1	1	1	0	#NAME?
		2h. Starved	1.42058	1.1881	1.28166	1.29678	0.116975	#NAME?
		4h. Starved	1.37275	1.23482	1.10922	1.23893	0.131811	#NAME?
		6h. Starved	1.62644	1.33938	1.16693	1.37758	0.232123	#NAME?
		8h. Starved	1.8705	1.50532	1.38944	1.58842	0.251063	#NAME?
		24h. Starved	1.76622	1.84218	1.23266	1.61369	0.332159	#NAME?
Supp_Fig 1 J
		Condition	Relative LC3B II levels			Mean	Standard Deviation	Standard Error
			Rep1	Rep2	Rep3
		Scramble siRNA-starved	1	1	1	1	0	#NAME?
		CASP3 siRNA-starved	1.03143	1.15776	1.04115	1.07678	0.0702964	#NAME?
		CASP7 siRNA-starved	0.878725	1.11042	0.949573	0.979573	0.118726	#NAME?
		CASP3+7 siRNA-starved	0.767527	0.852351	0.8517	0.823859	0.0487863	#NAME?
Supp_Fig 1 L
		Condition	Relative LC3B II levels			Mean	Standard Deviation	Standard Error
			Rep1	Rep2	Rep3
		Parental-Fed	1	1	1	1	0	#NAME?
		Parental-8h. Starved	1.18767	1.87621	1.76273	1.60887	0.369158	#NAME?
		Parental-24h. Starved	1.01161	1.731	2.02709	1.5899	0.522236	#NAME?
		CASP3+7 DKO #1- Fed	0.613959	1.34393	1.31067	1.08952	0.412184	#NAME?
		CASP3+7 DKO #1-8h. Starved	0.401348	1.56548	0.762466	0.909765	0.59588	#NAME?
		CASP3+7 DKO #1- 24h. Starved	0.444324	1.47123	0.965611	0.960389	0.513474	#NAME?
			Rep1	Cell Size (area, µm2)
Supp_Fig 1 N				Parental	CASP3+7 DKO #1			Descriptive statistics using Graphpad Prism 8.1.2
			sample 1	52.23	55.3		Number of values	10	10	10	10
			sample 2	50.6	53.05
			sample 3	46.96	52.75		25% Percentile	42.55	33.93	48.07	38.44
			sample 4	39.1	51.51		Median	46.88	35.66	51.51	43.02
			sample 5	39.1	48.48		75% Percentile	51.68	38.29	53.12	44.69
			sample 6	43.7	51.5
			sample 7	52.8	53.3		Mean	46.74	36	50.32	42.63
			sample 8	51.5	49.6		Std. Deviation	5.111	3.019	4.149	5.539
			sample 9	44.6	46.8		Std. Error of Mean	1.616	0.9547	1.312	1.752
			sample 10	46.8	40.9
			Mean	46.739	50.319
			Standard Error	#NAME?	#NAME?
			Rep2	Cell Size (area, µm2)
				Parental	CASP3+7 DKO #1
			sample 1	38.28	45.84
			sample 2	38.28	44.11
			sample 3	38.22	43.93
			sample 4	36.15	38.44
			sample 5	35.16	39.62
			sample 6	30.4	34.63
			sample 7	33.7	42.1
			sample 8	34	44.3
			sample 9	34.9	54.9
			sample 10	40.9	38.4
			Mean	35.999	42.627
			Standard Error	#NAME?	#NAME?

## Sheet: SuppFig_2
Supp_Fig 2 B
		Condition	Relative LC3B II levels			Mean	Standard Deviation	Standard Error
		MG132 (µM)	Rep1	Rep2	Rep3
		0	1	1	1	1	0	#NAME?
		0.05	1.03048	1.09408	1.09408	1.07288	0.0367177	#NAME?
		0.1	0.966417	1.26748	1.26748	1.16712	0.173817	#NAME?
		0.5	1.38654	1.58265	1.58265	1.51728	0.113222	#NAME?
		1	1.56203	1.82658	1.52658	1.63839	0.163933	#NAME?
		2.5	1.85588	2.76745	2.16745	2.26359	0.463326	#NAME?
Supp_Fig 2 C
		Condition	Chymotrypsin-like activity			Mean	Standard Deviation	Standard Error
		MG132 (µM)	Rep1	Rep2	Rep3
		0	3500	3000	3550	3350	304.138	#NAME?
		0.05	912	2569	2321	1934	893.722	#NAME?
		0.1	338	394	386	372.667	30.2875	#NAME?
		0.5	685	848	736	756.333	83.3807	#NAME?
		1	331	379	376	362	26.8887	#NAME?
		2.5	42	47	43	44	2.64575	#NAME?
		Condition	Caspase -like activity			Mean	Standard Deviation	Standard Error
		MG132 (µM)	Rep1	Rep2	Rep3
		0	6000	6766	4953	5906.33	910.122	#NAME?
		0.05	5004	5022	3918	4648	632.263	#NAME?
		0.1	870	876	738	828	78	#NAME?
		0.5	1000	1124	944	1022.67	92.1159	#NAME?
		1	950	995	881	942	57.4195	#NAME?
		2.5	323	333	309	321.667	12.0554	#NAME?
		Condition	Trypsin -like activity			Mean	Standard Deviation	Standard Error
		MG132 (µM)	Rep1	Rep2	Rep3
		0	917	917	859	897.667	33.4863	#NAME?
		0.05	400	499	508	469	59.925	#NAME?
		0.1	712	722	705	713	8.544	#NAME?
		0.5	398	442	453	431	29.1033	#NAME?
		1	608	688	844	713.333	120.022	#NAME?
		2.5	119	127	130	125.333	5.68624	#NAME?
Supp_Fig 2 E
		Condition	Relative LC3B II levels			Mean	Standard Deviation	Standard Error
			Rep1	Rep2	Rep3
		Scramble siRNA-MG132 treated	1	1	1	1	0	#NAME?
		CASP3 siRNA-MG132 treated	0.840176	0.761813	1.01828	0.873421	0.131423	#NAME?
		CASP7 siRNA-MG132 treated	0.806069	0.616502	0.620536	0.681036	0.108301	#NAME?
		CASP3+7 siRNA-MG132 treated	0.769626	0.528853	0.727457	0.675312	0.128578	#NAME?
Supp_Fig 2 G
		Condition	Relative LC3B II levels			Mean	Standard Deviation	Standard Error
			Rep1	Rep2	Rep3
		Scramble siRNA-Bortezomib treated	1	1	1	1	0	#NAME?
		CASP3 siRNA-Bortezomib treated	0.860176	0.666163	0.906587	0.810975	0.12754	#NAME?
		CASP7 siRNA-Bortezomib treated	0.836069	0.763362	0.812352	0.803928	0.0370784	#NAME?
		CASP3+7 siRNA-Bortezomib treated	0.769626	0.638693	0.6085	0.672273	0.0856511	#NAME?
Supp_Fig 2 I
		MDA-MB- 231 cells transfected with	MGg132 (µM)	Cell viability (%)					Mean	Standard Deviation	Standard Error
				Rep1	Rep2	Rep3	Rep4	Rep5
		Scramble siRNA	0	100	100	100	100	100	100	0	#NAME?
			0.05	95.6391	106.834	94.347	104.76	119.303	104.177	10.0714	#NAME?
			0.1	95.0233	116.141	111.069	101.648	125.317	109.84	11.91	#NAME?
			0.5	88.1913	104.853	91.0639	81.4805	110.309	95.1797	11.9993	#NAME?
			1	52.4672	72.3913	48.092	36.185	46.7662	51.1804	13.2801	#NAME?
			2	12.7599	42.8264	0.372636	14.4238	17.6602	17.6086	15.5457	#NAME?
		CASP3+7 siRNA	0	100	100	100	100	100	100	0	#NAME?
			0.05	100.979	113.857	111.296	84.7247	99.1105	108.711	6.81731	#NAME?
			0.1	102.036	116.609	137.451	65.4364	79.458	118.699	17.7995	#NAME?
			0.5	98.8755	89.0728	46.5904	53.7596	47.0222	78.1795	27.7926	#NAME?
			1	22.1215	29.6175		12.7527	23.7442	25.8695	5.30044	#NAME?
			2	8.19149	6.53894			4.1431	7.36521	1.16852	#NAME?
		Missing data points - wells in which cells were peeled off during the crystal violet staining procedure were left blank in the analysis
Supp_Fig 2 K
		SKBR3	Bortezomib (nM)	Cell viability (%)			Mean	Standard Deviation	Standard Error
				Rep1	Rep2	Rep3
		Parental	0	100	100	100	100	0	#NAME?
			5	33.3864	33.8678	40.7967	36.017	4.14636	#NAME?
			10	11.6166	9.35756		10.4871	1.59738	#NAME?
			50	12.7543	6.71739	14.7493	11.407	4.18201	#NAME?
			100	8.85836	2.94119	11.5234	7.77432	4.39261	#NAME?
			200	5.02679	2.51116	4.39791	3.97862	1.30918	#NAME?
		CASP3+7 DKO #1	0	100	100	100	100	0	#NAME?
			5	10.9439	8.14458		9.54424	1.97941	#NAME?
			10	12.8047	5.12554		8.96512	5.42998	#NAME?
			50	9.83224	0	9.1767	6.33631	5.49719	#NAME?
			100	2.46858	0	3.47908	1.98255	1.78974	#NAME?
			200	4.22554	0	3.49306	2.57287	2.25807	#NAME?
		Missing data points - wells in which cells were peeled off during the crystal violet staining procedure were left blank in the analysis
Supp_Fig 2 M
		MDA-MB- 231 cells transfected with	Bortezomib (nM)	Cell viability (%)			Mean	Standard Deviation	Standard Error
				Rep1	Rep2	Rep3
		Scramble siRNA	0	100	100	100	100	0	#NAME?
			0.5	100.882	93.065	104.827	99.5911	5.9861	#NAME?
			1	97.5813	88.9739	97.7811	94.7788	5.02814	#NAME?
			5	86.5322	81.402	99.909	89.2811	9.55477	#NAME?
			10	45.8618	43.9897	52.626	47.4925	4.54325	#NAME?
			20	1.16992	0	0	0.389972	0.675451	#NAME?
		CASP3+7 siRNA	0	100	100	100	100	0	#NAME?
			0.5	129.969	88.5238	72.4416	96.978	29.6807	#NAME?
			1	69.055	79.2537	61.6907	69.9998	8.81956	#NAME?
			5	0	60.7131	34.2107	31.6413	30.438	#NAME?
			10	0	39.3986	0	13.1329	22.7468	#NAME?
			20	0	0	0	0	0	#NAME?
Supp_Fig 2 O
		SKBR3 cells transfected with	Starvation (hrs)	Cell viability (%)			Mean	Standard Deviation	Standard Error
				Rep1	Rep2	Rep3
		Scramble siRNA	0	100	100	100	100	0	#NAME?
			8	106	98	103	102.333	4.04145	#NAME?
			24	108	89	102	99.6667	9.71253	#NAME?
			48	102	75	103	93.3333	15.885	#NAME?
			72	54	50	60	54.6667	5.03322	#NAME?
		CASP3+7 siRNA	0	100	100	100	100	0	#NAME?
			8	106	93	102	100.333	6.65833	#NAME?
			24	106	86	102	98	10.583	#NAME?
			48	93	54	99	82	24.4336	#NAME?
			72	37	33	44	38	5.56776	#NAME?

## Sheet: SuppFig_4
Supp_Fig 4 E
		Condition (MG132 treated)	Relative LC3B II levels			Mean	Standard Deviation	Standard Error
			Rep1	Rep2	Rep3
		Scramble siRNA- in CASP3 KO	1	1	1	1	0	#NAME?
		Calpain 1 siRNA- in CASP3 KO	1.2115	2.07402	1.4631	1.58288	0.443556	#NAME?
		Calpain 2 siRNA- in CASP3 KO	0.652569	0.8677	0.880766	0.800345	0.128144	#NAME?

## Sheet: SuppFig_5
Supp_Fig 5 A
		Cell line/ Condition	LC3B Fold gene expression			Mean	Standard Deviation	Standard Error
			Rep1	Rep2	Rep3
		Parental	1	1	1	1	0	#NAME?
		CASP3+7 DKO#1	0.602257	0.323947	0.387445	0.437883	0.14585	#NAME?
Supp_Fig 5 B
		Cell line/ Condition	ATG7 Fold gene expression			Mean	Standard Deviation	Standard Error
			Rep1	Rep2	Rep3
		Parental	1	1	1	1	0	#NAME?
		CASP3+7 DKO#1	0.368932	0.585859	0.798869	0.584553	0.214971	#NAME?
Supp_Fig 5 C
		Cell line/ Condition	ATG12 Fold gene expression			Mean	Standard Deviation	Standard Error
			Rep1	Rep2	Rep3
		Parental	1	1	1	1	0	#NAME?
		CASP3+7 DKO#1	0.930739	0.872	1.21589	1.00621	0.183951	#NAME?
Supp_Fig 5 D
		Cell line/ Condition	ATG5 Fold gene expression			Mean	Standard Deviation	Standard Error
			Rep1	Rep2	Rep3
		Parental	1	1	1	1	0	#NAME?
		CASP3+7 DKO#1	0.944	0.593081	1.102	0.879694	0.260482	#NAME?
Supp_Fig 5 E
		Cell line/ Condition	ULK1 Fold gene expression			Mean	Standard Deviation	Standard Error
			Rep1	Rep2	Rep3
		Parental	1	1	1	1	0	#NAME?
		CASP3+7 DKO#1	0.964273	1.44839	1.13382	1.18216	0.245651	#NAME?
Supp_Fig 5 F
		Cell line/ Condition	ATG7 Fold gene expression				Mean	Standard Deviation	Standard Error
			Rep1	Rep2	Rep3	Rep4
		Parental-NT	1	1	1	1	1	0	#NAME?
		Parental-MG132 treated	1.4953	1.0339	1.05138	1.12602	1.17665	0.216157	#NAME?
		CASP3+7 DKO#1-NT	0.747794	0.826466	0.79109	0.699776	0.766281	0.0547796	#NAME?
		CASP3+7 DKO#1-MG132 treated	0.960408	1.00637	1.02139	1.08704	1.0188	0.0523681	#NAME?
		CASP3WT + CASP7WT in DKO-NT	1.20756	0.993723	0.828892	1.00769	1.00946	0.155025	#NAME?
		CASP3WT + CASP7WT in DKO-MG132 treated	1.6606	1.06177	1.13193	1.02724	1.22039	0.296688	#NAME?
Supp_Fig 5 H
		Cell line/ Condition	Relative Cleaved-PARP1 levels				Mean	Standard Deviation	Standard Error
			Rep1	Rep2	Rep3	Rep4
		PARP-WT in Parental	1	1	1	1	1	0	#NAME?
		PARP-DEVA in Parental	0.024097	0.036561	0.031884	0.010031	0.0256433	0.0116086	#NAME?
		PARP-AEVA in Parental	0.014548	0.023229		0.113918	0.050565	0.0550367	#NAME?
		Vector- in Parental	0.014848	0.164816	0.083413	0.039086	0.0755408	0.0659409	#NAME?
		PARP-CI in Parental	0.012341	0.016985			0.014663	0.0032838	#NAME?
		Parental (endo PARP)	0.001851	0.058414			0.0301325	0.0399961	#NAME?
		PARP-WT in CASP3+7 DKO #1	3.31695	4.26549	3.78249	3.21605	3.64525	0.4815	#NAME?
		PARP-DEVA in CASP3+7 DKO #1	0.100275	0.240947	0.549008	0.278082	0.292078	0.187627	#NAME?
		PARP-AEVA in CASP3+7 DKO #1	0.062477	0.145898	0.079811	0.184341	0.118132	0.0569226	#NAME?
		Vector- in CASP3+7 DKO #1	0.5344	0.220215	0.288451	0.23341	0.319119	0.146532	#NAME?
		PARP-CI in CASP3+7 DKO #1	0.123095	0.101894			0.112494	0.0149914	#NAME?
		CASP3+7 DKO #1 (endo PARP)	0	0.022581			0.0112905	0.0159672	#NAME?
		Not all the cell lines were included in all the replicates - kept as missing data points in the analysis
Supp_Fig 5 I
		Cell line/ Condition	Relative PAR levels					Mean	Standard Deviation	Standard Error
			Rep1	Rep2	Rep3	Rep4	Rep5
		PARP-WT in Parental	1	1	1	1	1	1	0	#NAME?
		PARP-DEVA in Parental	0.84165	1.0906	0.182261	0.36894	0.739731	0.644637	0.366246	#NAME?
		PARP-AEVA in Parental		0.608501	0.491561	0.740287	1.21514	0.763873	0.317541	#NAME?
		Vector- in Parental		0.727746		0.338072	1.07495	0.713588	0.368641	#NAME?
		PARP-CI in Parental	0.464263	0.331021	0.326764		0.641877	0.440981	0.148367	#NAME?
		Parental (endo PARP)		0.294229			0.316132	0.305181	0.0154878	#NAME?
		PARP-WT in CASP3+7 DKO #1	0.818068	1.22811	0.913258	0.913293	0.412082	0.856961	0.293053	#NAME?
		PARP-DEVA in CASP3+7 DKO #1	1.14423	1.0525	0.781958	0.638088	0.511399	0.825635	0.268699	#NAME?
		PARP-AEVA in CASP3+7 DKO #1		0.955024	0.774942	0.144987	0.498463	0.593354	0.352995	#NAME?
		Vector- in CASP3+7 DKO #1		0.994491		0.580098	0.587799	0.720796	0.237058	#NAME?
		PARP-CI in CASP3+7 DKO #1	0.244241	0.265047	0.146101		0.040193	0.173896	0.103128	#NAME?
		CASP3+7 DKO #1 (endo PARP)		0.264516			0.04036	0.152438	0.158502	#NAME?
		Not all the cell lines were included in all the replicates - kept as missing data points in the analysis
Supp_Fig 5 J
		Cell line/ Condition	LC3B Fold gene expression			Mean	Standard Deviation	Standard Error
			Rep1	Rep2	Rep3
		PARP-WT in Parental	1	1	1	1	0	#NAME?
		PARP-DEVA in Parental	1.7683	1.52033	3.37075	2.21979	1.00444	#NAME?
		PARP-AEVA in Parental	0.952083	2.07106	1.17022	1.39779	0.593183	#NAME?
		Vector- in Parental	0.630469	0.214592	0.094112	0.313058	0.28141	#NAME?
		PARP-CI in Parental	0.81162	3.04382	0.148985	1.33481	1.51668	#NAME?
		PARP-WT in CASP3+7 DKO #1	0.491163	0.772797	1.02299	0.762315	0.266066	#NAME?
		PARP-DEVA in CASP3+7 DKO #1	0.517906	2.46421	0.897421	1.29318	1.03175	#NAME?
		PARP-AEVA in CASP3+7 DKO #1	0.568871	2.10599	0.377957	1.01761	0.947391	#NAME?
		Vector- in CASP3+7 DKO #1	0.46984	0.193956	0.048423	0.237406	0.214042	#NAME?
		PARP-CI in CASP3+7 DKO #1	0.226057	2.65802	0.663605	1.18256	1.29638	#NAME?
Supp_Fig 5 L
		Cell line/ Condition	Relative LC3B II levels				Mean	Standard Deviation	Standard Error
			Rep1	Rep2	Rep3	Rep4
		PARP-WT in Parental	1	1	1	1	1	0	#NAME?
		PARP-DEVA in Parental	0.951659	1.17256	0.573735	0.955984	0.913485	0.248873	#NAME?
		PARP-AEVA in Parental		1.028	0.763985	0.335619	0.709201	0.349426	#NAME?
		Vector- in Parental		1.11818		0.269853	0.694017	0.599858	#NAME?
		PARP-CI in Parental	2.63958	1.17927	0.90512		1.57466	0.932382	#NAME?
		Parental (endo PARP)		0.906472			0.906472	NA	NA
		PARP-WT in CASP3+7 DKO #1	1.27387	1.18231	1.01634	0.234033	0.926637	0.473879	#NAME?
		PARP-DEVA in CASP3+7 DKO #1	2.41327	1.05956	1.32854	0.403902	1.30132	0.836855	#NAME?
		PARP-AEVA in CASP3+7 DKO #1		1.19245	1.56333	0.152816	0.969532	0.731203	#NAME?
		Vector- in CASP3+7 DKO #1		0.955693		0.186981	0.571337	0.543561	#NAME?
		PARP-CI in CASP3+7 DKO #1	0.530951	1.02612	1.39029		0.982454	0.43133	#NAME?
		CASP3+7 DKO #1 (endo PARP)		0.651671			0.651671	NA	NA
		Not all the cell lines were included in all the replicates - kept as missing data points in the analysis

## Sheet: SuppFig_6
Supp_Fig 6 C
		SKBR3 cells expressing CASP7 constructs	Bortezomib (nM)	Cell viability (%)			Mean	Standard Deviation	Standard Error
				Rep1	Rep2	Rep3
		CASP7-CCM	0	100	100	100	100	0	#NAME?
			0.5	105.959	101.234	99.2616	102.151	3.4415	#NAME?
			1	100.045	100.897	98.7835	99.9083	1.06313	#NAME?
			5	15.3563	23.5468	8.44583	15.783	7.55951	#NAME?
			10	12.2348	8.43674	5.53248	8.73466	3.36106	#NAME?
			20	11.6535	7.99346	5.67635	8.4411	3.01361	#NAME?
		CASP7-p29	0	100	100	100	100	0	#NAME?
			0.5	101.546	102.678	98.5632	100.929	2.1257	#NAME?
			1	102.346	97.4562	99.5463	99.7827	2.45325	#NAME?
			5	22.5643	23.5643	13.3454	19.8247	5.63349	#NAME?
			10	9.32563	8.32548	6.32568	7.99226	1.52749	#NAME?
			20	10.3445	7.43257	5.55235	7.77647	2.4145	#NAME?
		CASP7-p30	0	100	100	100	100	0	#NAME?
			0.5	109.964	100.545	100.436	103.648	5.47003	#NAME?
			1	99.089	98.4583	105.597	101.048	3.95191	#NAME?
			5	32.4534	23.4533	10.2356	22.0474	11.1754	#NAME?
			10	10.3476	8.33544	5.36347	8.01551	2.50744	#NAME?
			20	10.5476	7.4366	6.4367	8.14031	2.1439	#NAME?

## Sheet: Supp_Fig7B
Supp_Fig 7 B
ID	Description	GeneRatio	BgRatio	pvalue	p.adjust	qvalue	geneID	Count
GO:0006397	mRNA processing	26/138	447/15753	1.35076e-14	2.25441e-11	1.85978e-11	SNRPB2/BARD1/NUP98/TGS1/DHX38/SF3B2/BCAS2/PRPF3/GEMIN4/SNRNP27/WBP11/SMNDC1/CPSF6/PRPF40A/THOC1/RNF113A/PAF1/RBMX/FIP1L1/PRPF4/ZPR1/MFAP1/SF3A3/SUPT6H/SNRPF/U2AF2	26
GO:0008380	RNA splicing	24/138	412/15753	1.53379e-13	1.27995e-10	1.05589e-10	SNRPB2/CCNL1/NUP98/TGS1/DHX38/SF3B2/BCAS2/PRPF3/GEMIN4/SNRNP27/WBP11/SMNDC1/PRPF40A/THOC1/PDCD7/RNF113A/RBMX/PRPF4/ZPR1/MFAP1/SF3A3/SUPT6H/SNRPF/U2AF2	24
GO:0000375	RNA splicing, via transesterification reactions	19/138	284/15753	5.95263e-12	3.31165e-09	2.73194e-09	SNRPB2/NUP98/TGS1/DHX38/SF3B2/BCAS2/PRPF3/GEMIN4/SNRNP27/WBP11/SMNDC1/PRPF40A/RNF113A/RBMX/PRPF4/MFAP1/SF3A3/SNRPF/U2AF2	19
GO:0000377	RNA splicing, via transesterification reactions with bulged adenosine as nucleophile	18/138	280/15753	4.33577e-11	1.44728e-08	1.19393e-08	SNRPB2/NUP98/TGS1/DHX38/SF3B2/BCAS2/PRPF3/GEMIN4/SNRNP27/WBP11/PRPF40A/RNF113A/RBMX/PRPF4/MFAP1/SF3A3/SNRPF/U2AF2	18
GO:0000398	mRNA splicing, via spliceosome	18/138	280/15753	4.33577e-11	1.44728e-08	1.19393e-08	SNRPB2/NUP98/TGS1/DHX38/SF3B2/BCAS2/PRPF3/GEMIN4/SNRNP27/WBP11/PRPF40A/RNF113A/RBMX/PRPF4/MFAP1/SF3A3/SNRPF/U2AF2	18
GO:0022613	ribonucleoprotein complex biogenesis	20/138	429/15753	1.0243e-09	2.84925e-07	2.35049e-07	SNRPB2/TGS1/NOL8/SF3B2/EIF3M/BMS1/UTP11/PRPF3/GEMIN4/WBP11/NOC4L/CPSF6/EBNA1BP2/EIF3G/BRIX1/HEATR1/RBMX/SF3A3/SNRPF/RPL27	20
GO:0044772	mitotic cell cycle phase transition	19/138	434/15753	7.79003e-09	1.65721e-06	1.36711e-06	BRCA1/CHMP7/BARD1/ANLN/CKS2/CDK2/USP37/CCNB1/RBBP8/CDC26/CENPE/TPR/SIN3A/NPAT/ZPR1/GSPT1/RPA2/CDC7/NDC80	19
GO:1901976	regulation of cell cycle checkpoint	8/138	48/15753	7.94348e-09	1.65721e-06	1.36711e-06	BRCA1/BARD1/CCNB1/TTI2/TPR/THOC1/RPA2/NDC80	8
GO:0007098	centrosome cycle	11/138	132/15753	2.1907e-08	4.06254e-06	3.35139e-06	BRCA1/CCNL1/CDK2/PPP1R12A/CHMP3/HAUS4/HAUS1/CHORDC1/HAUS8/HAUS7/NDC80	11
GO:0031023	microtubule organizing center organization	11/138	145/15753	5.81424e-08	9.70397e-06	8.00529e-06	BRCA1/CCNL1/CDK2/PPP1R12A/CHMP3/HAUS4/HAUS1/CHORDC1/HAUS8/HAUS7/NDC80	11
GO:0022618	ribonucleoprotein complex assembly	12/138	186/15753	8.58462e-08	1.30252e-05	1.07451e-05	SNRPB2/TGS1/SF3B2/EIF3M/PRPF3/GEMIN4/CPSF6/EIF3G/BRIX1/RBMX/SF3A3/SNRPF	12
GO:0071826	ribonucleoprotein complex subunit organization	12/138	194/15753	1.36144e-07	1.89353e-05	1.56207e-05	SNRPB2/TGS1/SF3B2/EIF3M/PRPF3/GEMIN4/CPSF6/EIF3G/BRIX1/RBMX/SF3A3/SNRPF	12
GO:0006368	transcription elongation by RNA polymerase II promoter	9/138	108/15753	4.38899e-07	5.63479e-05	4.64842e-05	INTS6/RNF168/VHL/MED14/SUPT5H/PAF1/MED30/SUPT6H/POLR2I	9
GO:1901987	regulation of cell cycle phase transition	16/138	413/15753	6.71764e-07	8.00838e-05	6.60652e-05	BRCA1/BARD1/ANLN/CDK2/CCNB1/RBBP8/CDC26/CENPE/TTI2/TPR/THOC1/SIN3A/PAF1/RPA2/CDC7/NDC80	16
GO:0006354	DNA-templated transcription elongation	12/138	234/15753	1.01882e-06	0.000113361	9.35173e-05	INTS6/RNF168/VHL/THOC1/NPAT/MED14/EWSR1/SUPT5H/PAF1/MED30/SUPT6H/POLR2I	12
GO:0006260	DNA replication	13/138	282/15753	1.18011e-06	0.0001231	0.000101551	BRCA1/BARD1/CDK2/USP37/RBBP8/RPAIN/WDHD1/THOC1/SIN3A/POLE2/ZPR1/RPA2/CDC7	13
GO:0006261	DNA-templated DNA replication	10/138	162/15753	1.60062e-06	0.000157143	0.000129635	BRCA1/BARD1/CDK2/RBBP8/RPAIN/WDHD1/THOC1/POLE2/ZPR1/CDC7	10
GO:2000001	regulation of DNA damage checkpoint	5/138	26/15753	2.72153e-06	0.000252346	0.000208173	BRCA1/BARD1/TTI2/THOC1/RPA2	5
GO:0032784	regulation of DNA-templated transcription elongation	8/138	102/15753	3.1046e-06	0.000272714	0.000224976	INTS6/RNF168/VHL/THOC1/MED14/SUPT5H/MED30/SUPT6H	8
GO:0046831	regulation of RNA export from nucleus	4/138	13/15753	3.79157e-06	0.000316407	0.00026102	NUP153/TPR/CPSF6/SUPT6H	4
GO:1901990	regulation of mitotic cell cycle phase transition	13/138	321/15753	4.9245e-06	0.000364974	0.000301085	BRCA1/BARD1/ANLN/CDK2/CCNB1/RBBP8/CDC26/CENPE/TPR/SIN3A/RPA2/CDC7/NDC80	13
GO:0000075	cell cycle checkpoint signaling	10/138	184/15753	5.0296e-06	0.000364974	0.000301085	BRCA1/BARD1/CDK2/CCNB1/RBBP8/TTI2/TPR/THOC1/RPA2/NDC80	10
GO:0007051	spindle organization	10/138	184/15753	5.0296e-06	0.000364974	0.000301085	CHMP7/CCNB1/CHMP3/CENPE/HAUS4/HAUS1/TPR/HAUS8/HAUS7/NDC80	10
GO:0007080	mitotic metaphase plate congression	6/138	56/15753	9.18167e-06	0.000586964	0.000484216	CHMP7/KIF18A/CCNB1/CHMP3/CENPE/NDC80	6
GO:0051225	spindle assembly	8/138	118/15753	9.20954e-06	0.000586964	0.000484216	CHMP7/CHMP3/HAUS4/HAUS1/TPR/HAUS8/HAUS7/NDC80	8
GO:0032239	regulation of nucleobase-containing compound transport	4/138	16/15753	9.45599e-06	0.000586964	0.000484216	NUP153/TPR/CPSF6/SUPT6H	4
GO:0006405	RNA export from nucleus	7/138	85/15753	9.49553e-06	0.000586964	0.000484216	NUP153/SARNP/GLE1/TPR/CPSF6/THOC1/SUPT6H	7
GO:0034470	ncRNA processing	14/138	404/15753	1.24778e-05	0.000743764	0.000613569	INTS6/NOL8/BMS1/UTP11/GEMIN4/ELAC2/WBP11/NOC4L/EBNA1BP2/ELP5/BRIX1/RNF113A/HEATR1/RPL27	14
GO:0006364	rRNA processing	10/138	213/15753	1.81495e-05	0.00104454	0.00086169	NOL8/BMS1/UTP11/GEMIN4/WBP11/NOC4L/EBNA1BP2/BRIX1/HEATR1/RPL27	10
GO:0140694	non-membrane-bounded organelle assembly	13/138	364/15753	1.8882e-05	0.00105047	0.000866584	BRCA1/CHMP7/ANLN/CDK2/CHMP3/CENPE/HAUS4/HAUS1/TPR/HAUS8/BRIX1/HAUS7/NDC80	13
GO:0006913	nucleocytoplasmic transport	12/138	314/15753	2.06361e-05	0.0010763	0.000887895	NUP153/BARD1/NUP98/SARNP/GLE1/PPP1R12A/RPAIN/TPR/CPSF6/THOC1/ZPR1/SUPT6H	12
GO:0051169	nuclear transport	12/138	314/15753	2.06361e-05	0.0010763	0.000887895	NUP153/BARD1/NUP98/SARNP/GLE1/PPP1R12A/RPAIN/TPR/CPSF6/THOC1/ZPR1/SUPT6H	12
GO:0010389	regulation of G2/M transition of mitotic cell cycle	7/138	97/15753	2.26502e-05	0.00114555	0.000945023	BRCA1/BARD1/CDK2/CCNB1/RBBP8/SIN3A/CDC7	7
GO:0006379	mRNA cleavage	4/138	20/15753	2.44964e-05	0.00120249	0.000991991	POLR1H/CPSF6/FIP1L1/POLR2I	4
GO:1903241	U2-type prespliceosome assembly	4/138	21/15753	3.00551e-05	0.0014332	0.00118232	SNRPB2/SF3B2/SF3A3/SNRPF	4
GO:0007093	mitotic cell cycle checkpoint signaling	8/138	140/15753	3.19928e-05	0.00148322	0.00122359	BRCA1/BARD1/CDK2/CCNB1/RBBP8/TPR/RPA2/NDC80	8
GO:0051310	metaphase plate congression	6/138	70/15753	3.35372e-05	0.0015128	0.00124798	CHMP7/KIF18A/CCNB1/CHMP3/CENPE/NDC80	6
GO:1902749	regulation of cell cycle G2/M phase transition	7/138	106/15753	4.02513e-05	0.00176788	0.00145841	BRCA1/BARD1/CDK2/CCNB1/RBBP8/SIN3A/CDC7	7
GO:0046822	regulation of nucleocytoplasmic transport	7/138	108/15753	4.53904e-05	0.00194248	0.00160245	NUP153/BARD1/PPP1R12A/TPR/CPSF6/ZPR1/SUPT6H	7
GO:0044839	cell cycle G2/M phase transition	8/138	151/15753	5.48814e-05	0.00228993	0.00188907	BRCA1/BARD1/CDK2/CCNB1/RBBP8/SIN3A/CDC7/NDC80	8
GO:0050657	nucleic acid transport	8/138	155/15753	6.60237e-05	0.00262365	0.00216438	NUP153/NUP98/SARNP/GLE1/TPR/CPSF6/THOC1/SUPT6H	8
GO:0050658	RNA transport	8/138	155/15753	6.60237e-05	0.00262365	0.00216438	NUP153/NUP98/SARNP/GLE1/TPR/CPSF6/THOC1/SUPT6H	8
GO:1901988	negative regulation of cell cycle phase transition	10/138	249/15753	6.84004e-05	0.00265489	0.00219015	BRCA1/BARD1/CDK2/CCNB1/RBBP8/TTI2/TPR/THOC1/RPA2/NDC80	10
GO:0051303	establishment of chromosome localization	6/138	80/15753	7.1552e-05	0.00268383	0.00221403	CHMP7/KIF18A/CCNB1/CHMP3/CENPE/NDC80	6
GO:0007346	regulation of mitotic cell cycle	14/138	475/15753	7.34671e-05	0.00268383	0.00221403	BRCA1/BARD1/ANLN/CKS2/CDK2/CCNB1/RBBP8/CDC26/CENPE/TPR/SIN3A/RPA2/CDC7/NDC80	14
GO:0051236	establishment of RNA localization	8/138	158/15753	7.55631e-05	0.00268383	0.00221403	NUP153/NUP98/SARNP/GLE1/TPR/CPSF6/THOC1/SUPT6H	8
GO:0016072	rRNA metabolic process	10/138	252/15753	7.55783e-05	0.00268383	0.00221403	NOL8/BMS1/UTP11/GEMIN4/WBP11/NOC4L/EBNA1BP2/BRIX1/HEATR1/RPL27	10
GO:0051168	nuclear export	8/138	160/15753	8.25377e-05	0.0028699	0.00236753	NUP153/BARD1/SARNP/GLE1/TPR/CPSF6/THOC1/SUPT6H	8
GO:0051028	mRNA transport	7/138	122/15753	9.85149e-05	0.003354	0.00276688	NUP153/NUP98/SARNP/GLE1/TPR/THOC1/SUPT6H	7
GO:0034243	regulation of transcription elongation by RNA polymerase II	6/138	85/15753	0.000100479	0.003354	0.00276688	INTS6/RNF168/VHL/MED14/MED30/SUPT6H	6
GO:0050000	chromosome localization	6/138	87/15753	0.000114369	0.00371538	0.00306501	CHMP7/KIF18A/CCNB1/CHMP3/CENPE/NDC80	6
GO:0045787	positive regulation of cell cycle	11/138	319/15753	0.000115758	0.00371538	0.00306501	IGF1R/CKS2/CCNB1/CHMP3/TPR/THOC1/SIN3A/PAF1/ZPR1/CDC7/NDC80	11
GO:0031056	regulation of histone modification	8/138	169/15753	0.000120886	0.00380678	0.00314041	BRCA1/TADA2A/KANSL3/KANSL2/NFYC/SIN3A/PAF1/SUPT6H	8
GO:1901991	negative regulation of mitotic cell cycle phase transition	8/138	175/15753	0.000153845	0.00475494	0.00392259	BRCA1/BARD1/CDK2/CCNB1/RBBP8/TPR/RPA2/NDC80	8
GO:0032786	positive regulation of DNA-templated transcription, elongation	5/138	59/15753	0.000164287	0.00498537	0.00411268	THOC1/MED14/SUPT5H/MED30/SUPT6H	5
GO:0050684	regulation of mRNA processing	7/138	134/15753	0.000176969	0.00527432	0.00435105	BARD1/NUP98/CPSF6/PAF1/RBMX/SUPT6H/U2AF2	7
GO:0000387	spliceosomal snRNP assembly	4/138	33/15753	0.000189402	0.00545022	0.00449616	TGS1/PRPF3/GEMIN4/SNRPF	4
GO:0010390	histone monoubiquitination	4/138	33/15753	0.000189402	0.00545022	0.00449616	BRCA1/RNF168/BARD1/PAF1	4
GO:0000086	G2/M transition of mitotic cell cycle	7/138	138/15753	0.000212218	0.00593066	0.0048925	BRCA1/BARD1/CDK2/CCNB1/RBBP8/SIN3A/CDC7	7
GO:0006301	postreplication repair	4/138	34/15753	0.000213205	0.00593066	0.0048925	BRCA1/FAAP20/USP10/POLE2	4
GO:0006999	nuclear pore organization	3/138	14/15753	0.000223091	0.00603762	0.00498074	NUP153/NUP98/TPR	3
GO:0006406	mRNA export from nucleus	5/138	63/15753	0.000224286	0.00603762	0.00498074	SARNP/GLE1/TPR/THOC1/SUPT6H	5
GO:0010948	negative regulation of cell cycle process	10/138	291/15753	0.000244803	0.006384	0.00526648	BRCA1/BARD1/CDK2/CCNB1/RBBP8/TTI2/TPR/THOC1/RPA2/NDC80	10
GO:0042254	ribosome biogenesis	10/138	291/15753	0.000244803	0.006384	0.00526648	NOL8/BMS1/UTP11/GEMIN4/WBP11/NOC4L/EBNA1BP2/BRIX1/HEATR1/RPL27	10
GO:0031123	RNA 3'-end processing	6/138	101/15753	0.000259711	0.00666859	0.00550125	INTS6/BARD1/ELAC2/CPSF6/PAF1/FIP1L1	6
GO:0090068	positive regulation of cell cycle process	9/138	240/15753	0.000265347	0.00671007	0.00553548	IGF1R/CCNB1/CHMP3/TPR/THOC1/SIN3A/PAF1/CDC7/NDC80	9
GO:0031453	positive regulation of heterochromatin formation	3/138	15/15753	0.000277079	0.00678479	0.00559711	CDK2/TPR/SIN3A	3
GO:0120263	positive regulation of heterochromatin organization	3/138	15/15753	0.000277079	0.00678479	0.00559711	CDK2/TPR/SIN3A	3
GO:0034504	protein localization to nucleus	10/138	296/15753	0.000280498	0.00678479	0.00559711	NUP153/BARD1/NUP98/NOL8/RPAIN/TPR/SIN3A/TAF8/PAF1/ZPR1	10
GO:0033120	positive regulation of RNA splicing	4/138	37/15753	0.000297517	0.00709366	0.00585192	NUP98/RBMX/ZPR1/U2AF2	4
GO:0032886	regulation of microtubule-based process	9/138	245/15753	0.000308896	0.00719521	0.00593569	BRCA1/CCNL1/CHMP7/KIF18A/RAC1/CHMP3/TPR/CHORDC1/CFAP298	9
GO:0006403	RNA localization	8/138	194/15753	0.000310398	0.00719521	0.00593569	NUP153/NUP98/SARNP/GLE1/TPR/CPSF6/THOC1/SUPT6H	8
GO:0044843	cell cycle G1/S phase transition	9/138	248/15753	0.000337753	0.00772206	0.00637032	CDK2/USP37/RBBP8/NPAT/PAF1/ZPR1/GSPT1/RPA2/CDC7	9
GO:0000245	spliceosomal complex assembly	5/138	69/15753	0.000343874	0.00775575	0.00639811	SNRPB2/SF3B2/RBMX/SF3A3/SNRPF	5
GO:0000070	mitotic sister chromatid segregation	8/138	201/15753	0.000393666	0.00876038	0.00722688	CHMP7/KIF18A/CCNB1/CHMP3/CDC26/CENPE/TPR/NDC80	8
GO:0007059	chromosome segregation	11/138	369/15753	0.000406084	0.00886118	0.00731003	BRCA1/CHMP7/KIF18A/CCNB1/CHMP3/CDC26/CENPE/TPR/PMF1/CIAO2B/NDC80	11
GO:1905269	positive regulation of chromatin organization	3/138	17/15753	0.000408814	0.00886118	0.00731003	CDK2/TPR/SIN3A	3
GO:0051298	centrosome duplication	5/138	72/15753	0.000419227	0.00897039	0.00740013	BRCA1/CDK2/CHMP3/CHORDC1/NDC80	5
GO:0006310	DNA recombination	10/138	316/15753	0.000469937	0.00992816	0.00819024	BRCA1/RNF168/BARD1/NSMCE3/RBBP8/RPAIN/THOC1/RPA2/SUPT6H/CDC7	10
GO:0032386	regulation of intracellular transport	10/138	321/15753	0.000531106	0.0110802	0.00914061	NUP153/BAP1/BARD1/PPP1R12A/CHMP3/PTPN23/TPR/CPSF6/ZPR1/SUPT6H	10
GO:1901978	positive regulation of cell cycle checkpoint	3/138	19/15753	0.000575136	0.0118506	0.00977618	TTI2/TPR/NDC80	3
GO:0015931	nucleobase-containing compound transport	8/138	214/15753	0.000596294	0.0121368	0.0100122	NUP153/NUP98/SARNP/GLE1/TPR/CPSF6/THOC1/SUPT6H	8
GO:0000910	cytokinesis	7/138	165/15753	0.000625736	0.0125826	0.01038	CHMP7/IGF1R/EXOC8/ANLN/CHMP3/DCTN3/PRPF40A	7
GO:0006513	protein monoubiquitination	5/138	79/15753	0.000643073	0.0126269	0.0104166	BRCA1/RNF168/BARD1/FAAP20/PAF1	5
GO:0031060	regulation of histone methylation	5/138	79/15753	0.000643073	0.0126269	0.0104166	BRCA1/KANSL3/KANSL2/PAF1/SUPT6H	5
GO:0000077	DNA damage checkpoint signaling	6/138	120/15753	0.000653714	0.0126866	0.0104658	BRCA1/BARD1/CDK2/TTI2/THOC1/RPA2	6
GO:0043984	histone H4-K16 acetylation	3/138	20/15753	0.000672307	0.0127509	0.0105189	BRCA1/KANSL3/KANSL2	3
GO:1901673	regulation of mitotic spindle assembly	3/138	20/15753	0.000672307	0.0127509	0.0105189	CHMP7/CHMP3/TPR	3
GO:0031297	replication fork processing	4/138	47/15753	0.000750912	0.0138376	0.0114153	BRCA1/BARD1/RBBP8/THOC1	4
GO:0000082	G1/S transition of mitotic cell cycle	8/138	222/15753	0.00075814	0.0138376	0.0114153	CDK2/USP37/RBBP8/NPAT/ZPR1/GSPT1/RPA2/CDC7	8
GO:0032785	negative regulation of DNA-templated transcription, elongation	3/138	21/15753	0.000779349	0.0138376	0.0114153	RNF168/VHL/SUPT5H	3
GO:0090231	regulation of spindle checkpoint	3/138	21/15753	0.000779349	0.0138376	0.0114153	CCNB1/TPR/NDC80	3
GO:0090266	regulation of mitotic cell cycle spindle assembly checkpoint	3/138	21/15753	0.000779349	0.0138376	0.0114153	CCNB1/TPR/NDC80	3
GO:1903504	regulation of mitotic spindle checkpoint	3/138	21/15753	0.000779349	0.0138376	0.0114153	CCNB1/TPR/NDC80	3
GO:0045930	negative regulation of mitotic cell cycle	8/138	225/15753	0.000827259	0.0145336	0.0119895	BRCA1/BARD1/CDK2/CCNB1/RBBP8/TPR/RPA2/NDC80	8
GO:0007052	mitotic spindle organization	6/138	127/15753	0.000880174	0.0151161	0.0124701	CHMP7/CCNB1/CHMP3/CENPE/TPR/NDC80	6
GO:0031570	DNA integrity checkpoint signaling	6/138	127/15753	0.000880174	0.0151161	0.0124701	BRCA1/BARD1/CDK2/TTI2/THOC1/RPA2	6
GO:0031440	regulation of mRNA 3'-end processing	3/138	22/15753	0.000896644	0.0151161	0.0124701	BARD1/CPSF6/PAF1	3
GO:0035518	histone H2A monoubiquitination	3/138	22/15753	0.000896644	0.0151161	0.0124701	BRCA1/RNF168/BARD1	3
GO:0000819	sister chromatid segregation	8/138	229/15753	0.00092721	0.0154751	0.0127662	CHMP7/KIF18A/CCNB1/CHMP3/CDC26/CENPE/TPR/NDC80	8
GO:0016574	histone ubiquitination	4/138	50/15753	0.000950102	0.0157002	0.0129519	BRCA1/RNF168/BARD1/PAF1	4
GO:0042770	signal transduction in response to DNA damage	7/138	178/15753	0.000978023	0.0160031	0.0132018	BRCA1/BARD1/CDK2/USP10/TTI2/THOC1/RPA2	7
GO:0031062	positive regulation of histone methylation	4/138	51/15753	0.00102402	0.0164422	0.013564	BRCA1/KANSL3/KANSL2/PAF1	4
GO:0046823	negative regulation of nucleocytoplasmic transport	3/138	23/15753	0.00102456	0.0164422	0.013564	NUP153/BARD1/TPR	3
GO:0006997	nucleus organization	6/138	133/15753	0.00111868	0.0177817	0.014669	CHMP7/NUP153/NUP98/CHMP3/TPR/ZPR1	6
GO:0019985	translesion synthesis	3/138	24/15753	0.00116346	0.018319	0.0151122	FAAP20/USP10/POLE2	3
GO:0046605	regulation of centrosome cycle	4/138	53/15753	0.00118383	0.0184655	0.0152331	BRCA1/CCNL1/CHMP3/CHORDC1	4
GO:0030071	regulation of mitotic metaphase/anaphase transition	5/138	91/15753	0.00122044	0.0188603	0.0155588	CCNB1/CDC26/CENPE/TPR/NDC80	5
GO:0072594	establishment of protein localization to organelle	11/138	425/15753	0.00129513	0.019831	0.0163596	NUP153/BAP1/NUP98/DNAJA1/RPAIN/PTPN23/TPR/SRP68/PMPCA/ZPR1/HSPA5	11
GO:0050686	negative regulation of mRNA processing	3/138	25/15753	0.00131368	0.0199321	0.016443	BARD1/RBMX/U2AF2	3
GO:0007091	metaphase/anaphase transition of mitotic cell cycle	5/138	94/15753	0.00141076	0.0210228	0.0173428	CCNB1/CDC26/CENPE/TPR/NDC80	5
GO:1902099	regulation of metaphase/anaphase transition of cell cycle	5/138	94/15753	0.00141076	0.0210228	0.0173428	CCNB1/CDC26/CENPE/TPR/NDC80	5
GO:0033044	regulation of chromosome organization	8/138	245/15753	0.00142821	0.0210945	0.017402	CDK2/CCNB1/NSMCE3/CDC26/CENPE/TPR/SIN3A/NDC80	8
GO:0045005	DNA-templated DNA replication maintenance of fidelity	4/138	56/15753	0.00145512	0.0213035	0.0175743	BRCA1/BARD1/RBBP8/THOC1	4
GO:0009048	dosage compensation by inactivation of X chromosome	3/138	26/15753	0.00147556	0.0214149	0.0176663	BRCA1/KANSL3/KANSL2	3
GO:0010965	regulation of mitotic sister chromatid separation	5/138	96/15753	0.00154924	0.0219859	0.0181373	CCNB1/CDC26/CENPE/TPR/NDC80	5
GO:0061640	cytoskeleton-dependent cytokinesis	5/138	96/15753	0.00154924	0.0219859	0.0181373	CHMP7/EXOC8/ANLN/CHMP3/DCTN3	5
GO:0031124	mRNA 3'-end processing	4/138	57/15753	0.00155443	0.0219859	0.0181373	BARD1/CPSF6/PAF1/FIP1L1	4
GO:0044784	metaphase/anaphase transition of cell cycle	5/138	97/15753	0.00162211	0.0224893	0.0185525	CCNB1/CDC26/CENPE/TPR/NDC80	5
GO:0031445	regulation of heterochromatin formation	3/138	27/15753	0.00164943	0.0224893	0.0185525	CDK2/TPR/SIN3A	3
GO:0051571	positive regulation of histone H3-K4 methylation	3/138	27/15753	0.00164943	0.0224893	0.0185525	BRCA1/KANSL3/KANSL2	3
GO:0120261	regulation of heterochromatin organization	3/138	27/15753	0.00164943	0.0224893	0.0185525	CDK2/TPR/SIN3A	3
GO:0045786	negative regulation of cell cycle	10/138	373/15753	0.00165739	0.0224893	0.0185525	BRCA1/BARD1/CDK2/CCNB1/RBBP8/TTI2/TPR/THOC1/RPA2/NDC80	10
GO:0051306	mitotic sister chromatid separation	5/138	99/15753	0.00177538	0.023749	0.0195917	CCNB1/CDC26/CENPE/TPR/NDC80	5
GO:0140014	mitotic nuclear division	9/138	314/15753	0.00179551	0.023749	0.0195917	CHMP7/KIF18A/ANLN/CCNB1/CHMP3/CDC26/CENPE/TPR/NDC80	9
GO:0007549	dosage compensation	3/138	28/15753	0.0018356	0.023749	0.0195917	BRCA1/KANSL3/KANSL2	3
GO:0010971	positive regulation of G2/M transition of mitotic cell cycle	3/138	28/15753	0.0018356	0.023749	0.0195917	CCNB1/SIN3A/CDC7	3
GO:0016226	iron-sulfur cluster assembly	3/138	28/15753	0.0018356	0.023749	0.0195917	ABCB7/CIAO3/CIAO2B	3
GO:0031163	metallo-sulfur cluster assembly	3/138	28/15753	0.0018356	0.023749	0.0195917	ABCB7/CIAO3/CIAO2B	3
GO:0031058	positive regulation of histone modification	5/138	101/15753	0.001939	0.0248938	0.0205362	BRCA1/TADA2A/KANSL3/KANSL2/PAF1	5
GO:0090501	RNA phosphodiester bond hydrolysis	6/138	149/15753	0.0019988	0.0254656	0.0210078	POLR1H/BMS1/ELAC2/CPSF6/FIP1L1/POLR2I	6
GO:0006479	protein methylation	7/138	203/15753	0.00208038	0.0261065	0.0215365	BRCA1/KANSL3/KANSL2/NFYC/PAF1/GSPT1/SUPT6H	7
GO:0008213	protein alkylation	7/138	203/15753	0.00208038	0.0261065	0.0215365	BRCA1/KANSL3/KANSL2/NFYC/PAF1/GSPT1/SUPT6H	7
GO:0016570	histone modification	11/138	455/15753	0.00221629	0.0276044	0.0227723	BRCA1/RNF168/BAP1/BARD1/TADA2A/KANSL3/KANSL2/NFYC/SIN3A/PAF1/SUPT6H	11
GO:0090169	regulation of spindle assembly	3/138	30/15753	0.00224602	0.0277675	0.0229068	CHMP7/CHMP3/TPR	3
GO:0070646	protein modification by small protein removal	6/138	153/15753	0.00228376	0.0280072	0.0231046	BRCA1/BAP1/BARD1/USP37/USP10/COPS8	6
GO:0033045	regulation of sister chromatid segregation	5/138	105/15753	0.00229898	0.0280072	0.0231046	CCNB1/CDC26/CENPE/TPR/NDC80	5
GO:0040029	epigenetic regulation of gene expression	6/138	155/15753	0.00243724	0.0294561	0.0242998	BRCA1/CDK2/KANSL3/KANSL2/TPR/SIN3A	6
GO:0033522	histone H2A ubiquitination	3/138	31/15753	0.00247085	0.0294561	0.0242998	BRCA1/RNF168/BARD1	3
GO:1902751	positive regulation of cell cycle G2/M phase transition	3/138	31/15753	0.00247085	0.0294561	0.0242998	CCNB1/SIN3A/CDC7	3
GO:0043414	macromolecule methylation	9/138	330/15753	0.00251218	0.029672	0.0244779	BRCA1/TGS1/KANSL3/KANSL2/NFYC/PAF1/GSPT1/SUPT6H/SNRPF	9
GO:0035065	regulation of histone acetylation	4/138	65/15753	0.00252452	0.029672	0.0244779	BRCA1/TADA2A/NFYC/SIN3A	4
GO:1902850	microtubule cytoskeleton organization involved in mitosis	6/138	157/15753	0.00259835	0.0303262	0.0250176	CHMP7/CCNB1/CHMP3/CENPE/TPR/NDC80	6
GO:1901989	positive regulation of cell cycle phase transition	5/138	109/15753	0.00270533	0.0311393	0.0256884	CCNB1/THOC1/SIN3A/PAF1/CDC7	5
GO:1905818	regulation of chromosome separation	5/138	109/15753	0.00270533	0.0311393	0.0256884	CCNB1/CDC26/CENPE/TPR/NDC80	5
GO:0001824	blastocyst development	5/138	112/15753	0.00304253	0.0347807	0.0286923	RBBP8/TAF8/CNOT3/ZPR1/SUPT6H	5
GO:0006473	protein acetylation	7/138	219/15753	0.00317826	0.0360852	0.0297685	BRCA1/NAA35/TADA2A/KANSL3/KANSL2/NFYC/SIN3A	7
GO:0016571	histone methylation	6/138	164/15753	0.00322585	0.0361469	0.0298194	BRCA1/KANSL3/KANSL2/NFYC/PAF1/SUPT6H	6
GO:0050685	positive regulation of mRNA processing	3/138	34/15753	0.00322702	0.0361469	0.0298194	NUP98/PAF1/RBMX	3
GO:0071340	skeletal muscle acetylcholine-gated channel clustering	2/138	10/15753	0.00327419	0.0364308	0.0300536	CRKL/FNTA	2
GO:0045324	late endosome to vacuole transport	3/138	35/15753	0.00350714	0.0387643	0.0319786	CHMP7/CHMP3/PTPN23	3
GO:1903311	regulation of mRNA metabolic process	8/138	287/15753	0.00379716	0.0414706	0.0342112	BARD1/NUP98/CPSF6/PAF1/CNOT3/RBMX/SUPT6H/U2AF2	8
GO:0043162	ubiquitin-dependent protein catabolic process via the multivesicular body sorting pathway	3/138	36/15753	0.00380168	0.0414706	0.0342112	CHMP7/CHMP3/PTPN23	3
GO:0006449	regulation of translational termination	2/138	11/15753	0.00397888	0.0422978	0.0348935	GLE1/GSPT1	2
GO:0051469	vesicle fusion with vacuole	2/138	11/15753	0.00397888	0.0422978	0.0348935	CHMP7/CHMP3	2
GO:0061763	multivesicular body-lysosome fusion	2/138	11/15753	0.00397888	0.0422978	0.0348935	CHMP7/CHMP3	2
GO:1900095	regulation of dosage compensation by inactivation of X chromosome	2/138	11/15753	0.00397888	0.0422978	0.0348935	KANSL3/KANSL2	2
GO:2000756	regulation of peptidyl-lysine acetylation	4/138	74/15753	0.00403864	0.0426614	0.0351935	BRCA1/TADA2A/NFYC/SIN3A	4
GO:0051568	histone H3-K4 methylation	4/138	75/15753	0.00423764	0.0444819	0.0366954	BRCA1/KANSL3/KANSL2/NFYC	4
GO:0016573	histone acetylation	6/138	174/15753	0.00431011	0.0449598	0.0370896	BRCA1/TADA2A/KANSL3/KANSL2/NFYC/SIN3A	6
GO:0006378	mRNA polyadenylation	3/138	38/15753	0.00443492	0.0456907	0.0376925	CPSF6/PAF1/FIP1L1	3
GO:0043618	regulation of transcription from RNA polymerase II promoter in response to stress	3/138	38/15753	0.00443492	0.0456907	0.0376925	VHL/SIN3A/HSPA5	3
GO:0032984	protein-containing complex disassembly	7/138	234/15753	0.00456637	0.0467562	0.0385716	CHMP7/IGF1R/KIF18A/GLE1/CHMP3/VMP1/GSPT1	7
GO:0090232	positive regulation of spindle checkpoint	2/138	12/15753	0.00474734	0.0471472	0.0388941	TPR/NDC80	2
GO:0090267	positive regulation of mitotic cell cycle spindle assembly checkpoint	2/138	12/15753	0.00474734	0.0471472	0.0388941	TPR/NDC80	2
GO:0097576	vacuole fusion	2/138	12/15753	0.00474734	0.0471472	0.0388941	CHMP7/CHMP3	2
GO:0000731	DNA synthesis involved in DNA repair	3/138	39/15753	0.00477404	0.0471472	0.0388941	FAAP20/USP10/POLE2	3
GO:0032506	cytokinetic process	3/138	39/15753	0.00477404	0.0471472	0.0388941	CHMP7/ANLN/CHMP3	3
GO:0051569	regulation of histone H3-K4 methylation	3/138	39/15753	0.00477404	0.0471472	0.0388941	BRCA1/KANSL3/KANSL2	3
GO:0018393	internal peptidyl-lysine acetylation	6/138	179/15753	0.0049435	0.0485335	0.0400377	BRCA1/TADA2A/KANSL3/KANSL2/NFYC/SIN3A	6
GO:0090305	nucleic acid phosphodiester bond hydrolysis	7/138	238/15753	0.00500396	0.0488398	0.0402904	POLR1H/RBBP8/BMS1/ELAC2/CPSF6/FIP1L1/POLR2I	7
GO:0032259	methylation	9/138	367/15753	0.00504504	0.0489104	0.0403487	BRCA1/TGS1/KANSL3/KANSL2/NFYC/PAF1/GSPT1/SUPT6H/SNRPF	9
GO:0032509	endosome transport via multivesicular body sorting pathway	3/138	40/15753	0.00512841	0.0489104	0.0403487	CHMP7/CHMP3/PTPN23	3
GO:0043631	RNA polyadenylation	3/138	40/15753	0.00512841	0.0489104	0.0403487	CPSF6/PAF1/FIP1L1	3
GO:0060236	regulation of mitotic spindle organization	3/138	40/15753	0.00512841	0.0489104	0.0403487	CHMP7/CHMP3/TPR	3
GO:0006475	internal protein amino acid acetylation	6/138	181/15753	0.00521511	0.0494546	0.0407976	BRCA1/TADA2A/KANSL3/KANSL2/NFYC/SIN3A	6
GO:0034968	histone lysine methylation	5/138	128/15753	0.0053708	0.0503588	0.0415435	BRCA1/KANSL3/KANSL2/NFYC/SUPT6H	5
GO:0051983	regulation of chromosome segregation	5/138	128/15753	0.0053708	0.0503588	0.0415435	CCNB1/CDC26/CENPE/TPR/NDC80	5
GO:0072595	maintenance of protein localization in organelle	3/138	41/15753	0.00549824	0.0512657	0.0422916	BARD1/TAF8/HSPA5	3
GO:0046761	viral budding from plasma membrane	2/138	13/15753	0.00557841	0.0514385	0.0424342	CHMP7/CHMP3	2
GO:0098789	pre-mRNA cleavage required for polyadenylation	2/138	13/15753	0.00557841	0.0514385	0.0424342	CPSF6/FIP1L1	2
GO:0000281	mitotic cytokinesis	4/138	82/15753	0.00581855	0.0533581	0.0440178	CHMP7/EXOC8/ANLN/CHMP3	4
GO:1902275	regulation of chromatin organization	3/138	42/15753	0.00588368	0.0536605	0.0442672	CDK2/TPR/SIN3A	3
GO:0006352	DNA-templated transcription initiation	5/138	131/15753	0.00591744	0.0536751	0.0442793	TAF8/POLR1F/MED14/MED30/POLR2I	5
GO:0098813	nuclear chromosome segregation	8/138	310/15753	0.00599992	0.054129	0.0446538	CHMP7/KIF18A/CCNB1/CHMP3/CDC26/CENPE/TPR/NDC80	8
GO:0008608	attachment of spindle microtubules to kinetochore	3/138	43/15753	0.00628492	0.0553849	0.0456898	CCNB1/CENPE/NDC80	3
GO:0090148	membrane fission	3/138	43/15753	0.00628492	0.0553849	0.0456898	CHMP7/EXOC8/CHMP3	3
GO:0051304	chromosome separation	5/138	133/15753	0.00630296	0.0553849	0.0456898	CCNB1/CDC26/CENPE/TPR/NDC80	5
GO:1901983	regulation of protein acetylation	4/138	84/15753	0.00633346	0.0553849	0.0456898	BRCA1/TADA2A/NFYC/SIN3A	4
GO:0001732	formation of cytoplasmic translation initiation complex	2/138	14/15753	0.00647097	0.0553849	0.0456898	EIF3M/EIF3G	2
GO:0001833	inner cell mass cell proliferation	2/138	14/15753	0.00647097	0.0553849	0.0456898	TAF8/ZPR1	2
GO:0046753	non-lytic viral release	2/138	14/15753	0.00647097	0.0553849	0.0456898	CHMP7/CHMP3	2
GO:0098787	mRNA cleavage involved in mRNA processing	2/138	14/15753	0.00647097	0.0553849	0.0456898	CPSF6/FIP1L1	2
GO:1904044	response to aldosterone	2/138	14/15753	0.00647097	0.0553849	0.0456898	IGF1R/RPL27	2
GO:2000105	positive regulation of DNA-templated DNA replication	2/138	14/15753	0.00647097	0.0553849	0.0456898	CDK2/CDC7	2
GO:0018394	peptidyl-lysine acetylation	6/138	190/15753	0.00657459	0.0559846	0.0461846	BRCA1/TADA2A/KANSL3/KANSL2/NFYC/SIN3A	6
GO:0043620	regulation of DNA-templated transcription in response to stress	3/138	44/15753	0.00670212	0.0564311	0.0465529	VHL/SIN3A/HSPA5	3
GO:0090224	regulation of spindle organization	3/138	44/15753	0.00670212	0.0564311	0.0465529	CHMP7/CHMP3/TPR	3
GO:0001701	in utero embryonic development	9/138	384/15753	0.00672846	0.0564311	0.0465529	BAP1/CCNB1/RBBP8/SIN3A/NPAT/TAF8/CNOT3/ZPR1/SUPT6H	9
GO:0016579	protein deubiquitination	5/138	136/15753	0.00691384	0.057696	0.0475963	BRCA1/BAP1/BARD1/USP37/USP10	5
GO:0016578	histone deubiquitination	3/138	45/15753	0.00713543	0.0589556	0.0486354	BRCA1/BAP1/BARD1	3
GO:0031057	negative regulation of histone modification	3/138	45/15753	0.00713543	0.0589556	0.0486354	BRCA1/SIN3A/SUPT6H	3
GO:0097212	lysosomal membrane organization	2/138	15/15753	0.00742387	0.0608623	0.0502084	CHMP7/CHMP3	2
GO:0000280	nuclear division	10/138	462/15753	0.00749914	0.0608623	0.0502084	CHMP7/KIF18A/ANLN/CKS2/CCNB1/CHMP3/CDC26/CENPE/TPR/NDC80	10
GO:0007094	mitotic spindle assembly checkpoint signaling	3/138	46/15753	0.00758499	0.0608623	0.0502084	CCNB1/TPR/NDC80	3
GO:0010824	regulation of centrosome duplication	3/138	46/15753	0.00758499	0.0608623	0.0502084	BRCA1/CHMP3/CHORDC1	3
GO:0071173	spindle assembly checkpoint signaling	3/138	46/15753	0.00758499	0.0608623	0.0502084	CCNB1/TPR/NDC80	3
GO:0071174	mitotic spindle checkpoint signaling	3/138	46/15753	0.00758499	0.0608623	0.0502084	CCNB1/TPR/NDC80	3
GO:0043543	protein acylation	7/138	260/15753	0.0079984	0.0633823	0.0522872	BRCA1/NAA35/TADA2A/KANSL3/KANSL2/NFYC/SIN3A	7
GO:0018022	peptidyl-lysine methylation	5/138	141/15753	0.00802219	0.0633823	0.0522872	BRCA1/KANSL3/KANSL2/NFYC/SUPT6H	5
GO:0031577	spindle checkpoint signaling	3/138	47/15753	0.00805095	0.0633823	0.0522872	CCNB1/TPR/NDC80	3
GO:0071985	multivesicular body sorting pathway	3/138	47/15753	0.00805095	0.0633823	0.0522872	CHMP7/CHMP3/PTPN23	3
GO:0018205	peptidyl-lysine modification	9/138	398/15753	0.00841463	0.0651839	0.0537735	BRCA1/TADA2A/NSMCE3/KANSL3/KANSL2/NFYC/SIN3A/RNF113A/SUPT6H	9
GO:0043981	histone H4-K5 acetylation	2/138	16/15753	0.00843602	0.0651839	0.0537735	KANSL3/KANSL2	2
GO:0043982	histone H4-K8 acetylation	2/138	16/15753	0.00843602	0.0651839	0.0537735	KANSL3/KANSL2	2
GO:2000641	regulation of early endosome to late endosome transport	2/138	16/15753	0.00843602	0.0651839	0.0537735	CHMP3/PTPN23	2
GO:0045841	negative regulation of mitotic metaphase/anaphase transition	3/138	48/15753	0.00853344	0.0656328	0.0541438	CCNB1/TPR/NDC80	3
GO:0006367	transcription initiation at RNA polymerase II promoter	4/138	92/15753	0.00869402	0.0662571	0.0546589	TAF8/MED14/MED30/POLR2I	4
GO:0007032	endosome organization	4/138	92/15753	0.00869402	0.0662571	0.0546589	CHMP7/EXOC8/CHMP3/ATP6V1H	4
GO:0032968	positive regulation of transcription elongation by RNA polymerase II	3/138	49/15753	0.00903258	0.0685244	0.0565292	MED14/MED30/SUPT6H	3
GO:0032510	endosome to lysosome transport via multivesicular body sorting pathway	2/138	17/15753	0.00950632	0.0698966	0.0576612	CHMP7/CHMP3	2
GO:0036260	RNA capping	2/138	17/15753	0.00950632	0.0698966	0.0576612	TGS1/SNRPF	2
GO:0061952	midbody abscission	2/138	17/15753	0.00950632	0.0698966	0.0576612	CHMP7/CHMP3	2
GO:0033046	negative regulation of sister chromatid segregation	3/138	50/15753	0.00954848	0.0698966	0.0576612	CCNB1/TPR/NDC80	3
GO:0033048	negative regulation of mitotic sister chromatid segregation	3/138	50/15753	0.00954848	0.0698966	0.0576612	CCNB1/TPR/NDC80	3
GO:0044818	mitotic G2/M transition checkpoint	3/138	50/15753	0.00954848	0.0698966	0.0576612	BRCA1/BARD1/RBBP8	3
GO:1902100	negative regulation of metaphase/anaphase transition of cell cycle	3/138	50/15753	0.00954848	0.0698966	0.0576612	CCNB1/TPR/NDC80	3
GO:2000816	negative regulation of mitotic sister chromatid separation	3/138	50/15753	0.00954848	0.0698966	0.0576612	CCNB1/TPR/NDC80	3
GO:0070507	regulation of microtubule cytoskeleton organization	5/138	149/15753	0.0100432	0.0725242	0.0598289	CHMP7/KIF18A/RAC1/CHMP3/TPR	5
GO:0002204	somatic recombination of immunoglobulin genes involved in immune response	3/138	51/15753	0.0100813	0.0725242	0.0598289	RNF168/THOC1/SUPT6H	3
GO:0002208	somatic diversification of immunoglobulins involved in immune response	3/138	51/15753	0.0100813	0.0725242	0.0598289	RNF168/THOC1/SUPT6H	3
GO:0045190	isotype switching	3/138	51/15753	0.0100813	0.0725242	0.0598289	RNF168/THOC1/SUPT6H	3
GO:0051985	negative regulation of chromosome segregation	3/138	52/15753	0.010631	0.0748844	0.0617759	CCNB1/TPR/NDC80	3
GO:1905819	negative regulation of chromosome separation	3/138	52/15753	0.010631	0.0748844	0.0617759	CCNB1/TPR/NDC80	3
GO:0006415	translational termination	2/138	18/15753	0.0106337	0.0748844	0.0617759	GLE1/GSPT1	2
GO:0034244	negative regulation of transcription elongation by RNA polymerase II	2/138	18/15753	0.0106337	0.0748844	0.0617759	RNF168/VHL	2
GO:0035067	negative regulation of histone acetylation	2/138	18/15753	0.0106337	0.0748844	0.0617759	BRCA1/SIN3A	2
GO:0016973	poly(A)+ mRNA export from nucleus	2/138	19/15753	0.011817	0.0825215	0.0680761	SARNP/GLE1	2
GO:0090043	regulation of tubulin deacetylation	2/138	19/15753	0.011817	0.0825215	0.0680761	TADA2A/FNTA	2
GO:0006606	protein import into nucleus	5/138	156/15753	0.0120776	0.0839898	0.0692874	NUP153/NUP98/RPAIN/TPR/ZPR1	5
GO:0032387	negative regulation of intracellular transport	3/138	55/15753	0.0123831	0.0850509	0.0701628	NUP153/BARD1/TPR	3
GO:0033047	regulation of mitotic sister chromatid segregation	3/138	55/15753	0.0123831	0.0850509	0.0701628	CCNB1/TPR/NDC80	3
GO:0051123	RNA polymerase II preinitiation complex assembly	3/138	55/15753	0.0123831	0.0850509	0.0701628	TAF8/MED14/MED30	3
GO:0045839	negative regulation of mitotic nuclear division	3/138	56/15753	0.0130016	0.0889334	0.0733656	CCNB1/TPR/NDC80	3
GO:0046931	pore complex assembly	2/138	20/15753	0.0130553	0.0889362	0.0733679	NUP153/NUP98	2
GO:0051170	import into nucleus	5/138	160/15753	0.0133576	0.0906253	0.0747614	NUP153/NUP98/RPAIN/TPR/ZPR1	5
GO:0097352	autophagosome maturation	3/138	57/15753	0.0136376	0.0921504	0.0760195	CHMP7/CHMP3/VMP1	3
GO:0016447	somatic recombination of immunoglobulin gene segments	3/138	58/15753	0.014291	0.0942758	0.0777729	RNF168/THOC1/SUPT6H	3
GO:0000083	regulation of transcription involved in G1/S transition of mitotic cell cycle	2/138	21/15753	0.0143475	0.0942758	0.0777729	NPAT/ZPR1	2
GO:0001832	blastocyst growth	2/138	21/15753	0.0143475	0.0942758	0.0777729	TAF8/ZPR1	2
GO:0045292	mRNA cis splicing, via spliceosome	2/138	21/15753	0.0143475	0.0942758	0.0777729	WBP11/PRPF40A	2
GO:0051315	attachment of mitotic spindle microtubules to kinetochore	2/138	21/15753	0.0143475	0.0942758	0.0777729	CENPE/NDC80	2
GO:1902774	late endosome to lysosome transport	2/138	21/15753	0.0143475	0.0942758	0.0777729	CHMP7/CHMP3	2
GO:2000757	negative regulation of peptidyl-lysine acetylation	2/138	21/15753	0.0143475	0.0942758	0.0777729	BRCA1/SIN3A	2
GO:0000724	double-strand break repair via homologous recombination	5/138	164/15753	0.0147263	0.0963849	0.0795127	BRCA1/NSMCE3/RBBP8/RPA2/CDC7	5
GO:0032507	maintenance of protein location in cell	3/138	59/15753	0.0149619	0.0971653	0.0801566	BARD1/TAF8/HSPA5	3
GO:0060261	positive regulation of transcription initiation by RNA polymerase II	3/138	59/15753	0.0149619	0.0971653	0.0801566	TAF8/MED14/MED30	3
GO:0031061	negative regulation of histone methylation	2/138	22/15753	0.0156926	0.100735	0.0831011	BRCA1/SUPT6H	2
GO:0039702	viral budding via host ESCRT complex	2/138	22/15753	0.0156926	0.100735	0.0831011	CHMP7/CHMP3	2
GO:0090042	tubulin deacetylation	2/138	22/15753	0.0156926	0.100735	0.0831011	TADA2A/FNTA	2
GO:0006413	translational initiation	4/138	110/15753	0.0159339	0.101891	0.0840554	GLE1/EIF3M/TPR/EIF3G	4
GO:0000725	recombinational repair	5/138	168/15753	0.0161861	0.103109	0.0850601	BRCA1/NSMCE3/RBBP8/RPA2/CDC7	5
GO:0030865	cortical cytoskeleton organization	3/138	61/15753	0.0163566	0.103799	0.0856289	TLN1/RAC1/ANLN	3
GO:0010972	negative regulation of G2/M transition of mitotic cell cycle	3/138	62/15753	0.0170803	0.105249	0.0868254	BRCA1/BARD1/RBBP8	3
GO:0046824	positive regulation of nucleocytoplasmic transport	3/138	62/15753	0.0170803	0.105249	0.0868254	TPR/CPSF6/ZPR1	3
GO:0042026	protein refolding	2/138	23/15753	0.0170896	0.105249	0.0868254	DNAJA1/HSPA5	2
GO:0048025	negative regulation of mRNA splicing, via spliceosome	2/138	23/15753	0.0170896	0.105249	0.0868254	RBMX/U2AF2	2
GO:0051383	kinetochore organization	2/138	23/15753	0.0170896	0.105249	0.0868254	CENPE/NDC80	2
GO:0051457	maintenance of protein location in nucleus	2/138	23/15753	0.0170896	0.105249	0.0868254	BARD1/TAF8	2
GO:1901984	negative regulation of protein acetylation	2/138	23/15753	0.0170896	0.105249	0.0868254	BRCA1/SIN3A	2
GO:1902410	mitotic cytokinetic process	2/138	23/15753	0.0170896	0.105249	0.0868254	CHMP7/CHMP3	2
GO:0043484	regulation of RNA splicing	5/138	172/15753	0.0177395	0.10885	0.0897961	CCNL1/NUP98/RBMX/ZPR1/U2AF2	5
GO:0051784	negative regulation of nuclear division	3/138	63/15753	0.0178218	0.108954	0.0898819	CCNB1/TPR/NDC80	3
GO:2001020	regulation of response to DNA damage stimulus	7/138	306/15753	0.0182467	0.111145	0.0916893	BRCA1/RNF168/BARD1/RBBP8/TTI2/THOC1/RPA2	7
GO:0010458	exit from mitosis	2/138	24/15753	0.0185374	0.111153	0.0916955	CHMP7/ANLN	2
GO:0031145	anaphase-promoting complex-dependent catabolic process	2/138	24/15753	0.0185374	0.111153	0.0916955	CDK2/CDC26	2
GO:0031468	nuclear membrane reassembly	2/138	24/15753	0.0185374	0.111153	0.0916955	CHMP7/CHMP3	2
GO:0016445	somatic diversification of immunoglobulins	3/138	64/15753	0.018581	0.111153	0.0916955	RNF168/THOC1/SUPT6H	3
GO:1902750	negative regulation of cell cycle G2/M phase transition	3/138	64/15753	0.018581	0.111153	0.0916955	BRCA1/BARD1/RBBP8	3
GO:1903320	regulation of protein modification by small protein conjugation or removal	6/138	239/15753	0.0187663	0.111861	0.0922794	BRCA1/DNAJA1/NSMCE3/COPS8/HSPA5/U2AF2	6
GO:0019827	stem cell population maintenance	5/138	175/15753	0.0189673	0.112656	0.0929359	SIN3A/MED14/PAF1/CNOT3/MED30	5
GO:0035825	homologous recombination	3/138	65/15753	0.0193579	0.114164	0.0941793	BRCA1/BARD1/RBBP8	3
GO:2000144	positive regulation of DNA-templated transcription initiation	3/138	65/15753	0.0193579	0.114164	0.0941793	TAF8/MED14/MED30	3
GO:0048026	positive regulation of mRNA splicing, via spliceosome	2/138	25/15753	0.0200351	0.117742	0.0971311	NUP98/RBMX	2
GO:0098727	maintenance of cell number	5/138	179/15753	0.0206897	0.121075	0.0998808	SIN3A/MED14/PAF1/CNOT3/MED30	5
GO:0002562	somatic diversification of immune receptors via germline recombination within a single locus	3/138	67/15753	0.020965	0.121075	0.0998808	RNF168/THOC1/SUPT6H	3
GO:0016444	somatic cell DNA recombination	3/138	67/15753	0.020965	0.121075	0.0998808	RNF168/THOC1/SUPT6H	3
GO:0060260	regulation of transcription initiation by RNA polymerase II	3/138	67/15753	0.020965	0.121075	0.0998808	TAF8/MED14/MED30	3
GO:0070897	transcription preinitiation complex assembly	3/138	67/15753	0.020965	0.121075	0.0998808	TAF8/MED14/MED30	3
GO:0032511	late endosome to vacuole transport via multivesicular body sorting pathway	2/138	26/15753	0.0215818	0.123356	0.101763	CHMP7/PTPN23	2
GO:0046755	viral budding	2/138	26/15753	0.0215818	0.123356	0.101763	CHMP7/CHMP3	2
GO:1903649	regulation of cytoplasmic transport	2/138	26/15753	0.0215818	0.123356	0.101763	CHMP3/PTPN23	2
GO:0090307	mitotic spindle assembly	3/138	68/15753	0.0217953	0.124151	0.102419	CHMP7/CHMP3/TPR	3
GO:0002381	immunoglobulin production involved in immunoglobulin-mediated immune response	3/138	69/15753	0.0226434	0.128543	0.106042	RNF168/THOC1/SUPT6H	3
GO:0019076	viral release from host cell	2/138	27/15753	0.0231764	0.13024	0.107442	CHMP7/CHMP3	2
GO:0033119	negative regulation of RNA splicing	2/138	27/15753	0.0231764	0.13024	0.107442	RBMX/U2AF2	2
GO:0035891	exit from host cell	2/138	27/15753	0.0231764	0.13024	0.107442	CHMP7/CHMP3	2
GO:0001778	plasma membrane repair	2/138	28/15753	0.024818	0.138532	0.114282	CHMP7/CHMP3	2
GO:0031571	mitotic G1 DNA damage checkpoint signaling	2/138	28/15753	0.024818	0.138532	0.114282	CDK2/RPA2	2
GO:0043967	histone H4 acetylation	3/138	72/15753	0.0252943	0.140721	0.116088	BRCA1/KANSL3/KANSL2	3
GO:1903313	positive regulation of mRNA metabolic process	4/138	127/15753	0.025485	0.14131	0.116574	NUP98/PAF1/CNOT3/RBMX	4
GO:0071479	cellular response to ionizing radiation	3/138	73/15753	0.0262135	0.144568	0.119262	BRCA1/BARD1/HSPA5	3
GO:0006783	heme biosynthetic process	2/138	29/15753	0.0265056	0.144568	0.119262	SLC25A38/ABCB7	2
GO:0044819	mitotic G1/S transition checkpoint signaling	2/138	29/15753	0.0265056	0.144568	0.119262	CDK2/RPA2	2
GO:0070979	protein K11-linked ubiquitination	2/138	29/15753	0.0265056	0.144568	0.119262	UBE2H/CDC26	2
GO:0099022	vesicle tethering	2/138	29/15753	0.0265056	0.144568	0.119262	EXOC8/TRAPPC1	2
GO:0000018	regulation of DNA recombination	4/138	129/15753	0.0267925	0.145657	0.12016	RBBP8/THOC1/RPA2/SUPT6H	4
GO:0032388	positive regulation of intracellular transport	5/138	192/15753	0.0269832	0.146218	0.120622	BAP1/PTPN23/TPR/CPSF6/ZPR1	5
GO:0002200	somatic diversification of immune receptors	3/138	74/15753	0.0271505	0.146648	0.120977	RNF168/THOC1/SUPT6H	3
GO:0031507	heterochromatin formation	3/138	76/15753	0.0290776	0.156047	0.128731	CDK2/TPR/SIN3A	3
GO:2000142	regulation of DNA-templated transcription initiation	3/138	76/15753	0.0290776	0.156047	0.128731	TAF8/MED14/MED30	3
GO:0031396	regulation of protein ubiquitination	5/138	197/15753	0.029696	0.158854	0.131047	BRCA1/DNAJA1/NSMCE3/HSPA5/U2AF2	5
GO:0036258	multivesicular body assembly	2/138	31/15753	0.0300155	0.159541	0.131614	CHMP7/CHMP3	2
GO:0045737	positive regulation of cyclin-dependent protein serine/threonine kinase activity	2/138	31/15753	0.0300155	0.159541	0.131614	CKS2/CCNB1	2
GO:0006457	protein folding	5/138	199/15753	0.0308276	0.162956	0.134431	DNAJA1/TBCC/NFYC/CHORDC1/HSPA5	5
GO:0051656	establishment of organelle localization	8/138	418/15753	0.0308533	0.162956	0.134431	CHMP7/EXOC8/KIF18A/CCNB1/CHMP3/CENPE/TRAPPC1/NDC80	8
GO:0043966	histone H3 acetylation	3/138	78/15753	0.0310754	0.163612	0.134972	BRCA1/TADA2A/SIN3A	3
GO:0006376	mRNA splice site selection	2/138	32/15753	0.031836	0.166044	0.136978	RBMX/SF3A3	2
GO:0036257	multivesicular body organization	2/138	32/15753	0.031836	0.166044	0.136978	CHMP7/CHMP3	2
GO:0046825	regulation of protein export from nucleus	2/138	32/15753	0.031836	0.166044	0.136978	BARD1/TPR	2
GO:0021766	hippocampus development	3/138	79/15753	0.0321008	0.166904	0.137688	UBA6/IGF1R/CRKL	3
GO:0044773	mitotic DNA damage checkpoint signaling	3/138	80/15753	0.0331437	0.171792	0.141719	BRCA1/CDK2/RPA2	3
GO:0006779	porphyrin-containing compound biosynthetic process	2/138	33/15753	0.0336989	0.173591	0.143204	SLC25A38/ABCB7	2
GO:0033014	tetrapyrrole biosynthetic process	2/138	33/15753	0.0336989	0.173591	0.143204	SLC25A38/ABCB7	2
GO:0010212	response to ionizing radiation	4/138	139/15753	0.0339277	0.174232	0.143733	BRCA1/RNF168/BARD1/HSPA5	4
GO:0051321	meiotic cell cycle	6/138	275/15753	0.0341613	0.174893	0.144278	KIF18A/CKS2/CDK2/RBBP8/CDC26/NDC80	6
GO:0002181	cytoplasmic translation	4/138	141/15753	0.0354753	0.18017	0.148632	EIF3M/EIF3G/RPL27/RPS18	4
GO:0035066	positive regulation of histone acetylation	2/138	34/15753	0.0356034	0.18017	0.148632	BRCA1/TADA2A	2
GO:0071108	protein K48-linked deubiquitination	2/138	34/15753	0.0356034	0.18017	0.148632	BAP1/USP37	2
GO:0006282	regulation of DNA repair	5/138	207/15753	0.0356238	0.18017	0.148632	BRCA1/RNF168/BARD1/RBBP8/RPA2	5
GO:0044774	mitotic DNA integrity checkpoint signaling	3/138	84/15753	0.0374902	0.186514	0.153864	BRCA1/CDK2/RPA2	3
GO:0070828	heterochromatin organization	3/138	84/15753	0.0374902	0.186514	0.153864	CDK2/TPR/SIN3A	3
GO:0001941	postsynaptic membrane organization	2/138	35/15753	0.0375486	0.186514	0.153864	CRKL/FNTA	2
GO:0002183	cytoplasmic translational initiation	2/138	35/15753	0.0375486	0.186514	0.153864	EIF3M/EIF3G	2
GO:0019068	virion assembly	2/138	35/15753	0.0375486	0.186514	0.153864	CHMP7/CHMP3	2
GO:1904031	positive regulation of cyclin-dependent protein kinase activity	2/138	35/15753	0.0375486	0.186514	0.153864	CKS2/CCNB1	2
GO:0043161	proteasome-mediated ubiquitin-dependent protein catabolic process	8/138	435/15753	0.0376842	0.186632	0.153962	UBE2H/WDR26/CDK2/CDC26/PSMB6/PSMD6/PSMD3/HSPA5	8
GO:0002312	B cell activation involved in immune response	3/138	85/15753	0.0386203	0.190702	0.15732	RNF168/THOC1/SUPT6H	3
GO:0000462	maturation of SSU-rRNA from tricistronic rRNA transcript (SSU-rRNA, 5.8S rRNA, LSU-rRNA)	2/138	36/15753	0.0395337	0.192929	0.159157	BMS1/HEATR1	2
GO:0045047	protein targeting to ER	2/138	36/15753	0.0395337	0.192929	0.159157	SRP68/HSPA5	2
GO:0045191	regulation of isotype switching	2/138	36/15753	0.0395337	0.192929	0.159157	THOC1/SUPT6H	2
GO:0051385	response to mineralocorticoid	2/138	36/15753	0.0395337	0.192929	0.159157	IGF1R/RPL27	2
GO:0045185	maintenance of protein location	3/138	86/15753	0.0397676	0.192942	0.159168	BARD1/TAF8/HSPA5	3
GO:0045814	negative regulation of gene expression, epigenetic	3/138	86/15753	0.0397676	0.192942	0.159168	CDK2/TPR/SIN3A	3
GO:0070536	protein K63-linked deubiquitination	2/138	37/15753	0.0415579	0.201044	0.165851	BRCA1/BARD1	2
GO:1901992	positive regulation of mitotic cell cycle phase transition	3/138	88/15753	0.0421138	0.203144	0.167584	CCNB1/SIN3A/CDC7	3
GO:0032465	regulation of cytokinesis	3/138	89/15753	0.0433125	0.207726	0.171363	IGF1R/CHMP3/PRPF40A	3
GO:1903312	negative regulation of mRNA metabolic process	3/138	89/15753	0.0433125	0.207726	0.171363	BARD1/RBMX/U2AF2	3
GO:0071392	cellular response to estradiol stimulus	2/138	38/15753	0.0436202	0.208141	0.171706	IGF1R/KIF18A	2
GO:0006302	double-strand break repair	6/138	292/15753	0.0436485	0.208141	0.171706	BRCA1/RNF168/NSMCE3/RBBP8/RPA2/CDC7	6
GO:0051054	positive regulation of DNA metabolic process	6/138	293/15753	0.0442532	0.210423	0.173589	BRCA1/RNF168/IGF1R/CDK2/RBBP8/CDC7	6
GO:0045022	early endosome to late endosome transport	2/138	39/15753	0.04572	0.216166	0.178327	CHMP3/PTPN23	2
GO:0045740	positive regulation of DNA replication	2/138	39/15753	0.04572	0.216166	0.178327	CDK2/CDC7	2
GO:2001251	negative regulation of chromosome organization	3/138	92/15753	0.0470102	0.221253	0.182523	CCNB1/TPR/NDC80	3
GO:0030866	cortical actin cytoskeleton organization	2/138	40/15753	0.0478564	0.221253	0.182523	TLN1/ANLN	2
GO:0032467	positive regulation of cytokinesis	2/138	40/15753	0.0478564	0.221253	0.182523	IGF1R/CHMP3	2
GO:0042307	positive regulation of protein import into nucleus	2/138	40/15753	0.0478564	0.221253	0.182523	TPR/ZPR1	2
GO:0044786	cell cycle DNA replication	2/138	40/15753	0.0478564	0.221253	0.182523	ZPR1/CDC7	2
GO:0072599	establishment of protein localization to endoplasmic reticulum	2/138	40/15753	0.0478564	0.221253	0.182523	SRP68/HSPA5	2
GO:1901998	toxin transport	2/138	40/15753	0.0478564	0.221253	0.182523	DNAJA1/HSPA5	2
GO:2000758	positive regulation of peptidyl-lysine acetylation	2/138	40/15753	0.0478564	0.221253	0.182523	BRCA1/TADA2A	2
GO:0007099	centriole replication	2/138	41/15753	0.0500286	0.230022	0.189756	BRCA1/CDK2	2
GO:0036297	interstrand cross-link repair	2/138	41/15753	0.0500286	0.230022	0.189756	RNF168/FAAP20	2
GO:0000079	regulation of cyclin-dependent protein serine/threonine kinase activity	3/138	95/15753	0.0508587	0.233196	0.192375	CCNL1/CKS2/CCNB1	3
GO:0098927	vesicle-mediated transport between endosomal compartments	2/138	42/15753	0.0522359	0.238854	0.197043	CHMP3/PTPN23	2
GO:0016236	macroautophagy	6/138	306/15753	0.0525945	0.239836	0.197853	CHMP7/EXOC8/CHMP3/ATP6V1H/SUPT5H/VMP1	6
GO:0022411	cellular component disassembly	8/138	467/15753	0.053165	0.24136	0.19911	CHMP7/IGF1R/EXOC8/KIF18A/GLE1/CHMP3/VMP1/GSPT1	8
GO:0007040	lysosome organization	3/138	97/15753	0.053507	0.24136	0.19911	CHMP7/CHMP3/ATP6V1H	3
GO:0021549	cerebellum development	3/138	97/15753	0.053507	0.24136	0.19911	IGF1R/CRKL/HSPA5	3
GO:0080171	lytic vacuole organization	3/138	97/15753	0.053507	0.24136	0.19911	CHMP7/CHMP3/ATP6V1H	3
GO:0000209	protein polyubiquitination	5/138	233/15753	0.054265	0.241816	0.199486	BRCA1/UBE2H/RNF168/BARD1/CDC26	5
GO:0042168	heme metabolic process	2/138	43/15753	0.0544774	0.241816	0.199486	SLC25A38/ABCB7	2
GO:0042789	mRNA transcription by RNA polymerase II	2/138	43/15753	0.0544774	0.241816	0.199486	TAF8/SUPT6H	2
GO:0071763	nuclear membrane organization	2/138	43/15753	0.0544774	0.241816	0.199486	CHMP7/CHMP3	2
GO:1900026	positive regulation of substrate adhesion-dependent cell spreading	2/138	43/15753	0.0544774	0.241816	0.199486	RAC1/CRKL	2
GO:2000378	negative regulation of reactive oxygen species metabolic process	2/138	43/15753	0.0544774	0.241816	0.199486	BRCA1/ABCB7	2
GO:1904029	regulation of cyclin-dependent protein kinase activity	3/138	98/15753	0.0548557	0.242849	0.200339	CCNL1/CKS2/CCNB1	3
GO:2001022	positive regulation of response to DNA damage stimulus	4/138	164/15753	0.0561793	0.248051	0.20463	BRCA1/RNF168/RBBP8/TTI2	4
GO:0001825	blastocyst formation	2/138	44/15753	0.0567524	0.24992	0.206172	CNOT3/SUPT6H	2
GO:0071824	protein-DNA complex subunit organization	5/138	237/15753	0.0575534	0.252781	0.208531	CENPE/TAF8/MED14/MED30/SUPT6H	5
GO:0098534	centriole assembly	2/138	45/15753	0.0590602	0.258718	0.213429	BRCA1/CDK2	2
GO:2001252	positive regulation of chromosome organization	3/138	102/15753	0.0604118	0.263946	0.217742	CDK2/TPR/SIN3A	3
GO:0070849	response to epidermal growth factor	2/138	46/15753	0.0614	0.267563	0.220726	TPR/ZPR1	2
GO:0007528	neuromuscular junction development	2/138	47/15753	0.063771	0.277172	0.228653	CRKL/FNTA	2
GO:0009299	mRNA transcription	2/138	48/15753	0.0661727	0.28412	0.234385	TAF8/SUPT6H	2
GO:1903747	regulation of establishment of protein localization to mitochondrion	2/138	48/15753	0.0661727	0.28412	0.234385	BAP1/DNAJA1	2
GO:0021761	limbic system development	3/138	106/15753	0.066221	0.28412	0.234385	UBA6/IGF1R/CRKL	3
GO:0022037	metencephalon development	3/138	106/15753	0.066221	0.28412	0.234385	IGF1R/CRKL/HSPA5	3
GO:0048024	regulation of mRNA splicing, via spliceosome	3/138	106/15753	0.066221	0.28412	0.234385	NUP98/RBMX/U2AF2	3
GO:0071560	cellular response to transforming growth factor beta stimulus	5/138	248/15753	0.0671762	0.28748	0.237156	IGF1R/CRKL/SIN3A/FNTA/HSPA5	5
GO:0009408	response to heat	3/138	107/15753	0.0677121	0.289032	0.238437	DNAJA1/TPR/CHORDC1	3
GO:1901985	positive regulation of protein acetylation	2/138	49/15753	0.0686042	0.292093	0.240962	BRCA1/TADA2A	2
GO:0006778	porphyrin-containing compound metabolic process	2/138	50/15753	0.0710648	0.301799	0.24897	SLC25A38/ABCB7	2
GO:0034502	protein localization to chromosome	3/138	110/15753	0.0722767	0.306167	0.252572	CHMP7/RPA2/NDC80	3
GO:0071559	response to transforming growth factor beta	5/138	254/15753	0.0727816	0.307312	0.253517	IGF1R/CRKL/SIN3A/FNTA/HSPA5	5
GO:0010498	proteasomal protein catabolic process	8/138	500/15753	0.0729152	0.307312	0.253517	UBE2H/WDR26/CDK2/CDC26/PSMB6/PSMD6/PSMD3/HSPA5	8
GO:0030490	maturation of SSU-rRNA	2/138	51/15753	0.0735539	0.309223	0.255094	BMS1/HEATR1	2
GO:0031398	positive regulation of protein ubiquitination	3/138	112/15753	0.0753946	0.316165	0.26082	BRCA1/NSMCE3/HSPA5	3
GO:0051302	regulation of cell division	4/138	182/15753	0.0760643	0.317378	0.261821	IGF1R/TADA2A/CHMP3/PRPF40A	4
GO:0071478	cellular response to radiation	4/138	182/15753	0.0760643	0.317378	0.261821	BRCA1/BARD1/NSMCE3/HSPA5	4
GO:0045931	positive regulation of mitotic cell cycle	3/138	115/15753	0.0801816	0.329311	0.271665	CCNB1/SIN3A/CDC7	3
GO:0043666	regulation of phosphoprotein phosphatase activity	2/138	54/15753	0.0811854	0.329311	0.271665	PPP1R2/PPP1R12A	2
GO:0046148	pigment biosynthetic process	2/138	54/15753	0.0811854	0.329311	0.271665	SLC25A38/ABCB7	2
GO:0006476	protein deacetylation	3/138	117/15753	0.0834449	0.329311	0.271665	TADA2A/SIN3A/FNTA	3
GO:0009629	response to gravity	1/138	10/15753	0.0842516	0.329311	0.271665	OTOP1	1
GO:0010764	negative regulation of fibroblast migration	1/138	10/15753	0.0842516	0.329311	0.271665	RAC1	1
GO:0015886	heme transport	1/138	10/15753	0.0842516	0.329311	0.271665	ABCB7	1
GO:0031442	positive regulation of mRNA 3'-end processing	1/138	10/15753	0.0842516	0.329311	0.271665	PAF1	1
GO:0033483	gas homeostasis	1/138	10/15753	0.0842516	0.329311	0.271665	CIAO3	1
GO:0033523	histone H2B ubiquitination	1/138	10/15753	0.0842516	0.329311	0.271665	PAF1	1
GO:0035457	cellular response to interferon-alpha	1/138	10/15753	0.0842516	0.329311	0.271665	TPR	1
GO:0035871	protein K11-linked deubiquitination	1/138	10/15753	0.0842516	0.329311	0.271665	USP37	1
GO:0042762	regulation of sulfur metabolic process	1/138	10/15753	0.0842516	0.329311	0.271665	ABCB7	1
GO:0044771	meiotic cell cycle phase transition	1/138	10/15753	0.0842516	0.329311	0.271665	NDC80	1
GO:0046886	positive regulation of hormone biosynthetic process	1/138	10/15753	0.0842516	0.329311	0.271665	IGF1R	1
GO:0048680	positive regulation of axon regeneration	1/138	10/15753	0.0842516	0.329311	0.271665	IGF1R	1
GO:0051409	response to nitrosative stress	1/138	10/15753	0.0842516	0.329311	0.271665	DNAJA1	1
GO:0061418	regulation of transcription from RNA polymerase II promoter in response to hypoxia	1/138	10/15753	0.0842516	0.329311	0.271665	VHL	1
GO:0070099	regulation of chemokine-mediated signaling pathway	1/138	10/15753	0.0842516	0.329311	0.271665	RNF113A	1
GO:0086100	endothelin receptor signaling pathway	1/138	10/15753	0.0842516	0.329311	0.271665	CRKL	1
GO:0097201	negative regulation of transcription from RNA polymerase II promoter in response to stress	1/138	10/15753	0.0842516	0.329311	0.271665	VHL	1
GO:0150065	regulation of deacetylase activity	1/138	10/15753	0.0842516	0.329311	0.271665	FNTA	1
GO:1903977	positive regulation of glial cell migration	1/138	10/15753	0.0842516	0.329311	0.271665	CRKL	1
GO:1904896	ESCRT complex disassembly	1/138	10/15753	0.0842516	0.329311	0.271665	CHMP7	1
GO:1904903	ESCRT III complex disassembly	1/138	10/15753	0.0842516	0.329311	0.271665	CHMP7	1
GO:2000234	positive regulation of rRNA processing	1/138	10/15753	0.0842516	0.329311	0.271665	HEATR1	1
GO:2000672	negative regulation of motor neuron apoptotic process	1/138	10/15753	0.0842516	0.329311	0.271665	ZPR1	1
GO:0002377	immunoglobulin production	3/138	118/15753	0.0850978	0.330298	0.27248	RNF168/THOC1/SUPT6H	3
GO:0007088	regulation of mitotic nuclear division	3/138	118/15753	0.0850978	0.330298	0.27248	CCNB1/TPR/NDC80	3
GO:0031109	microtubule polymerization or depolymerization	3/138	118/15753	0.0850978	0.330298	0.27248	KIF18A/RAC1/NEDD1	3
GO:0043113	receptor clustering	2/138	56/15753	0.0864032	0.333812	0.275379	CRKL/FNTA	2
GO:0071709	membrane assembly	2/138	56/15753	0.0864032	0.333812	0.275379	CHMP7/CHMP3	2
GO:0072655	establishment of protein localization to mitochondrion	3/138	120/15753	0.0884454	0.339236	0.279853	BAP1/DNAJA1/PMPCA	3
GO:0006360	transcription by RNA polymerase I	2/138	57/15753	0.0890492	0.339236	0.279853	POLR1H/HEATR1	2
GO:0090329	regulation of DNA-templated DNA replication	2/138	57/15753	0.0890492	0.339236	0.279853	CDK2/CDC7	2
GO:0043244	regulation of protein-containing complex disassembly	3/138	121/15753	0.0901398	0.339236	0.279853	IGF1R/GLE1/GSPT1	3
GO:0090311	regulation of protein deacetylation	2/138	58/15753	0.0917192	0.339236	0.279853	TADA2A/FNTA	2
GO:0000338	protein deneddylation	1/138	11/15753	0.0922788	0.339236	0.279853	COPS8	1
GO:0006983	ER overload response	1/138	11/15753	0.0922788	0.339236	0.279853	HSPA5	1
GO:0007144	female meiosis I	1/138	11/15753	0.0922788	0.339236	0.279853	NDC80	1
GO:0032060	bleb assembly	1/138	11/15753	0.0922788	0.339236	0.279853	ANLN	1
GO:0034770	histone H4-K20 methylation	1/138	11/15753	0.0922788	0.339236	0.279853	BRCA1	1
GO:0034975	protein folding in endoplasmic reticulum	1/138	11/15753	0.0922788	0.339236	0.279853	HSPA5	1
GO:0042276	error-prone translesion synthesis	1/138	11/15753	0.0922788	0.339236	0.279853	POLE2	1
GO:0051574	positive regulation of histone H3-K9 methylation	1/138	11/15753	0.0922788	0.339236	0.279853	BRCA1	1
GO:0051987	positive regulation of attachment of spindle microtubules to kinetochore	1/138	11/15753	0.0922788	0.339236	0.279853	CCNB1	1
GO:0070572	positive regulation of neuron projection regeneration	1/138	11/15753	0.0922788	0.339236	0.279853	IGF1R	1
GO:0071394	cellular response to testosterone stimulus	1/138	11/15753	0.0922788	0.339236	0.279853	IGF1R	1
GO:0072711	cellular response to hydroxyurea	1/138	11/15753	0.0922788	0.339236	0.279853	NSMCE3	1
GO:0075733	intracellular transport of virus	1/138	11/15753	0.0922788	0.339236	0.279853	NUP153	1
GO:1900363	regulation of mRNA polyadenylation	1/138	11/15753	0.0922788	0.339236	0.279853	CPSF6	1
GO:1903651	positive regulation of cytoplasmic transport	1/138	11/15753	0.0922788	0.339236	0.279853	PTPN23	1
GO:1903897	regulation of PERK-mediated unfolded protein response	1/138	11/15753	0.0922788	0.339236	0.279853	HSPA5	1
GO:1990440	positive regulation of transcription from RNA polymerase II promoter in response to endoplasmic reticulum stress	1/138	11/15753	0.0922788	0.339236	0.279853	HSPA5	1
GO:0051701	biological process involved in interaction with host	4/138	196/15753	0.0936666	0.342553	0.282589	CHMP7/NUP153/CHMP3/THOC1	4
GO:0002712	regulation of B cell mediated immunity	2/138	59/15753	0.0944124	0.342553	0.282589	THOC1/SUPT6H	2
GO:0002889	regulation of immunoglobulin mediated immune response	2/138	59/15753	0.0944124	0.342553	0.282589	THOC1/SUPT6H	2
GO:0006611	protein export from nucleus	2/138	59/15753	0.0944124	0.342553	0.282589	BARD1/TPR	2
GO:0006998	nuclear envelope organization	2/138	59/15753	0.0944124	0.342553	0.282589	CHMP7/CHMP3	2
GO:0042306	regulation of protein import into nucleus	2/138	59/15753	0.0944124	0.342553	0.282589	TPR/ZPR1	2
GO:1902115	regulation of organelle assembly	4/138	197/15753	0.0949924	0.343909	0.283708	BRCA1/CHMP7/CHMP3/TPR	4
GO:0070585	protein localization to mitochondrion	3/138	124/15753	0.0953042	0.344292	0.284023	BAP1/DNAJA1/PMPCA	3
GO:0006903	vesicle targeting	2/138	60/15753	0.0971283	0.346383	0.285749	EXOC8/TRAPPC1	2
GO:0034605	cellular response to heat	2/138	60/15753	0.0971283	0.346383	0.285749	TPR/CHORDC1	2
GO:0044091	membrane biogenesis	2/138	60/15753	0.0971283	0.346383	0.285749	CHMP7/CHMP3	2
GO:0051893	regulation of focal adhesion assembly	2/138	60/15753	0.0971283	0.346383	0.285749	TLN1/RAC1	2
GO:0090109	regulation of cell-substrate junction assembly	2/138	60/15753	0.0971283	0.346383	0.285749	TLN1/RAC1	2
GO:1900024	regulation of substrate adhesion-dependent cell spreading	2/138	60/15753	0.0971283	0.346383	0.285749	RAC1/CRKL	2
GO:0045739	positive regulation of DNA repair	3/138	126/15753	0.0988134	0.347805	0.286922	BRCA1/RNF168/RBBP8	3
GO:0000727	double-strand break repair via break-induced replication	1/138	12/15753	0.100236	0.347805	0.286922	CDC7	1
GO:0002638	negative regulation of immunoglobulin production	1/138	12/15753	0.100236	0.347805	0.286922	THOC1	1
GO:0010826	negative regulation of centrosome duplication	1/138	12/15753	0.100236	0.347805	0.286922	BRCA1	1
GO:0018342	protein prenylation	1/138	12/15753	0.100236	0.347805	0.286922	FNTA	1
GO:0046606	negative regulation of centrosome cycle	1/138	12/15753	0.100236	0.347805	0.286922	BRCA1	1
GO:0051573	negative regulation of histone H3-K9 methylation	1/138	12/15753	0.100236	0.347805	0.286922	BRCA1	1
GO:0061795	Golgi lumen acidification	1/138	12/15753	0.100236	0.347805	0.286922	ATP6V1H	1
GO:0072710	response to hydroxyurea	1/138	12/15753	0.100236	0.347805	0.286922	NSMCE3	1
GO:0090646	mitochondrial tRNA processing	1/138	12/15753	0.100236	0.347805	0.286922	ELAC2	1
GO:0097354	prenylation	1/138	12/15753	0.100236	0.347805	0.286922	FNTA	1
GO:0097501	stress response to metal ion	1/138	12/15753	0.100236	0.347805	0.286922	HSPA5	1
GO:1902065	response to L-glutamate	1/138	12/15753	0.100236	0.347805	0.286922	IGF1R	1
GO:0065004	protein-DNA complex assembly	4/138	202/15753	0.101754	0.352339	0.290663	CENPE/TAF8/MED14/MED30	4
GO:0035601	protein deacylation	3/138	128/15753	0.102374	0.353753	0.291829	TADA2A/SIN3A/FNTA	3
GO:0033013	tetrapyrrole metabolic process	2/138	62/15753	0.102626	0.35389	0.291941	SLC25A38/ABCB7	2
GO:0007033	vacuole organization	4/138	203/15753	0.103133	0.354904	0.292778	CHMP7/CHMP3/ATP6V1H/VMP1	4
GO:1903322	positive regulation of protein modification by small protein conjugation or removal	3/138	130/15753	0.105986	0.359481	0.296554	BRCA1/NSMCE3/HSPA5	3
GO:0002244	hematopoietic progenitor cell differentiation	3/138	131/15753	0.107811	0.359481	0.296554	ANLN/SIN3A/CIAO3	3
GO:0000244	spliceosomal tri-snRNP complex assembly	1/138	13/15753	0.108124	0.359481	0.296554	PRPF3	1
GO:0033262	regulation of nuclear cell cycle DNA replication	1/138	13/15753	0.108124	0.359481	0.296554	CDC7	1
GO:0033690	positive regulation of osteoblast proliferation	1/138	13/15753	0.108124	0.359481	0.296554	IGF1R	1
GO:0034982	mitochondrial protein processing	1/138	13/15753	0.108124	0.359481	0.296554	PMPCA	1
GO:0035437	maintenance of protein localization in endoplasmic reticulum	1/138	13/15753	0.108124	0.359481	0.296554	HSPA5	1
GO:0043144	sno(s)RNA processing	1/138	13/15753	0.108124	0.359481	0.296554	RNF113A	1
GO:0048012	hepatocyte growth factor receptor signaling pathway	1/138	13/15753	0.108124	0.359481	0.296554	RAC1	1
GO:0051036	regulation of endosome size	1/138	13/15753	0.108124	0.359481	0.296554	CHMP3	1
GO:0071287	cellular response to manganese ion	1/138	13/15753	0.108124	0.359481	0.296554	HSPA5	1
GO:0071389	cellular response to mineralocorticoid stimulus	1/138	13/15753	0.108124	0.359481	0.296554	IGF1R	1
GO:0072683	T cell extravasation	1/138	13/15753	0.108124	0.359481	0.296554	CRKL	1
GO:1901678	iron coordination entity transport	1/138	13/15753	0.108124	0.359481	0.296554	ABCB7	1
GO:1903894	regulation of IRE1-mediated unfolded protein response	1/138	13/15753	0.108124	0.359481	0.296554	HSPA5	1
GO:1903909	regulation of receptor clustering	1/138	13/15753	0.108124	0.359481	0.296554	CRKL	1
GO:2000615	regulation of histone H3-K9 acetylation	1/138	13/15753	0.108124	0.359481	0.296554	BRCA1	1
GO:0098732	macromolecule deacylation	3/138	132/15753	0.109647	0.36382	0.300133	TADA2A/SIN3A/FNTA	3
GO:0035019	somatic stem cell population maintenance	2/138	65/15753	0.111028	0.366941	0.302708	MED14/MED30	2
GO:0150116	regulation of cell-substrate junction organization	2/138	65/15753	0.111028	0.366941	0.302708	TLN1/RAC1	2
GO:0016064	immunoglobulin mediated immune response	3/138	133/15753	0.111496	0.367761	0.303385	RNF168/THOC1/SUPT6H	3
GO:1900180	regulation of protein localization to nucleus	3/138	134/15753	0.113357	0.36789	0.303491	TPR/SIN3A/ZPR1	3
GO:0006275	regulation of DNA replication	3/138	135/15753	0.11523	0.36789	0.303491	CDK2/USP37/CDC7	3
GO:2000377	regulation of reactive oxygen species metabolic process	3/138	135/15753	0.11523	0.36789	0.303491	BRCA1/RAC1/ABCB7	3
GO:0000212	meiotic spindle organization	1/138	14/15753	0.115944	0.36789	0.303491	NDC80	1
GO:0001711	endodermal cell fate commitment	1/138	14/15753	0.115944	0.36789	0.303491	PAF1	1
GO:0015816	glycine transport	1/138	14/15753	0.115944	0.36789	0.303491	SLC25A38	1
GO:0016078	tRNA catabolic process	1/138	14/15753	0.115944	0.36789	0.303491	ELAC2	1
GO:0018206	peptidyl-methionine modification	1/138	14/15753	0.115944	0.36789	0.303491	NAA35	1
GO:0033147	negative regulation of intracellular estrogen receptor signaling pathway	1/138	14/15753	0.115944	0.36789	0.303491	BRCA1	1
GO:0042754	negative regulation of circadian rhythm	1/138	14/15753	0.115944	0.36789	0.303491	SIN3A	1
GO:0044849	estrous cycle	1/138	14/15753	0.115944	0.36789	0.303491	IGF1R	1
GO:0048388	endosomal lumen acidification	1/138	14/15753	0.115944	0.36789	0.303491	ATP6V1H	1
GO:0071236	cellular response to antibiotic	1/138	14/15753	0.115944	0.36789	0.303491	HSPA5	1
GO:0072520	seminiferous tubule development	1/138	14/15753	0.115944	0.36789	0.303491	KIF18A	1
GO:0090239	regulation of histone H4 acetylation	1/138	14/15753	0.115944	0.36789	0.303491	BRCA1	1
GO:0097428	protein maturation by iron-sulfur cluster transfer	1/138	14/15753	0.115944	0.36789	0.303491	CIAO2B	1
GO:0098760	response to interleukin-7	1/138	14/15753	0.115944	0.36789	0.303491	CRKL	1
GO:0098761	cellular response to interleukin-7	1/138	14/15753	0.115944	0.36789	0.303491	CRKL	1
GO:1900102	negative regulation of endoplasmic reticulum unfolded protein response	1/138	14/15753	0.115944	0.36789	0.303491	HSPA5	1
GO:2000671	regulation of motor neuron apoptotic process	1/138	14/15753	0.115944	0.36789	0.303491	ZPR1	1
GO:0061077	chaperone-mediated protein folding	2/138	67/15753	0.116726	0.36897	0.304382	CHORDC1/HSPA5	2
GO:0070972	protein localization to endoplasmic reticulum	2/138	67/15753	0.116726	0.36897	0.304382	SRP68/HSPA5	2
GO:0019724	B cell mediated immunity	3/138	136/15753	0.117115	0.369106	0.304494	RNF168/THOC1/SUPT6H	3
GO:0006417	regulation of translation	6/138	380/15753	0.117212	0.369106	0.304494	SARNP/GLE1/TPR/ELP5/CNOT3/GSPT1	6
GO:0001960	negative regulation of cytokine-mediated signaling pathway	2/138	68/15753	0.119603	0.375927	0.310121	OTOP1/RNF113A	2
GO:0042274	ribosomal small subunit biogenesis	2/138	69/15753	0.122497	0.377418	0.311351	BMS1/HEATR1	2
GO:0000478	endonucleolytic cleavage involved in rRNA processing	1/138	15/15753	0.123695	0.377418	0.311351	BMS1	1
GO:0000479	endonucleolytic cleavage of tricistronic rRNA transcript (SSU-rRNA, 5.8S rRNA, LSU-rRNA)	1/138	15/15753	0.123695	0.377418	0.311351	BMS1	1
GO:0003376	sphingosine-1-phosphate receptor signaling pathway	1/138	15/15753	0.123695	0.377418	0.311351	RAC1	1
GO:0007096	regulation of exit from mitosis	1/138	15/15753	0.123695	0.377418	0.311351	ANLN	1
GO:0030174	regulation of DNA-templated DNA replication initiation	1/138	15/15753	0.123695	0.377418	0.311351	CDK2	1
GO:0030575	nuclear body organization	1/138	15/15753	0.123695	0.377418	0.311351	ZPR1	1
GO:0032352	positive regulation of hormone metabolic process	1/138	15/15753	0.123695	0.377418	0.311351	IGF1R	1
GO:0043249	erythrocyte maturation	1/138	15/15753	0.123695	0.377418	0.311351	BAP1	1
GO:0043328	protein transport to vacuole involved in ubiquitin-dependent protein catabolic process via the multivesicular body sorting pathway	1/138	15/15753	0.123695	0.377418	0.311351	PTPN23	1
GO:0043508	negative regulation of JUN kinase activity	1/138	15/15753	0.123695	0.377418	0.311351	DNAJA1	1
GO:0043970	histone H3-K9 acetylation	1/138	15/15753	0.123695	0.377418	0.311351	BRCA1	1
GO:0044790	suppression of viral release by host	1/138	15/15753	0.123695	0.377418	0.311351	CHMP3	1
GO:0051290	protein heterotetramerization	1/138	15/15753	0.123695	0.377418	0.311351	CPSF6	1
GO:0060330	regulation of response to interferon-gamma	1/138	15/15753	0.123695	0.377418	0.311351	OTOP1	1
GO:0060334	regulation of interferon-gamma-mediated signaling pathway	1/138	15/15753	0.123695	0.377418	0.311351	OTOP1	1
GO:0006487	protein N-linked glycosylation	2/138	70/15753	0.125409	0.379867	0.313372	TMEM258/DDOST	2
GO:0008333	endosome to lysosome transport	2/138	70/15753	0.125409	0.379867	0.313372	CHMP7/CHMP3	2
GO:2000036	regulation of stem cell population maintenance	2/138	70/15753	0.125409	0.379867	0.313372	SIN3A/CNOT3	2
GO:2000134	negative regulation of G1/S transition of mitotic cell cycle	2/138	70/15753	0.125409	0.379867	0.313372	CDK2/RPA2	2
GO:0033157	regulation of intracellular protein transport	4/138	219/15753	0.126327	0.381956	0.315094	BAP1/BARD1/TPR/ZPR1	4
GO:0010569	regulation of double-strand break repair via homologous recombination	2/138	71/15753	0.128337	0.385364	0.317906	RBBP8/RPA2	2
GO:0031400	negative regulation of protein modification process	7/138	481/15753	0.129979	0.385364	0.317906	BRCA1/CRKL/DNAJA1/CHORDC1/SIN3A/SUPT6H/U2AF2	7
GO:0031647	regulation of protein stability	5/138	305/15753	0.130146	0.385364	0.317906	VHL/SUGT1/TTI2/DDOST/NDC80	5
GO:0002637	regulation of immunoglobulin production	2/138	72/15753	0.131281	0.385364	0.317906	THOC1/SUPT6H	2
GO:0042273	ribosomal large subunit biogenesis	2/138	72/15753	0.131281	0.385364	0.317906	EBNA1BP2/BRIX1	2
GO:0042698	ovulation cycle	2/138	72/15753	0.131281	0.385364	0.317906	IGF1R/HSPA5	2
GO:0060761	negative regulation of response to cytokine stimulus	2/138	72/15753	0.131281	0.385364	0.317906	OTOP1/RNF113A	2
GO:0002713	negative regulation of B cell mediated immunity	1/138	16/15753	0.131379	0.385364	0.317906	THOC1	1
GO:0002890	negative regulation of immunoglobulin mediated immune response	1/138	16/15753	0.131379	0.385364	0.317906	THOC1	1
GO:0006620	post-translational protein targeting to endoplasmic reticulum membrane	1/138	16/15753	0.131379	0.385364	0.317906	HSPA5	1
GO:0016074	sno(s)RNA metabolic process	1/138	16/15753	0.131379	0.385364	0.317906	RNF113A	1
GO:0042953	lipoprotein transport	1/138	16/15753	0.131379	0.385364	0.317906	VMP1	1
GO:0045717	negative regulation of fatty acid biosynthetic process	1/138	16/15753	0.131379	0.385364	0.317906	BRCA1	1
GO:0048532	anatomical structure arrangement	1/138	16/15753	0.131379	0.385364	0.317906	HSPA5	1
GO:0060263	regulation of respiratory burst	1/138	16/15753	0.131379	0.385364	0.317906	RAC1	1
GO:0090030	regulation of steroid hormone biosynthetic process	1/138	16/15753	0.131379	0.385364	0.317906	IGF1R	1
GO:2000232	regulation of rRNA processing	1/138	16/15753	0.131379	0.385364	0.317906	HEATR1	1
GO:0051783	regulation of nuclear division	3/138	144/15753	0.132597	0.388252	0.320289	CCNB1/TPR/NDC80	3
GO:0002098	tRNA wobble uridine modification	1/138	17/15753	0.138996	0.398599	0.328825	ELP5	1
GO:0006349	regulation of gene expression by genomic imprinting	1/138	17/15753	0.138996	0.398599	0.328825	BRCA1	1
GO:0006614	SRP-dependent cotranslational protein targeting to membrane	1/138	17/15753	0.138996	0.398599	0.328825	SRP68	1
GO:0010310	regulation of hydrogen peroxide metabolic process	1/138	17/15753	0.138996	0.398599	0.328825	RAC1	1
GO:0019370	leukotriene biosynthetic process	1/138	17/15753	0.138996	0.398599	0.328825	GGTLC2	1
GO:0044872	lipoprotein localization	1/138	17/15753	0.138996	0.398599	0.328825	VMP1	1
GO:0070734	histone H3-K27 methylation	1/138	17/15753	0.138996	0.398599	0.328825	SUPT6H	1
GO:0071732	cellular response to nitric oxide	1/138	17/15753	0.138996	0.398599	0.328825	CDK2	1
GO:0097284	hepatocyte apoptotic process	1/138	17/15753	0.138996	0.398599	0.328825	IGF1R	1
GO:0110096	cellular response to aldehyde	1/138	17/15753	0.138996	0.398599	0.328825	IGF1R	1
GO:1900034	regulation of cellular response to heat	1/138	17/15753	0.138996	0.398599	0.328825	CHORDC1	1
GO:1903427	negative regulation of reactive oxygen species biosynthetic process	1/138	17/15753	0.138996	0.398599	0.328825	ABCB7	1
GO:0042440	pigment metabolic process	2/138	75/15753	0.140204	0.400687	0.330547	SLC25A38/ABCB7	2
GO:0051865	protein autoubiquitination	2/138	75/15753	0.140204	0.400687	0.330547	BRCA1/BARD1	2
GO:0030902	hindbrain development	3/138	148/15753	0.140594	0.401113	0.330898	IGF1R/CRKL/HSPA5	3
GO:0030010	establishment of cell polarity	3/138	149/15753	0.142618	0.404688	0.333848	IGF1R/CRKL/NDC80	3
GO:0006446	regulation of translational initiation	2/138	76/15753	0.143208	0.404688	0.333848	GLE1/TPR	2
GO:0007163	establishment or maintenance of cell polarity	4/138	230/15753	0.143439	0.404688	0.333848	IGF1R/RAC1/CRKL/NDC80	4
GO:0090502	RNA phosphodiester bond hydrolysis, endonucleolytic	2/138	77/15753	0.146225	0.404688	0.333848	BMS1/ELAC2	2
GO:0006474	N-terminal protein amino acid acetylation	1/138	18/15753	0.146547	0.404688	0.333848	NAA35	1
GO:0007250	activation of NF-kappaB-inducing kinase activity	1/138	18/15753	0.146547	0.404688	0.333848	COPS8	1
GO:0019081	viral translation	1/138	18/15753	0.146547	0.404688	0.333848	EIF3G	1
GO:0034501	protein localization to kinetochore	1/138	18/15753	0.146547	0.404688	0.333848	NDC80	1
GO:0036003	positive regulation of transcription from RNA polymerase II promoter in response to stress	1/138	18/15753	0.146547	0.404688	0.333848	HSPA5	1
GO:0036499	PERK-mediated unfolded protein response	1/138	18/15753	0.146547	0.404688	0.333848	HSPA5	1
GO:0043652	engulfment of apoptotic cell	1/138	18/15753	0.146547	0.404688	0.333848	RAC1	1
GO:0045947	negative regulation of translational initiation	1/138	18/15753	0.146547	0.404688	0.333848	TPR	1
GO:0046827	positive regulation of protein export from nucleus	1/138	18/15753	0.146547	0.404688	0.333848	TPR	1
GO:0051382	kinetochore assembly	1/138	18/15753	0.146547	0.404688	0.333848	CENPE	1
GO:0051988	regulation of attachment of spindle microtubules to kinetochore	1/138	18/15753	0.146547	0.404688	0.333848	CCNB1	1
GO:0090520	sphingolipid mediated signaling pathway	1/138	18/15753	0.146547	0.404688	0.333848	RAC1	1
GO:1902570	protein localization to nucleolus	1/138	18/15753	0.146547	0.404688	0.333848	NOL8	1
GO:1903083	protein localization to condensed chromosome	1/138	18/15753	0.146547	0.404688	0.333848	NDC80	1
GO:1903975	regulation of glial cell migration	1/138	18/15753	0.146547	0.404688	0.333848	CRKL	1
GO:0007009	plasma membrane organization	3/138	151/15753	0.146696	0.404688	0.333848	CHMP7/CHMP3/VMP1	3
GO:0010921	regulation of phosphatase activity	2/138	78/15753	0.149255	0.409715	0.337994	PPP1R2/PPP1R12A	2
GO:0031397	negative regulation of protein ubiquitination	2/138	78/15753	0.149255	0.409715	0.337994	DNAJA1/U2AF2	2
GO:1902807	negative regulation of cell cycle G1/S phase transition	2/138	78/15753	0.149255	0.409715	0.337994	CDK2/RPA2	2
GO:0090316	positive regulation of intracellular protein transport	3/138	153/15753	0.150813	0.411327	0.339325	BAP1/TPR/ZPR1	3
GO:0001510	RNA methylation	2/138	79/15753	0.152298	0.411327	0.339325	TGS1/SNRPF	2
GO:0006900	vesicle budding from membrane	2/138	79/15753	0.152298	0.411327	0.339325	CHMP7/TRAPPC1	2
GO:0010770	positive regulation of cell morphogenesis involved in differentiation	2/138	79/15753	0.152298	0.411327	0.339325	RAC1/CRKL	2
GO:0046785	microtubule polymerization	2/138	79/15753	0.152298	0.411327	0.339325	RAC1/NEDD1	2
GO:0071214	cellular response to abiotic stimulus	5/138	322/15753	0.152817	0.411327	0.339325	BRCA1/IGF1R/BARD1/NSMCE3/HSPA5	5
GO:0104004	cellular response to environmental stimulus	5/138	322/15753	0.152817	0.411327	0.339325	BRCA1/IGF1R/BARD1/NSMCE3/HSPA5	5
GO:0000729	DNA double-strand break processing	1/138	19/15753	0.154032	0.411327	0.339325	RBBP8	1
GO:0001829	trophectodermal cell differentiation	1/138	19/15753	0.154032	0.411327	0.339325	CNOT3	1
GO:0034755	iron ion transmembrane transport	1/138	19/15753	0.154032	0.411327	0.339325	ABCB7	1
GO:0035455	response to interferon-alpha	1/138	19/15753	0.154032	0.411327	0.339325	TPR	1
GO:0036498	IRE1-mediated unfolded protein response	1/138	19/15753	0.154032	0.411327	0.339325	HSPA5	1
GO:0045056	transcytosis	1/138	19/15753	0.154032	0.411327	0.339325	IGF1R	1
GO:0097494	regulation of vesicle size	1/138	19/15753	0.154032	0.411327	0.339325	CHMP3	1
GO:1902170	cellular response to reactive nitrogen species	1/138	19/15753	0.154032	0.411327	0.339325	CDK2	1
GO:2000434	regulation of protein neddylation	1/138	19/15753	0.154032	0.411327	0.339325	COPS8	1
GO:2000678	negative regulation of transcription regulatory region DNA binding	1/138	19/15753	0.154032	0.411327	0.339325	SIN3A	1
GO:0006289	nucleotide-excision repair	2/138	80/15753	0.155353	0.413532	0.341143	RPA2/POLR2I	2
GO:0048041	focal adhesion assembly	2/138	80/15753	0.155353	0.413532	0.341143	TLN1/RAC1	2
GO:0048545	response to steroid hormone	5/138	325/15753	0.156982	0.416735	0.343786	BRCA1/IGF1R/DNAJA1/PDCD7/RPL27	5
GO:0007034	vacuolar transport	3/138	156/15753	0.157056	0.416735	0.343786	CHMP7/CHMP3/PTPN23	3
GO:0016241	regulation of macroautophagy	3/138	157/15753	0.159155	0.421634	0.347827	EXOC8/ATP6V1H/SUPT5H	3
GO:0000963	mitochondrial RNA processing	1/138	20/15753	0.161452	0.423142	0.349071	ELAC2	1
GO:0002097	tRNA wobble base modification	1/138	20/15753	0.161452	0.423142	0.349071	ELP5	1
GO:0006353	DNA-templated transcription termination	1/138	20/15753	0.161452	0.423142	0.349071	POLR1H	1
GO:0038083	peptidyl-tyrosine autophosphorylation	1/138	20/15753	0.161452	0.423142	0.349071	IGF1R	1
GO:0097049	motor neuron apoptotic process	1/138	20/15753	0.161452	0.423142	0.349071	ZPR1	1
GO:0097062	dendritic spine maintenance	1/138	20/15753	0.161452	0.423142	0.349071	IGF1R	1
GO:0140056	organelle localization by membrane tethering	2/138	82/15753	0.161499	0.423142	0.349071	EXOC8/VMP1	2
GO:0099173	postsynapse organization	3/138	159/15753	0.163379	0.427396	0.352581	IGF1R/CRKL/FNTA	3
GO:0007042	lysosomal lumen acidification	1/138	21/15753	0.168807	0.438163	0.361463	ATP6V1H	1
GO:0010893	positive regulation of steroid biosynthetic process	1/138	21/15753	0.168807	0.438163	0.361463	IGF1R	1
GO:0032516	positive regulation of phosphoprotein phosphatase activity	1/138	21/15753	0.168807	0.438163	0.361463	PPP1R12A	1
GO:0036344	platelet morphogenesis	1/138	21/15753	0.168807	0.438163	0.361463	BAP1	1
GO:0071731	response to nitric oxide	1/138	21/15753	0.168807	0.438163	0.361463	CDK2	1
GO:0009451	RNA modification	3/138	162/15753	0.169777	0.439314	0.362412	TGS1/ELP5/SNRPF	3
GO:0031960	response to corticosteroid	3/138	162/15753	0.169777	0.439314	0.362412	IGF1R/PDCD7/RPL27	3
GO:0021543	pallium development	3/138	163/15753	0.171926	0.444186	0.366431	UBA6/IGF1R/CRKL	3
GO:0051781	positive regulation of cell division	2/138	86/15753	0.173918	0.44772	0.369347	IGF1R/CHMP3	2
GO:0006338	chromatin remodeling	5/138	337/15753	0.174099	0.44772	0.369347	TADA2A/CDK2/TPR/SIN3A/SUPT6H	5
GO:0016050	vesicle organization	5/138	337/15753	0.174099	0.44772	0.369347	CHMP7/EXOC8/CHMP3/ATP6V1H/TRAPPC1	5
GO:0006613	cotranslational protein targeting to membrane	1/138	22/15753	0.176098	0.448715	0.370167	SRP68	1
GO:0010042	response to manganese ion	1/138	22/15753	0.176098	0.448715	0.370167	HSPA5	1
GO:0034472	snRNA 3'-end processing	1/138	22/15753	0.176098	0.448715	0.370167	INTS6	1
GO:0044154	histone H3-K14 acetylation	1/138	22/15753	0.176098	0.448715	0.370167	TADA2A	1
GO:0046426	negative regulation of receptor signaling pathway via JAK-STAT	1/138	22/15753	0.176098	0.448715	0.370167	VHL	1
GO:0061484	hematopoietic stem cell homeostasis	1/138	22/15753	0.176098	0.448715	0.370167	BAP1	1
GO:1900182	positive regulation of protein localization to nucleus	2/138	87/15753	0.177047	0.450444	0.371594	TPR/ZPR1	2
GO:0035304	regulation of protein dephosphorylation	2/138	88/15753	0.180185	0.457035	0.377031	PPP1R2/PPP1R12A	2
GO:1903321	negative regulation of protein modification by small protein conjugation or removal	2/138	88/15753	0.180185	0.457035	0.377031	DNAJA1/U2AF2	2
GO:0007254	JNK cascade	3/138	167/15753	0.180598	0.457388	0.377323	IGF1R/CRKL/DNAJA1	3
GO:0017121	plasma membrane phospholipid scrambling	1/138	23/15753	0.183326	0.45943	0.379007	VMP1	1
GO:0018279	protein N-linked glycosylation via asparagine	1/138	23/15753	0.183326	0.45943	0.379007	DDOST	1
GO:0046599	regulation of centriole replication	1/138	23/15753	0.183326	0.45943	0.379007	BRCA1	1
GO:0046794	transport of virus	1/138	23/15753	0.183326	0.45943	0.379007	NUP153	1
GO:0080182	histone H3-K4 trimethylation	1/138	23/15753	0.183326	0.45943	0.379007	NFYC	1
GO:1902074	response to salt	1/138	23/15753	0.183326	0.45943	0.379007	HSPA5	1
GO:1990542	mitochondrial transmembrane transport	2/138	89/15753	0.183332	0.45943	0.379007	SLC25A38/ABCB7	2
GO:0007044	cell-substrate junction assembly	2/138	90/15753	0.186486	0.465707	0.384185	TLN1/RAC1	2
GO:0030512	negative regulation of transforming growth factor beta receptor signaling pathway	2/138	90/15753	0.186486	0.465707	0.384185	SIN3A/HSPA5	2
GO:0034248	regulation of cellular amide metabolic process	6/138	438/15753	0.186674	0.465707	0.384185	SARNP/GLE1/TPR/ELP5/CNOT3/GSPT1	6
GO:0071466	cellular response to xenobiotic stimulus	3/138	170/15753	0.18718	0.466275	0.384653	CRKL/PPP1R12A/HSPA5	3
GO:0022406	membrane docking	2/138	91/15753	0.189649	0.470309	0.387982	EXOC8/VMP1	2
GO:0018196	peptidyl-asparagine modification	1/138	24/15753	0.190491	0.470309	0.387982	DDOST	1
GO:0048207	vesicle targeting, rough ER to cis-Golgi	1/138	24/15753	0.190491	0.470309	0.387982	TRAPPC1	1
GO:0048208	COPII vesicle coating	1/138	24/15753	0.190491	0.470309	0.387982	TRAPPC1	1
GO:0051894	positive regulation of focal adhesion assembly	1/138	24/15753	0.190491	0.470309	0.387982	RAC1	1
GO:0090023	positive regulation of neutrophil chemotaxis	1/138	24/15753	0.190491	0.470309	0.387982	RAC1	1
GO:0090398	cellular senescence	2/138	93/15753	0.195995	0.479335	0.395428	IGF1R/CDK2	2
GO:0000027	ribosomal large subunit assembly	1/138	25/15753	0.197593	0.479335	0.395428	BRIX1	1
GO:0001835	blastocyst hatching	1/138	25/15753	0.197593	0.479335	0.395428	RBBP8	1
GO:0035188	hatching	1/138	25/15753	0.197593	0.479335	0.395428	RBBP8	1
GO:0044030	regulation of DNA methylation	1/138	25/15753	0.197593	0.479335	0.395428	BRCA1	1
GO:0046885	regulation of hormone biosynthetic process	1/138	25/15753	0.197593	0.479335	0.395428	IGF1R	1
GO:0051570	regulation of histone H3-K9 methylation	1/138	25/15753	0.197593	0.479335	0.395428	BRCA1	1
GO:0051984	positive regulation of chromosome segregation	1/138	25/15753	0.197593	0.479335	0.395428	CCNB1	1
GO:0071577	zinc ion transmembrane transport	1/138	25/15753	0.197593	0.479335	0.395428	SLC39A7	1
GO:0071684	organism emergence from protective structure	1/138	25/15753	0.197593	0.479335	0.395428	RBBP8	1
GO:1902455	negative regulation of stem cell population maintenance	1/138	25/15753	0.197593	0.479335	0.395428	SIN3A	1
GO:1904893	negative regulation of receptor signaling pathway via STAT	1/138	25/15753	0.197593	0.479335	0.395428	VHL	1
GO:0009266	response to temperature stimulus	3/138	175/15753	0.198286	0.48032	0.39624	DNAJA1/TPR/CHORDC1	3
GO:0097306	cellular response to alcohol	2/138	94/15753	0.199178	0.481781	0.397445	BRCA1/IGF1R	2
GO:0044000	movement in host	3/138	176/15753	0.200527	0.484341	0.399557	CHMP7/NUP153/CHMP3	3
GO:0042113	B cell activation	4/138	264/15753	0.201407	0.485763	0.40073	RNF168/THOC1/SLC39A7/SUPT6H	4
GO:0120162	positive regulation of cold-induced thermogenesis	2/138	95/15753	0.202368	0.487377	0.402062	IGF1R/CNOT3	2
GO:0001783	B cell apoptotic process	1/138	26/15753	0.204633	0.487905	0.402497	CRKL	1
GO:0033622	integrin activation	1/138	26/15753	0.204633	0.487905	0.402497	TLN1	1
GO:0035751	regulation of lysosomal lumen pH	1/138	26/15753	0.204633	0.487905	0.402497	ATP6V1H	1
GO:0051291	protein heterooligomerization	1/138	26/15753	0.204633	0.487905	0.402497	CPSF6	1
GO:0060333	interferon-gamma-mediated signaling pathway	1/138	26/15753	0.204633	0.487905	0.402497	OTOP1	1
GO:0071624	positive regulation of granulocyte chemotaxis	1/138	26/15753	0.204633	0.487905	0.402497	RAC1	1
GO:1904385	cellular response to angiotensin	1/138	26/15753	0.204633	0.487905	0.402497	IGF1R	1
GO:0150115	cell-substrate junction organization	2/138	96/15753	0.205564	0.489423	0.40375	TLN1/RAC1	2
GO:0071900	regulation of protein serine/threonine kinase activity	5/138	359/15753	0.207215	0.492652	0.406414	CCNL1/CKS2/DNAJA1/CCNB1/CHORDC1	5
GO:0010769	regulation of cell morphogenesis involved in differentiation	2/138	97/15753	0.208765	0.494927	0.40829	RAC1/CRKL	2
GO:0016575	histone deacetylation	2/138	97/15753	0.208765	0.494927	0.40829	TADA2A/SIN3A	2
GO:0000469	cleavage involved in rRNA processing	1/138	27/15753	0.211613	0.496185	0.409328	BMS1	1
GO:0016180	snRNA processing	1/138	27/15753	0.211613	0.496185	0.409328	INTS6	1
GO:0021680	cerebellar Purkinje cell layer development	1/138	27/15753	0.211613	0.496185	0.409328	HSPA5	1
GO:0021895	cerebral cortex neuron differentiation	1/138	27/15753	0.211613	0.496185	0.409328	SIN3A	1
GO:0045116	protein neddylation	1/138	27/15753	0.211613	0.496185	0.409328	COPS8	1
GO:0071549	cellular response to dexamethasone stimulus	1/138	27/15753	0.211613	0.496185	0.409328	IGF1R	1
GO:1900101	regulation of endoplasmic reticulum unfolded protein response	1/138	27/15753	0.211613	0.496185	0.409328	HSPA5	1
GO:1902806	regulation of cell cycle G1/S phase transition	3/138	181/15753	0.211819	0.496185	0.409328	CDK2/PAF1/RPA2	3
GO:0048144	fibroblast proliferation	2/138	98/15753	0.211971	0.496185	0.409328	CKS2/CCNB1	2
GO:0000041	transition metal ion transport	2/138	99/15753	0.215183	0.502294	0.414367	ABCB7/SLC39A7	2
GO:0071347	cellular response to interleukin-1	2/138	99/15753	0.215183	0.502294	0.414367	USP10/RBMX	2
GO:0006401	RNA catabolic process	4/138	273/15753	0.217811	0.503073	0.41501	ELAC2/CNOT3/ZPR1/GSPT1	4
GO:0046916	cellular transition metal ion homeostasis	2/138	100/15753	0.218399	0.503073	0.41501	ABCB7/SLC39A7	2
GO:0006829	zinc ion transport	1/138	28/15753	0.218531	0.503073	0.41501	SLC39A7	1
GO:0008045	motor neuron axon guidance	1/138	28/15753	0.218531	0.503073	0.41501	RAC1	1
GO:0010575	positive regulation of vascular endothelial growth factor production	1/138	28/15753	0.218531	0.503073	0.41501	BRCA1	1
GO:0031116	positive regulation of microtubule polymerization	1/138	28/15753	0.218531	0.503073	0.41501	RAC1	1
GO:0033688	regulation of osteoblast proliferation	1/138	28/15753	0.218531	0.503073	0.41501	IGF1R	1
GO:0045940	positive regulation of steroid metabolic process	1/138	28/15753	0.218531	0.503073	0.41501	IGF1R	1
GO:0048679	regulation of axon regeneration	1/138	28/15753	0.218531	0.503073	0.41501	IGF1R	1
GO:0090312	positive regulation of protein deacetylation	1/138	28/15753	0.218531	0.503073	0.41501	FNTA	1
GO:2000112	regulation of cellular macromolecule biosynthetic process	6/138	462/15753	0.219333	0.504223	0.415959	SARNP/GLE1/TPR/ELP5/CNOT3/GSPT1	6
GO:0140013	meiotic nuclear division	3/138	185/15753	0.220951	0.507245	0.418452	KIF18A/CKS2/NDC80	3
GO:0006626	protein targeting to mitochondrion	2/138	102/15753	0.224843	0.509389	0.420221	BAP1/PMPCA	2
GO:0007143	female meiotic nuclear division	1/138	29/15753	0.225389	0.509389	0.420221	NDC80	1
GO:0010592	positive regulation of lamellipodium assembly	1/138	29/15753	0.225389	0.509389	0.420221	RAC1	1
GO:0035521	monoubiquitinated histone deubiquitination	1/138	29/15753	0.225389	0.509389	0.420221	BAP1	1
GO:0035522	monoubiquitinated histone H2A deubiquitination	1/138	29/15753	0.225389	0.509389	0.420221	BAP1	1
GO:0043171	peptide catabolic process	1/138	29/15753	0.225389	0.509389	0.420221	GGTLC2	1
GO:0051085	chaperone cofactor-dependent protein refolding	1/138	29/15753	0.225389	0.509389	0.420221	HSPA5	1
GO:0071480	cellular response to gamma radiation	1/138	29/15753	0.225389	0.509389	0.420221	HSPA5	1
GO:0095500	acetylcholine receptor signaling pathway	1/138	29/15753	0.225389	0.509389	0.420221	CRKL	1
GO:0150117	positive regulation of cell-substrate junction organization	1/138	29/15753	0.225389	0.509389	0.420221	RAC1	1
GO:1902042	negative regulation of extrinsic apoptotic signaling pathway via death domain receptors	1/138	29/15753	0.225389	0.509389	0.420221	BRCA1	1
GO:1903828	negative regulation of protein localization	3/138	187/15753	0.225547	0.509389	0.420221	BARD1/DNAJA1/SIN3A	3
GO:0002230	positive regulation of defense response to virus by host	1/138	30/15753	0.232187	0.521511	0.43022	SIN3A	1
GO:0042219	cellular modified amino acid catabolic process	1/138	30/15753	0.232187	0.521511	0.43022	GGTLC2	1
GO:0048261	negative regulation of receptor-mediated endocytosis	1/138	30/15753	0.232187	0.521511	0.43022	RAC1	1
GO:1990776	response to angiotensin	1/138	30/15753	0.232187	0.521511	0.43022	IGF1R	1
GO:0071897	DNA biosynthetic process	3/138	190/15753	0.232477	0.521511	0.43022	FAAP20/USP10/POLE2	3
GO:0006691	leukotriene metabolic process	1/138	31/15753	0.238926	0.528143	0.435692	GGTLC2	1
GO:0031365	N-terminal protein amino acid modification	1/138	31/15753	0.238926	0.528143	0.435692	NAA35	1
GO:0034367	protein-containing complex remodeling	1/138	31/15753	0.238926	0.528143	0.435692	TAF8	1
GO:0034508	centromere complex assembly	1/138	31/15753	0.238926	0.528143	0.435692	CENPE	1
GO:0045943	positive regulation of transcription by RNA polymerase I	1/138	31/15753	0.238926	0.528143	0.435692	HEATR1	1
GO:0048199	vesicle targeting, to, from or within Golgi	1/138	31/15753	0.238926	0.528143	0.435692	TRAPPC1	1
GO:0048384	retinoic acid receptor signaling pathway	1/138	31/15753	0.238926	0.528143	0.435692	CRKL	1
GO:0070570	regulation of neuron projection regeneration	1/138	31/15753	0.238926	0.528143	0.435692	IGF1R	1
GO:0071353	cellular response to interleukin-4	1/138	31/15753	0.238926	0.528143	0.435692	HSPA5	1
GO:1903955	positive regulation of protein targeting to mitochondrion	1/138	31/15753	0.238926	0.528143	0.435692	BAP1	1
GO:1905145	cellular response to acetylcholine	1/138	31/15753	0.238926	0.528143	0.435692	CRKL	1
GO:0051223	regulation of protein transport	6/138	476/15753	0.239231	0.528143	0.435692	BAP1/BARD1/DNAJA1/PTPN23/TPR/ZPR1	6
GO:0120034	positive regulation of plasma membrane bounded cell projection assembly	2/138	107/15753	0.241012	0.531373	0.438356	RAC1/ANLN	2
GO:0051222	positive regulation of protein transport	4/138	286/15753	0.242115	0.533101	0.439782	BAP1/PTPN23/TPR/ZPR1	4
GO:0034446	substrate adhesion-dependent cell spreading	2/138	108/15753	0.244253	0.53584	0.442041	RAC1/CRKL	2
GO:0007020	microtubule nucleation	1/138	32/15753	0.245607	0.53584	0.442041	NEDD1	1
GO:0010574	regulation of vascular endothelial growth factor production	1/138	32/15753	0.245607	0.53584	0.442041	BRCA1	1
GO:0031112	positive regulation of microtubule polymerization or depolymerization	1/138	32/15753	0.245607	0.53584	0.442041	RAC1	1
GO:0045922	negative regulation of fatty acid metabolic process	1/138	32/15753	0.245607	0.53584	0.442041	BRCA1	1
GO:0060795	cell fate commitment involved in formation of primary germ layer	1/138	32/15753	0.245607	0.53584	0.442041	PAF1	1
GO:0090022	regulation of neutrophil chemotaxis	1/138	32/15753	0.245607	0.53584	0.442041	RAC1	1
GO:0007179	transforming growth factor beta receptor signaling pathway	3/138	197/15753	0.248792	0.540398	0.445801	SIN3A/FNTA/HSPA5	3
GO:0044403	biological process involved in symbiotic interaction	4/138	290/15753	0.249719	0.540398	0.445801	CHMP7/NUP153/CHMP3/THOC1	4
GO:0002285	lymphocyte activation involved in immune response	3/138	198/15753	0.251137	0.540398	0.445801	RNF168/THOC1/SUPT6H	3
GO:0071383	cellular response to steroid hormone stimulus	3/138	198/15753	0.251137	0.540398	0.445801	BRCA1/IGF1R/DNAJA1	3
GO:0000132	establishment of mitotic spindle orientation	1/138	33/15753	0.252229	0.540398	0.445801	NDC80	1
GO:0006298	mismatch repair	1/138	33/15753	0.252229	0.540398	0.445801	RPA2	1
GO:0006882	cellular zinc ion homeostasis	1/138	33/15753	0.252229	0.540398	0.445801	SLC39A7	1
GO:0007035	vacuolar acidification	1/138	33/15753	0.252229	0.540398	0.445801	ATP6V1H	1
GO:0033687	osteoblast proliferation	1/138	33/15753	0.252229	0.540398	0.445801	IGF1R	1
GO:0035025	positive regulation of Rho protein signal transduction	1/138	33/15753	0.252229	0.540398	0.445801	RAC1	1
GO:0045730	respiratory burst	1/138	33/15753	0.252229	0.540398	0.445801	RAC1	1
GO:0050869	negative regulation of B cell activation	1/138	33/15753	0.252229	0.540398	0.445801	THOC1	1
GO:0051084	'de novo' post-translational protein folding	1/138	33/15753	0.252229	0.540398	0.445801	HSPA5	1
GO:1902624	positive regulation of neutrophil migration	1/138	33/15753	0.252229	0.540398	0.445801	RAC1	1
GO:1901654	response to ketone	3/138	199/15753	0.253486	0.542396	0.44745	IGF1R/SIN3A/RPL27	3
GO:0030518	intracellular steroid hormone receptor signaling pathway	2/138	111/15753	0.253988	0.542772	0.44776	BRCA1/DNAJA1	2
GO:0006906	vesicle fusion	2/138	112/15753	0.257235	0.543987	0.448762	CHMP7/CHMP3	2
GO:0071901	negative regulation of protein serine/threonine kinase activity	2/138	112/15753	0.257235	0.543987	0.448762	DNAJA1/CHORDC1	2
GO:0050821	protein stabilization	3/138	201/15753	0.258194	0.543987	0.448762	VHL/SUGT1/TTI2	3
GO:0000289	nuclear-transcribed mRNA poly(A) tail shortening	1/138	34/15753	0.258793	0.543987	0.448762	CNOT3	1
GO:0007095	mitotic G2 DNA damage checkpoint signaling	1/138	34/15753	0.258793	0.543987	0.448762	BRCA1	1
GO:0033146	regulation of intracellular estrogen receptor signaling pathway	1/138	34/15753	0.258793	0.543987	0.448762	BRCA1	1
GO:0035520	monoubiquitinated protein deubiquitination	1/138	34/15753	0.258793	0.543987	0.448762	BAP1	1
GO:0044273	sulfur compound catabolic process	1/138	34/15753	0.258793	0.543987	0.448762	GGTLC2	1
GO:0051567	histone H3-K9 methylation	1/138	34/15753	0.258793	0.543987	0.448762	BRCA1	1
GO:0070670	response to interleukin-4	1/138	34/15753	0.258793	0.543987	0.448762	HSPA5	1
GO:1900181	negative regulation of protein localization to nucleus	1/138	34/15753	0.258793	0.543987	0.448762	SIN3A	1
GO:1903749	positive regulation of establishment of protein localization to mitochondrion	1/138	34/15753	0.258793	0.543987	0.448762	BAP1	1
GO:1905144	response to acetylcholine	1/138	34/15753	0.258793	0.543987	0.448762	CRKL	1
GO:1903046	meiotic cell cycle process	3/138	202/15753	0.260552	0.546996	0.451245	KIF18A/CKS2/NDC80	3
GO:0010608	post-transcriptional regulation of gene expression	6/138	491/15753	0.261138	0.547537	0.451691	SARNP/GLE1/TPR/ELP5/CNOT3/GSPT1	6
GO:0001952	regulation of cell-matrix adhesion	2/138	114/15753	0.263731	0.551415	0.45489	TLN1/RAC1	2
GO:0090174	organelle membrane fusion	2/138	114/15753	0.263731	0.551415	0.45489	CHMP7/CHMP3	2
GO:0010922	positive regulation of phosphatase activity	1/138	35/15753	0.2653	0.551415	0.45489	PPP1R12A	1
GO:0018149	peptide cross-linking	1/138	35/15753	0.2653	0.551415	0.45489	RNF113A	1
GO:0043243	positive regulation of protein-containing complex disassembly	1/138	35/15753	0.2653	0.551415	0.45489	IGF1R	1
GO:0048009	insulin-like growth factor receptor signaling pathway	1/138	35/15753	0.2653	0.551415	0.45489	IGF1R	1
GO:0055069	zinc ion homeostasis	1/138	35/15753	0.2653	0.551415	0.45489	SLC39A7	1
GO:0030218	erythrocyte differentiation	2/138	116/15753	0.270228	0.559941	0.461923	SLC25A38/BAP1	2
GO:0010573	vascular endothelial growth factor production	1/138	36/15753	0.271751	0.559941	0.461923	BRCA1	1
GO:0030851	granulocyte differentiation	1/138	36/15753	0.271751	0.559941	0.461923	BAP1	1
GO:0033144	negative regulation of intracellular steroid hormone receptor signaling pathway	1/138	36/15753	0.271751	0.559941	0.461923	BRCA1	1
GO:0033260	nuclear DNA replication	1/138	36/15753	0.271751	0.559941	0.461923	CDC7	1
GO:0040001	establishment of mitotic spindle localization	1/138	36/15753	0.271751	0.559941	0.461923	NDC80	1
GO:1990000	amyloid fibril formation	1/138	36/15753	0.271751	0.559941	0.461923	VHL	1
GO:0010810	regulation of cell-substrate adhesion	3/138	207/15753	0.272386	0.560557	0.462432	TLN1/RAC1/CRKL	3
GO:1904951	positive regulation of establishment of protein localization	4/138	302/15753	0.272823	0.560766	0.462604	BAP1/PTPN23/TPR/ZPR1	4
GO:1904950	negative regulation of establishment of protein localization	2/138	117/15753	0.273477	0.561418	0.463142	BARD1/DNAJA1	2
GO:0003230	cardiac atrium development	1/138	37/15753	0.278145	0.564749	0.46589	IGF1R	1
GO:0006270	DNA replication initiation	1/138	37/15753	0.278145	0.564749	0.46589	CDK2	1
GO:0006458	'de novo' protein folding	1/138	37/15753	0.278145	0.564749	0.46589	HSPA5	1
GO:0006901	vesicle coating	1/138	37/15753	0.278145	0.564749	0.46589	TRAPPC1	1
GO:0046329	negative regulation of JNK cascade	1/138	37/15753	0.278145	0.564749	0.46589	DNAJA1	1
GO:0048821	erythrocyte development	1/138	37/15753	0.278145	0.564749	0.46589	BAP1	1
GO:0097242	amyloid-beta clearance	1/138	37/15753	0.278145	0.564749	0.46589	IGF1R	1
GO:0098926	postsynaptic signal transduction	1/138	37/15753	0.278145	0.564749	0.46589	CRKL	1
GO:1902745	positive regulation of lamellipodium organization	1/138	37/15753	0.278145	0.564749	0.46589	RAC1	1
GO:0051651	maintenance of location in cell	3/138	210/15753	0.279515	0.566841	0.467615	BARD1/TAF8/HSPA5	3
GO:0032355	response to estradiol	2/138	119/15753	0.279972	0.567079	0.467812	IGF1R/KIF18A	2
GO:0072593	reactive oxygen species metabolic process	3/138	211/15753	0.281895	0.570282	0.470455	BRCA1/RAC1/ABCB7	3
GO:0006612	protein targeting to membrane	2/138	120/15753	0.283218	0.571429	0.4714	SRP68/HSPA5	2
GO:0010811	positive regulation of cell-substrate adhesion	2/138	120/15753	0.283218	0.571429	0.4714	RAC1/CRKL	2
GO:0033028	myeloid cell apoptotic process	1/138	38/15753	0.284484	0.571429	0.4714	BAP1	1
GO:1902742	apoptotic process involved in development	1/138	38/15753	0.284484	0.571429	0.4714	ZPR1	1
GO:1904646	cellular response to amyloid-beta	1/138	38/15753	0.284484	0.571429	0.4714	IGF1R	1
GO:0006605	protein targeting	4/138	308/15753	0.284516	0.571429	0.4714	BAP1/SRP68/PMPCA/HSPA5	4
GO:0071333	cellular response to glucose stimulus	2/138	122/15753	0.289707	0.577039	0.476028	IGF1R/SIN3A	2
GO:0000184	nuclear-transcribed mRNA catabolic process, nonsense-mediated decay	1/138	39/15753	0.290767	0.577039	0.476028	GSPT1	1
GO:0010656	negative regulation of muscle cell apoptotic process	1/138	39/15753	0.290767	0.577039	0.476028	IGF1R	1
GO:0010762	regulation of fibroblast migration	1/138	39/15753	0.290767	0.577039	0.476028	RAC1	1
GO:0032350	regulation of hormone metabolic process	1/138	39/15753	0.290767	0.577039	0.476028	IGF1R	1
GO:0032570	response to progesterone	1/138	39/15753	0.290767	0.577039	0.476028	IGF1R	1
GO:0050691	regulation of defense response to virus by host	1/138	39/15753	0.290767	0.577039	0.476028	SIN3A	1
GO:0051294	establishment of spindle orientation	1/138	39/15753	0.290767	0.577039	0.476028	NDC80	1
GO:0071459	protein localization to chromosome, centromeric region	1/138	39/15753	0.290767	0.577039	0.476028	NDC80	1
GO:1905168	positive regulation of double-strand break repair via homologous recombination	1/138	39/15753	0.290767	0.577039	0.476028	RBBP8	1
GO:0071241	cellular response to inorganic substance	3/138	215/15753	0.291435	0.577678	0.476556	CDK2/NSMCE3/HSPA5	3
GO:0000956	nuclear-transcribed mRNA catabolic process	2/138	123/15753	0.292949	0.579302	0.477896	CNOT3/GSPT1	2
GO:0007041	lysosomal transport	2/138	123/15753	0.292949	0.579302	0.477896	CHMP7/CHMP3	2
GO:0008406	gonad development	3/138	216/15753	0.293824	0.580346	0.478756	KIF18A/CRKL/HSPA5	3
GO:0034101	erythrocyte homeostasis	2/138	124/15753	0.296189	0.581108	0.479385	SLC25A38/BAP1	2
GO:0071331	cellular response to hexose stimulus	2/138	124/15753	0.296189	0.581108	0.479385	IGF1R/SIN3A	2
GO:0003352	regulation of cilium movement	1/138	40/15753	0.296995	0.581108	0.479385	CFAP298	1
GO:0006356	regulation of transcription by RNA polymerase I	1/138	40/15753	0.296995	0.581108	0.479385	HEATR1	1
GO:0010591	regulation of lamellipodium assembly	1/138	40/15753	0.296995	0.581108	0.479385	RAC1	1
GO:0021587	cerebellum morphogenesis	1/138	40/15753	0.296995	0.581108	0.479385	HSPA5	1
GO:0090114	COPII-coated vesicle budding	1/138	40/15753	0.296995	0.581108	0.479385	TRAPPC1	1
GO:0140467	integrated stress response signaling	1/138	40/15753	0.296995	0.581108	0.479385	HSPA5	1
GO:0007127	meiosis I	2/138	125/15753	0.299427	0.584495	0.482179	CKS2/NDC80	2
GO:0035303	regulation of dephosphorylation	2/138	125/15753	0.299427	0.584495	0.482179	PPP1R2/PPP1R12A	2
GO:0006790	sulfur compound metabolic process	4/138	316/15753	0.300222	0.585362	0.482894	ABCB7/CIAO3/GGTLC2/CIAO2B	4
GO:0055076	transition metal ion homeostasis	2/138	126/15753	0.302662	0.585636	0.483121	ABCB7/SLC39A7	2
GO:0070555	response to interleukin-1	2/138	126/15753	0.302662	0.585636	0.483121	USP10/RBMX	2
GO:0071326	cellular response to monosaccharide stimulus	2/138	126/15753	0.302662	0.585636	0.483121	IGF1R/SIN3A	2
GO:0006284	base-excision repair	1/138	41/15753	0.303169	0.585636	0.483121	RPA2	1
GO:0031063	regulation of histone deacetylation	1/138	41/15753	0.303169	0.585636	0.483121	TADA2A	1
GO:0070050	neuron cellular homeostasis	1/138	41/15753	0.303169	0.585636	0.483121	BAP1	1
GO:1903426	regulation of reactive oxygen species biosynthetic process	1/138	41/15753	0.303169	0.585636	0.483121	ABCB7	1
GO:1903573	negative regulation of response to endoplasmic reticulum stress	1/138	41/15753	0.303169	0.585636	0.483121	HSPA5	1
GO:0045137	development of primary sexual characteristics	3/138	221/15753	0.305787	0.589275	0.486122	KIF18A/CRKL/HSPA5	3
GO:0050864	regulation of B cell activation	2/138	127/15753	0.305896	0.589275	0.486122	THOC1/SUPT6H	2
GO:0008033	tRNA processing	2/138	128/15753	0.309126	0.589275	0.486122	ELAC2/ELP5	2
GO:0021762	substantia nigra development	1/138	42/15753	0.30929	0.589275	0.486122	HSPA5	1
GO:0032781	positive regulation of ATP-dependent activity	1/138	42/15753	0.30929	0.589275	0.486122	VMP1	1
GO:0033574	response to testosterone	1/138	42/15753	0.30929	0.589275	0.486122	IGF1R	1
GO:0042304	regulation of fatty acid biosynthetic process	1/138	42/15753	0.30929	0.589275	0.486122	BRCA1	1
GO:0045910	negative regulation of DNA recombination	1/138	42/15753	0.30929	0.589275	0.486122	THOC1	1
GO:0071364	cellular response to epidermal growth factor stimulus	1/138	42/15753	0.30929	0.589275	0.486122	ZPR1	1
GO:0071526	semaphorin-plexin signaling pathway	1/138	42/15753	0.30929	0.589275	0.486122	RAC1	1
GO:0090317	negative regulation of intracellular protein transport	1/138	42/15753	0.30929	0.589275	0.486122	BARD1	1
GO:1902116	negative regulation of organelle assembly	1/138	42/15753	0.30929	0.589275	0.486122	BRCA1	1
GO:0043401	steroid hormone mediated signaling pathway	2/138	129/15753	0.312354	0.594433	0.490378	BRCA1/DNAJA1	2
GO:0006509	membrane protein ectodomain proteolysis	1/138	43/15753	0.315357	0.595814	0.491517	RBMX	1
GO:0021575	hindbrain morphogenesis	1/138	43/15753	0.315357	0.595814	0.491517	HSPA5	1
GO:0034661	ncRNA catabolic process	1/138	43/15753	0.315357	0.595814	0.491517	ELAC2	1
GO:0071548	response to dexamethasone	1/138	43/15753	0.315357	0.595814	0.491517	IGF1R	1
GO:0085029	extracellular matrix assembly	1/138	43/15753	0.315357	0.595814	0.491517	HAPLN2	1
GO:1903214	regulation of protein targeting to mitochondrion	1/138	43/15753	0.315357	0.595814	0.491517	BAP1	1
GO:0061982	meiosis I cell cycle process	2/138	130/15753	0.315578	0.595814	0.491517	CKS2/NDC80	2
GO:0002701	negative regulation of production of molecular mediator of immune response	1/138	44/15753	0.321371	0.60266	0.497165	THOC1	1
GO:0006904	vesicle docking involved in exocytosis	1/138	44/15753	0.321371	0.60266	0.497165	EXOC8	1
GO:0007019	microtubule depolymerization	1/138	44/15753	0.321371	0.60266	0.497165	KIF18A	1
GO:0016601	Rac protein signal transduction	1/138	44/15753	0.321371	0.60266	0.497165	RAC1	1
GO:0097178	ruffle assembly	1/138	44/15753	0.321371	0.60266	0.497165	RAC1	1
GO:1901021	positive regulation of calcium ion transmembrane transporter activity	1/138	44/15753	0.321371	0.60266	0.497165	VMP1	1
GO:2000779	regulation of double-strand break repair	2/138	132/15753	0.322017	0.603195	0.497606	RBBP8/RPA2	2
GO:0051403	stress-activated MAPK cascade	3/138	228/15753	0.32257	0.603552	0.497901	IGF1R/CRKL/DNAJA1	3
GO:0002440	production of molecular mediator of immune response	3/138	229/15753	0.324969	0.60736	0.501042	RNF168/THOC1/SUPT6H	3
GO:0043124	negative regulation of I-kappaB kinase/NF-kappaB signaling	1/138	45/15753	0.327332	0.60973	0.502997	USP10	1
GO:1901570	fatty acid derivative biosynthetic process	1/138	45/15753	0.327332	0.60973	0.502997	GGTLC2	1
GO:1902622	regulation of neutrophil migration	1/138	45/15753	0.327332	0.60973	0.502997	RAC1	1
GO:0006986	response to unfolded protein	2/138	134/15753	0.328441	0.610433	0.503577	DNAJA1/HSPA5	2
GO:0017015	regulation of transforming growth factor beta receptor signaling pathway	2/138	134/15753	0.328441	0.610433	0.503577	SIN3A/HSPA5	2
GO:0009314	response to radiation	5/138	433/15753	0.33005	0.61274	0.50548	BRCA1/RNF168/BARD1/NSMCE3/HSPA5	5
GO:0006749	glutathione metabolic process	1/138	46/15753	0.333242	0.613209	0.505867	GGTLC2	1
GO:0006984	ER-nucleus signaling pathway	1/138	46/15753	0.333242	0.613209	0.505867	HSPA5	1
GO:0030521	androgen receptor signaling pathway	1/138	46/15753	0.333242	0.613209	0.505867	DNAJA1	1
GO:0035094	response to nicotine	1/138	46/15753	0.333242	0.613209	0.505867	IGF1R	1
GO:0061647	histone H3-K9 modification	1/138	46/15753	0.333242	0.613209	0.505867	BRCA1	1
GO:1904645	response to amyloid-beta	1/138	46/15753	0.333242	0.613209	0.505867	IGF1R	1
GO:1990090	cellular response to nerve growth factor stimulus	1/138	46/15753	0.333242	0.613209	0.505867	HSPA5	1
GO:2000404	regulation of T cell migration	1/138	46/15753	0.333242	0.613209	0.505867	CRKL	1
GO:0010506	regulation of autophagy	4/138	333/15753	0.333902	0.613748	0.506312	EXOC8/USP10/ATP6V1H/SUPT5H	4
GO:0046328	regulation of JNK cascade	2/138	136/15753	0.334849	0.614812	0.507189	IGF1R/DNAJA1	2
GO:0016197	endosomal transport	3/138	234/15753	0.336963	0.614977	0.507325	CHMP7/CHMP3/PTPN23	3
GO:1903829	positive regulation of protein localization	5/138	437/15753	0.336984	0.614977	0.507325	BAP1/PTPN23/TPR/ZPR1/NDC80	5
GO:1903844	regulation of cellular response to transforming growth factor beta stimulus	2/138	137/15753	0.338047	0.614977	0.507325	SIN3A/HSPA5	2
GO:0032873	negative regulation of stress-activated MAPK cascade	1/138	47/15753	0.3391	0.614977	0.507325	DNAJA1	1
GO:0035307	positive regulation of protein dephosphorylation	1/138	47/15753	0.3391	0.614977	0.507325	PPP1R12A	1
GO:0042220	response to cocaine	1/138	47/15753	0.3391	0.614977	0.507325	HSPA5	1
GO:0042743	hydrogen peroxide metabolic process	1/138	47/15753	0.3391	0.614977	0.507325	RAC1	1
GO:0046677	response to antibiotic	1/138	47/15753	0.3391	0.614977	0.507325	HSPA5	1
GO:0048538	thymus development	1/138	47/15753	0.3391	0.614977	0.507325	CRKL	1
GO:0070303	negative regulation of stress-activated protein kinase signaling cascade	1/138	47/15753	0.3391	0.614977	0.507325	DNAJA1	1
GO:1902459	positive regulation of stem cell population maintenance	1/138	47/15753	0.3391	0.614977	0.507325	SIN3A	1
GO:0031098	stress-activated protein kinase signaling cascade	3/138	235/15753	0.339361	0.614977	0.507325	IGF1R/CRKL/DNAJA1	3
GO:0071322	cellular response to carbohydrate stimulus	2/138	138/15753	0.34124	0.617711	0.509581	IGF1R/SIN3A	2
GO:0008584	male gonad development	2/138	139/15753	0.344429	0.619645	0.511176	KIF18A/CRKL	2
GO:0051384	response to glucocorticoid	2/138	139/15753	0.344429	0.619645	0.511176	IGF1R/PDCD7	2
GO:0031641	regulation of myelination	1/138	48/15753	0.344907	0.619645	0.511176	ZPR1	1
GO:0035987	endodermal cell differentiation	1/138	48/15753	0.344907	0.619645	0.511176	PAF1	1
GO:0043277	apoptotic cell clearance	1/138	48/15753	0.344907	0.619645	0.511176	RAC1	1
GO:1902041	regulation of extrinsic apoptotic signaling pathway via death domain receptors	1/138	48/15753	0.344907	0.619645	0.511176	BRCA1	1
GO:1990089	response to nerve growth factor	1/138	48/15753	0.344907	0.619645	0.511176	HSPA5	1
GO:0010639	negative regulation of organelle organization	4/138	339/15753	0.345848	0.620001	0.51147	BRCA1/CCNB1/TPR/NDC80	4
GO:0031346	positive regulation of cell projection organization	4/138	339/15753	0.345848	0.620001	0.51147	IGF1R/RAC1/ANLN/HSPA5	4
GO:0046546	development of primary male sexual characteristics	2/138	140/15753	0.347612	0.621827	0.512976	KIF18A/CRKL	2
GO:0090101	negative regulation of transmembrane receptor protein serine/threonine kinase signaling pathway	2/138	140/15753	0.347612	0.621827	0.512976	SIN3A/HSPA5	2
GO:0031103	axon regeneration	1/138	49/15753	0.350663	0.624139	0.514884	IGF1R	1
GO:0033628	regulation of cell adhesion mediated by integrin	1/138	49/15753	0.350663	0.624139	0.514884	CRKL	1
GO:0034332	adherens junction organization	1/138	49/15753	0.350663	0.624139	0.514884	PTPN23	1
GO:0001959	regulation of cytokine-mediated signaling pathway	2/138	141/15753	0.35079	0.624139	0.514884	OTOP1/RNF113A	2
GO:0048659	smooth muscle cell proliferation	2/138	141/15753	0.35079	0.624139	0.514884	IGF1R/NAA35	2
GO:0021537	telencephalon development	3/138	241/15753	0.353737	0.624139	0.514884	UBA6/IGF1R/CRKL	3
GO:0000959	mitochondrial RNA metabolic process	1/138	50/15753	0.356369	0.624139	0.514884	ELAC2	1
GO:0007140	male meiotic nuclear division	1/138	50/15753	0.356369	0.624139	0.514884	KIF18A	1
GO:0007566	embryo implantation	1/138	50/15753	0.356369	0.624139	0.514884	VMP1	1
GO:0021695	cerebellar cortex development	1/138	50/15753	0.356369	0.624139	0.514884	HSPA5	1
GO:0030520	intracellular estrogen receptor signaling pathway	1/138	50/15753	0.356369	0.624139	0.514884	BRCA1	1
GO:0031113	regulation of microtubule polymerization	1/138	50/15753	0.356369	0.624139	0.514884	RAC1	1
GO:0043392	negative regulation of DNA binding	1/138	50/15753	0.356369	0.624139	0.514884	SIN3A	1
GO:0045332	phospholipid translocation	1/138	50/15753	0.356369	0.624139	0.514884	VMP1	1
GO:0045806	negative regulation of endocytosis	1/138	50/15753	0.356369	0.624139	0.514884	RAC1	1
GO:0051452	intracellular pH reduction	1/138	50/15753	0.356369	0.624139	0.514884	ATP6V1H	1
GO:0071168	protein localization to chromatin	1/138	50/15753	0.356369	0.624139	0.514884	CHMP7	1
GO:0071622	regulation of granulocyte chemotaxis	1/138	50/15753	0.356369	0.624139	0.514884	RAC1	1
GO:0001678	cellular glucose homeostasis	2/138	143/15753	0.357132	0.624139	0.514884	IGF1R/SIN3A	2
GO:0106106	cold-induced thermogenesis	2/138	143/15753	0.357132	0.624139	0.514884	IGF1R/CNOT3	2
GO:0120161	regulation of cold-induced thermogenesis	2/138	143/15753	0.357132	0.624139	0.514884	IGF1R/CNOT3	2
GO:1902600	proton transmembrane transport	2/138	143/15753	0.357132	0.624139	0.514884	OTOP1/ATP6V1H	2
GO:0097305	response to alcohol	3/138	244/15753	0.360913	0.630088	0.519791	BRCA1/IGF1R/RPL27	3
GO:0022602	ovulation cycle process	1/138	51/15753	0.362026	0.63137	0.520849	HSPA5	1
GO:0098876	vesicle-mediated transport to the plasma membrane	2/138	145/15753	0.363451	0.631904	0.52129	EXOC8/PTPN23	2
GO:0000723	telomere maintenance	2/138	146/15753	0.366602	0.631904	0.52129	NSMCE3/RPA2	2
GO:0048284	organelle fusion	2/138	146/15753	0.366602	0.631904	0.52129	CHMP7/CHMP3	2
GO:0002707	negative regulation of lymphocyte mediated immunity	1/138	52/15753	0.367633	0.631904	0.52129	THOC1	1
GO:0015804	neutral amino acid transport	1/138	52/15753	0.367633	0.631904	0.52129	SLC25A38	1
GO:0042149	cellular response to glucose starvation	1/138	52/15753	0.367633	0.631904	0.52129	HSPA5	1
GO:0046456	icosanoid biosynthetic process	1/138	52/15753	0.367633	0.631904	0.52129	GGTLC2	1
GO:0048146	positive regulation of fibroblast proliferation	1/138	52/15753	0.367633	0.631904	0.52129	CCNB1	1
GO:0051293	establishment of spindle localization	1/138	52/15753	0.367633	0.631904	0.52129	NDC80	1
GO:0051496	positive regulation of stress fiber assembly	1/138	52/15753	0.367633	0.631904	0.52129	RAC1	1
GO:0060071	Wnt signaling pathway, planar cell polarity pathway	1/138	52/15753	0.367633	0.631904	0.52129	RAC1	1
GO:0065002	intracellular protein transmembrane transport	1/138	52/15753	0.367633	0.631904	0.52129	HSPA5	1
GO:1902743	regulation of lamellipodium organization	1/138	52/15753	0.367633	0.631904	0.52129	RAC1	1
GO:2000677	regulation of transcription regulatory region DNA binding	1/138	52/15753	0.367633	0.631904	0.52129	SIN3A	1
GO:0006470	protein dephosphorylation	3/138	248/15753	0.370464	0.63234	0.521649	PPP1R2/PPP1R12A/PTPN23	3
GO:0008360	regulation of cell shape	2/138	148/15753	0.372886	0.63234	0.521649	RAC1/PRPF40A	2
GO:0001954	positive regulation of cell-matrix adhesion	1/138	53/15753	0.373191	0.63234	0.521649	RAC1	1
GO:0002534	cytokine production involved in inflammatory response	1/138	53/15753	0.373191	0.63234	0.521649	BAP1	1
GO:0002823	negative regulation of adaptive immune response based on somatic recombination of immune receptors built from immunoglobulin superfamily domains	1/138	53/15753	0.373191	0.63234	0.521649	THOC1	1
GO:0006826	iron ion transport	1/138	53/15753	0.373191	0.63234	0.521649	ABCB7	1
GO:0006911	phagocytosis, engulfment	1/138	53/15753	0.373191	0.63234	0.521649	RAC1	1
GO:0008347	glial cell migration	1/138	53/15753	0.373191	0.63234	0.521649	CRKL	1
GO:0042255	ribosome assembly	1/138	53/15753	0.373191	0.63234	0.521649	BRIX1	1
GO:0045428	regulation of nitric oxide biosynthetic process	1/138	53/15753	0.373191	0.63234	0.521649	RAC1	1
GO:0051055	negative regulation of lipid biosynthetic process	1/138	53/15753	0.373191	0.63234	0.521649	BRCA1	1
GO:0071320	cellular response to cAMP	1/138	53/15753	0.373191	0.63234	0.521649	HSPA5	1
GO:0071385	cellular response to glucocorticoid stimulus	1/138	53/15753	0.373191	0.63234	0.521649	IGF1R	1
GO:1900015	regulation of cytokine production involved in inflammatory response	1/138	53/15753	0.373191	0.63234	0.521649	BAP1	1
GO:0010332	response to gamma radiation	1/138	54/15753	0.3787	0.639727	0.527743	HSPA5	1
GO:0010761	fibroblast migration	1/138	54/15753	0.3787	0.639727	0.527743	RAC1	1
GO:1903409	reactive oxygen species biosynthetic process	1/138	54/15753	0.3787	0.639727	0.527743	ABCB7	1
GO:0010976	positive regulation of neuron projection development	2/138	150/15753	0.379146	0.639832	0.52783	IGF1R/HSPA5	2
GO:0030522	intracellular receptor signaling pathway	3/138	252/15753	0.37999	0.640609	0.52847	BRCA1/CRKL/DNAJA1	3
GO:0033674	positive regulation of kinase activity	5/138	464/15753	0.384017	0.642451	0.52999	IGF1R/CKS2/CCNB1/CENPE/COPS8	5
GO:0016073	snRNA metabolic process	1/138	55/15753	0.384162	0.642451	0.52999	INTS6	1
GO:0018023	peptidyl-lysine trimethylation	1/138	55/15753	0.384162	0.642451	0.52999	NFYC	1
GO:0034204	lipid translocation	1/138	55/15753	0.384162	0.642451	0.52999	VMP1	1
GO:0060632	regulation of microtubule-based movement	1/138	55/15753	0.384162	0.642451	0.52999	CFAP298	1
GO:0070534	protein K63-linked ubiquitination	1/138	55/15753	0.384162	0.642451	0.52999	RNF168	1
GO:1902808	positive regulation of cell cycle G1/S phase transition	1/138	55/15753	0.384162	0.642451	0.52999	PAF1	1
GO:1904036	negative regulation of epithelial cell apoptotic process	1/138	55/15753	0.384162	0.642451	0.52999	IGF1R	1
GO:0060759	regulation of response to cytokine stimulus	2/138	152/15753	0.385379	0.643842	0.531138	OTOP1/RNF113A	2
GO:0022617	extracellular matrix disassembly	1/138	56/15753	0.389575	0.647611	0.534247	EXOC8	1
GO:0031102	neuron projection regeneration	1/138	56/15753	0.389575	0.647611	0.534247	IGF1R	1
GO:0031529	ruffle organization	1/138	56/15753	0.389575	0.647611	0.534247	RAC1	1
GO:0080164	regulation of nitric oxide metabolic process	1/138	56/15753	0.389575	0.647611	0.534247	RAC1	1
GO:0090175	regulation of establishment of planar polarity	1/138	56/15753	0.389575	0.647611	0.534247	RAC1	1
GO:0002262	myeloid cell homeostasis	2/138	155/15753	0.394679	0.651986	0.537856	SLC25A38/BAP1	2
GO:1990845	adaptive thermogenesis	2/138	155/15753	0.394679	0.651986	0.537856	IGF1R/CNOT3	2
GO:0001706	endoderm formation	1/138	57/15753	0.394942	0.651986	0.537856	PAF1	1
GO:0006879	cellular iron ion homeostasis	1/138	57/15753	0.394942	0.651986	0.537856	ABCB7	1
GO:0033619	membrane protein proteolysis	1/138	57/15753	0.394942	0.651986	0.537856	RBMX	1
GO:0043407	negative regulation of MAP kinase activity	1/138	57/15753	0.394942	0.651986	0.537856	DNAJA1	1
GO:0051653	spindle localization	1/138	57/15753	0.394942	0.651986	0.537856	NDC80	1
GO:0035966	response to topologically incorrect protein	2/138	156/15753	0.397765	0.655998	0.541166	DNAJA1/HSPA5	2
GO:0002820	negative regulation of adaptive immune response	1/138	58/15753	0.400262	0.658813	0.543488	THOC1	1
GO:0072666	establishment of protein localization to vacuole	1/138	58/15753	0.400262	0.658813	0.543488	PTPN23	1
GO:2000045	regulation of G1/S transition of mitotic cell cycle	2/138	157/15753	0.400844	0.659122	0.543743	CDK2/RPA2	2
GO:0030900	forebrain development	4/138	367/15753	0.401566	0.659658	0.544185	UBA6/IGF1R/CRKL/SIN3A	4
GO:0006893	Golgi to plasma membrane transport	1/138	59/15753	0.405535	0.664218	0.547947	EXOC8	1
GO:0043112	receptor metabolic process	1/138	59/15753	0.405535	0.664218	0.547947	FNTA	1
GO:0043506	regulation of JUN kinase activity	1/138	59/15753	0.405535	0.664218	0.547947	DNAJA1	1
GO:0051258	protein polymerization	3/138	263/15753	0.406019	0.664358	0.548063	RAC1/CHMP3/NEDD1	3
GO:0016482	cytosolic transport	2/138	160/15753	0.410037	0.668841	0.551761	CHMP3/PTPN23	2
GO:0000381	regulation of alternative mRNA splicing, via spliceosome	1/138	60/15753	0.410762	0.668841	0.551761	RBMX	1
GO:0002218	activation of innate immune response	1/138	60/15753	0.410762	0.668841	0.551761	SIN3A	1
GO:0016925	protein sumoylation	1/138	60/15753	0.410762	0.668841	0.551761	NSMCE3	1
GO:0097035	regulation of membrane lipid distribution	1/138	60/15753	0.410762	0.668841	0.551761	VMP1	1
GO:0044089	positive regulation of cellular component biogenesis	5/138	480/15753	0.411885	0.670016	0.55273	RAC1/ANLN/CDK2/TPR/SIN3A	5
GO:0043409	negative regulation of MAPK cascade	2/138	161/15753	0.413086	0.670662	0.553262	IGF1R/DNAJA1	2
GO:0046661	male sex differentiation	2/138	161/15753	0.413086	0.670662	0.553262	KIF18A/CRKL	2
GO:0046579	positive regulation of Ras protein signal transduction	1/138	61/15753	0.415944	0.674287	0.556254	RAC1	1
GO:0007568	aging	2/138	162/15753	0.416127	0.674287	0.556254	IGF1R/SIN3A	2
GO:0007548	sex differentiation	3/138	269/15753	0.420088	0.677708	0.559075	KIF18A/CRKL/HSPA5	3
GO:0001885	endothelial cell development	1/138	62/15753	0.42108	0.677708	0.559075	HAPLN2	1
GO:0032233	positive regulation of actin filament bundle assembly	1/138	62/15753	0.42108	0.677708	0.559075	RAC1	1
GO:0035306	positive regulation of dephosphorylation	1/138	62/15753	0.42108	0.677708	0.559075	PPP1R12A	1
GO:0048857	neural nucleus development	1/138	62/15753	0.42108	0.677708	0.559075	HSPA5	1
GO:0071384	cellular response to corticosteroid stimulus	1/138	62/15753	0.42108	0.677708	0.559075	IGF1R	1
GO:0099024	plasma membrane invagination	1/138	62/15753	0.42108	0.677708	0.559075	RAC1	1
GO:0061025	membrane fusion	2/138	164/15753	0.422186	0.678833	0.560004	CHMP7/CHMP3	2
GO:0051445	regulation of meiotic cell cycle	1/138	63/15753	0.426172	0.683924	0.564203	CDC26	1
GO:0071806	protein transmembrane transport	1/138	63/15753	0.426172	0.683924	0.564203	HSPA5	1
GO:0002449	lymphocyte mediated immunity	3/138	273/15753	0.429408	0.688054	0.56761	RNF168/THOC1/SUPT6H	3
GO:0002706	regulation of lymphocyte mediated immunity	2/138	167/15753	0.431215	0.688054	0.56761	THOC1/SUPT6H	2
GO:0002704	negative regulation of leukocyte mediated immunity	1/138	64/15753	0.431219	0.688054	0.56761	THOC1	1
GO:0043954	cellular component maintenance	1/138	64/15753	0.431219	0.688054	0.56761	IGF1R	1
GO:0048278	vesicle docking	1/138	64/15753	0.431219	0.688054	0.56761	EXOC8	1
GO:2000401	regulation of lymphocyte migration	1/138	64/15753	0.431219	0.688054	0.56761	CRKL	1
GO:0009267	cellular response to starvation	2/138	168/15753	0.434208	0.690842	0.56991	IGF1R/HSPA5	2
GO:0017148	negative regulation of translation	2/138	168/15753	0.434208	0.690842	0.56991	TPR/CNOT3	2
GO:0046890	regulation of lipid biosynthetic process	2/138	168/15753	0.434208	0.690842	0.56991	BRCA1/IGF1R	2
GO:0006809	nitric oxide biosynthetic process	1/138	65/15753	0.436222	0.692725	0.571464	RAC1	1
GO:0070936	protein K48-linked ubiquitination	1/138	65/15753	0.436222	0.692725	0.571464	UBE2H	1
GO:0001764	neuron migration	2/138	169/15753	0.437193	0.693607	0.572192	RAC1/CRKL	2
GO:0030336	negative regulation of cell migration	3/138	277/15753	0.438676	0.695299	0.573587	RAC1/PTPN23/SIN3A	3
GO:0010660	regulation of muscle cell apoptotic process	1/138	66/15753	0.441181	0.697283	0.575224	IGF1R	1
GO:0042446	hormone biosynthetic process	1/138	66/15753	0.441181	0.697283	0.575224	IGF1R	1
GO:0043462	regulation of ATP-dependent activity	1/138	66/15753	0.441181	0.697283	0.575224	VMP1	1
GO:0030335	positive regulation of cell migration	5/138	498/15753	0.443031	0.699545	0.57709	IGF1R/RAC1/CRKL/ELP5/HSPA5	5
GO:0045860	positive regulation of protein kinase activity	4/138	389/15753	0.444815	0.70041	0.577804	CKS2/CCNB1/CENPE/COPS8	4
GO:0002366	leukocyte activation involved in immune response	3/138	280/15753	0.44559	0.70041	0.577804	RNF168/THOC1/SUPT6H	3
GO:0002822	regulation of adaptive immune response based on somatic recombination of immune receptors built from immunoglobulin superfamily domains	2/138	172/15753	0.446096	0.70041	0.577804	THOC1/SUPT6H	2
GO:0032200	telomere organization	2/138	172/15753	0.446096	0.70041	0.577804	NSMCE3/RPA2	2
GO:0000288	nuclear-transcribed mRNA catabolic process, deadenylation-dependent decay	1/138	67/15753	0.446097	0.70041	0.577804	CNOT3	1
GO:0010633	negative regulation of epithelial cell migration	1/138	67/15753	0.446097	0.70041	0.577804	PTPN23	1
GO:0043627	response to estrogen	1/138	68/15753	0.45097	0.706068	0.582471	BRCA1	1
GO:0050810	regulation of steroid biosynthetic process	1/138	68/15753	0.45097	0.706068	0.582471	IGF1R	1
GO:0072678	T cell migration	1/138	68/15753	0.45097	0.706068	0.582471	CRKL	1
GO:0001659	temperature homeostasis	2/138	174/15753	0.451989	0.707	0.58324	IGF1R/CNOT3	2
GO:0034655	nucleobase-containing compound catabolic process	4/138	393/15753	0.452588	0.707274	0.583466	ELAC2/CNOT3/ZPR1/GSPT1	4
GO:0002263	cell activation involved in immune response	3/138	284/15753	0.454758	0.709637	0.585415	RNF168/THOC1/SUPT6H	3
GO:0010324	membrane invagination	1/138	69/15753	0.455801	0.709637	0.585415	RAC1	1
GO:0051057	positive regulation of small GTPase mediated signal transduction	1/138	69/15753	0.455801	0.709637	0.585415	RAC1	1
GO:0071260	cellular response to mechanical stimulus	1/138	69/15753	0.455801	0.709637	0.585415	IGF1R	1
GO:0002460	adaptive immune response based on somatic recombination of immune receptors built from immunoglobulin superfamily domains	3/138	285/15753	0.45704	0.709809	0.585557	RNF168/THOC1/SUPT6H	3
GO:0050777	negative regulation of immune response	2/138	176/15753	0.457846	0.709809	0.585557	THOC1/OTOP1	2
GO:0007018	microtubule-based movement	4/138	397/15753	0.460326	0.709809	0.585557	KIF18A/DNAJA1/CENPE/CFAP298	4
GO:0005977	glycogen metabolic process	1/138	70/15753	0.460589	0.709809	0.585557	PPP1R2	1
GO:0030032	lamellipodium assembly	1/138	70/15753	0.460589	0.709809	0.585557	RAC1	1
GO:0033143	regulation of intracellular steroid hormone receptor signaling pathway	1/138	70/15753	0.460589	0.709809	0.585557	BRCA1	1
GO:0045123	cellular extravasation	1/138	70/15753	0.460589	0.709809	0.585557	CRKL	1
GO:0045911	positive regulation of DNA recombination	1/138	70/15753	0.460589	0.709809	0.585557	RBBP8	1
GO:0050688	regulation of defense response to virus	1/138	70/15753	0.460589	0.709809	0.585557	SIN3A	1
GO:0070527	platelet aggregation	1/138	70/15753	0.460589	0.709809	0.585557	TLN1	1
GO:1903036	positive regulation of response to wounding	1/138	70/15753	0.460589	0.709809	0.585557	IGF1R	1
GO:0006839	mitochondrial transport	2/138	178/15753	0.463667	0.711124	0.586642	BAP1/PMPCA	2
GO:0008361	regulation of cell size	2/138	178/15753	0.463667	0.711124	0.586642	RAC1/SIN3A	2
GO:0009749	response to glucose	2/138	178/15753	0.463667	0.711124	0.586642	IGF1R/SIN3A	2
GO:0006073	cellular glucan metabolic process	1/138	71/15753	0.465335	0.711124	0.586642	PPP1R2	1
GO:0010657	muscle cell apoptotic process	1/138	71/15753	0.465335	0.711124	0.586642	IGF1R	1
GO:0035567	non-canonical Wnt signaling pathway	1/138	71/15753	0.465335	0.711124	0.586642	RAC1	1
GO:0044042	glucan metabolic process	1/138	71/15753	0.465335	0.711124	0.586642	PPP1R2	1
GO:0045824	negative regulation of innate immune response	1/138	71/15753	0.465335	0.711124	0.586642	OTOP1	1
GO:0046209	nitric oxide metabolic process	1/138	71/15753	0.465335	0.711124	0.586642	RAC1	1
GO:0009410	response to xenobiotic stimulus	4/138	400/15753	0.466107	0.711124	0.586642	CRKL/PPP1R12A/SRP68/HSPA5	4
GO:0048608	reproductive structure development	3/138	289/15753	0.466129	0.711124	0.586642	KIF18A/CRKL/HSPA5	3
GO:0002700	regulation of production of molecular mediator of immune response	2/138	180/15753	0.469452	0.71513	0.589946	THOC1/SUPT6H	2
GO:0030330	DNA damage response, signal transduction by p53 class mediator	1/138	72/15753	0.47004	0.71513	0.589946	USP10	1
GO:2001057	reactive nitrogen species metabolic process	1/138	72/15753	0.47004	0.71513	0.589946	RAC1	1
GO:0016032	viral process	4/138	403/15753	0.471865	0.716871	0.591383	CHMP7/NUP153/CHMP3/EIF3G	4
GO:0010631	epithelial cell migration	3/138	292/15753	0.472903	0.716871	0.591383	RAC1/ANLN/PTPN23	3
GO:0061458	reproductive system development	3/138	292/15753	0.472903	0.716871	0.591383	KIF18A/CRKL/HSPA5	3
GO:2000146	negative regulation of cell motility	3/138	292/15753	0.472903	0.716871	0.591383	RAC1/PTPN23/SIN3A	3
GO:0001736	establishment of planar polarity	1/138	73/15753	0.474704	0.716997	0.591487	RAC1	1
GO:0007164	establishment of tissue polarity	1/138	73/15753	0.474704	0.716997	0.591487	RAC1	1
GO:1901568	fatty acid derivative metabolic process	1/138	73/15753	0.474704	0.716997	0.591487	GGTLC2	1
GO:1904888	cranial skeletal system development	1/138	73/15753	0.474704	0.716997	0.591487	CRKL	1
GO:0009755	hormone-mediated signaling pathway	2/138	182/15753	0.475199	0.717096	0.591568	BRCA1/DNAJA1	2
GO:0048511	rhythmic process	3/138	294/15753	0.477398	0.719112	0.593232	IGF1R/SIN3A/HSPA5	3
GO:0090132	epithelium migration	3/138	294/15753	0.477398	0.719112	0.593232	RAC1/ANLN/PTPN23	3
GO:0009746	response to hexose	2/138	183/15753	0.478059	0.71946	0.593519	IGF1R/SIN3A	2
GO:0016239	positive regulation of macroautophagy	1/138	74/15753	0.479327	0.72007	0.594022	SUPT5H	1
GO:0030968	endoplasmic reticulum unfolded protein response	1/138	74/15753	0.479327	0.72007	0.594022	HSPA5	1
GO:0003341	cilium movement	2/138	184/15753	0.48091	0.720469	0.594351	DNAJA1/CFAP298	2
GO:0032872	regulation of stress-activated MAPK cascade	2/138	184/15753	0.48091	0.720469	0.594351	IGF1R/DNAJA1	2
GO:0034329	cell junction assembly	4/138	408/15753	0.481413	0.720469	0.594351	TLN1/RAC1/CRKL/VMP1	4
GO:0051051	negative regulation of transport	4/138	409/15753	0.483315	0.720469	0.594351	NUP153/BARD1/RAC1/TPR	4
GO:0002532	production of molecular mediator involved in inflammatory response	1/138	75/15753	0.48391	0.720469	0.594351	BAP1	1
GO:0003151	outflow tract morphogenesis	1/138	75/15753	0.48391	0.720469	0.594351	CRKL	1
GO:0006305	DNA alkylation	1/138	75/15753	0.48391	0.720469	0.594351	BRCA1	1
GO:0006306	DNA methylation	1/138	75/15753	0.48391	0.720469	0.594351	BRCA1	1
GO:1902475	L-alpha-amino acid transmembrane transport	1/138	75/15753	0.48391	0.720469	0.594351	SLC25A38	1
GO:1903533	regulation of protein targeting	1/138	75/15753	0.48391	0.720469	0.594351	BAP1	1
GO:0051650	establishment of vesicle localization	2/138	186/15753	0.486583	0.723802	0.597101	EXOC8/TRAPPC1	2
GO:0090130	tissue migration	3/138	299/15753	0.488557	0.726059	0.598963	RAC1/ANLN/PTPN23	3
GO:0070302	regulation of stress-activated protein kinase signaling cascade	2/138	187/15753	0.489405	0.726059	0.598963	IGF1R/DNAJA1	2
GO:2000113	negative regulation of cellular macromolecule biosynthetic process	2/138	187/15753	0.489405	0.726059	0.598963	TPR/CNOT3	2
GO:0002819	regulation of adaptive immune response	2/138	188/15753	0.492217	0.727448	0.600108	THOC1/SUPT6H	2
GO:0006399	tRNA metabolic process	2/138	188/15753	0.492217	0.727448	0.600108	ELAC2/ELP5	2
GO:0000380	alternative mRNA splicing, via spliceosome	1/138	77/15753	0.492956	0.727448	0.600108	RBMX	1
GO:0072665	protein localization to vacuole	1/138	77/15753	0.492956	0.727448	0.600108	PTPN23	1
GO:1903351	cellular response to dopamine	1/138	77/15753	0.492956	0.727448	0.600108	SIN3A	1
GO:1905897	regulation of response to endoplasmic reticulum stress	1/138	77/15753	0.492956	0.727448	0.600108	HSPA5	1
GO:0034249	negative regulation of cellular amide metabolic process	2/138	189/15753	0.49502	0.728239	0.600761	TPR/CNOT3	2
GO:0120032	regulation of plasma membrane bounded cell projection assembly	2/138	189/15753	0.49502	0.728239	0.600761	RAC1/ANLN	2
GO:0022604	regulation of cell morphogenesis	3/138	302/15753	0.495198	0.728239	0.600761	RAC1/CRKL/PRPF40A	3
GO:0014068	positive regulation of phosphatidylinositol 3-kinase signaling	1/138	78/15753	0.497419	0.728239	0.600761	IGF1R	1
GO:0055072	iron ion homeostasis	1/138	78/15753	0.497419	0.728239	0.600761	ABCB7	1
GO:0070227	lymphocyte apoptotic process	1/138	78/15753	0.497419	0.728239	0.600761	CRKL	1
GO:0097061	dendritic spine organization	1/138	78/15753	0.497419	0.728239	0.600761	IGF1R	1
GO:1903350	response to dopamine	1/138	78/15753	0.497419	0.728239	0.600761	SIN3A	1
GO:2001021	negative regulation of response to DNA damage stimulus	1/138	78/15753	0.497419	0.728239	0.600761	THOC1	1
GO:0034284	response to monosaccharide	2/138	191/15753	0.500596	0.731607	0.603539	IGF1R/SIN3A	2
GO:0060491	regulation of cell projection assembly	2/138	191/15753	0.500596	0.731607	0.603539	RAC1/ANLN	2
GO:0019058	viral life cycle	3/138	305/15753	0.501797	0.732148	0.603986	CHMP7/NUP153/CHMP3	3
GO:0008543	fibroblast growth factor receptor signaling pathway	1/138	79/15753	0.501844	0.732148	0.603986	CRKL	1
GO:0007422	peripheral nervous system development	1/138	80/15753	0.50623	0.737258	0.608201	HAPLN2	1
GO:0140029	exocytic process	1/138	80/15753	0.50623	0.737258	0.608201	EXOC8	1
GO:0031032	actomyosin structure organization	2/138	194/15753	0.508887	0.740178	0.61061	RAC1/ANLN	2
GO:0007492	endoderm development	1/138	81/15753	0.510578	0.740178	0.61061	PAF1	1
GO:0048678	response to axon injury	1/138	81/15753	0.510578	0.740178	0.61061	IGF1R	1
GO:0070098	chemokine-mediated signaling pathway	1/138	81/15753	0.510578	0.740178	0.61061	RNF113A	1
GO:1901888	regulation of cell junction assembly	2/138	195/15753	0.511631	0.740178	0.61061	TLN1/RAC1	2
GO:0001933	negative regulation of protein phosphorylation	3/138	310/15753	0.512698	0.740178	0.61061	CRKL/DNAJA1/CHORDC1	3
GO:0008625	extrinsic apoptotic signaling pathway via death domain receptors	1/138	82/15753	0.514887	0.740178	0.61061	BRCA1	1
GO:0031110	regulation of microtubule polymerization or depolymerization	1/138	82/15753	0.514887	0.740178	0.61061	RAC1	1
GO:0032456	endocytic recycling	1/138	82/15753	0.514887	0.740178	0.61061	PTPN23	1
GO:0033273	response to vitamin	1/138	82/15753	0.514887	0.740178	0.61061	IGF1R	1
GO:0042773	ATP synthesis coupled electron transport	1/138	82/15753	0.514887	0.740178	0.61061	CCNB1	1
GO:0042775	mitochondrial ATP synthesis coupled electron transport	1/138	82/15753	0.514887	0.740178	0.61061	CCNB1	1
GO:0048661	positive regulation of smooth muscle cell proliferation	1/138	82/15753	0.514887	0.740178	0.61061	IGF1R	1
GO:0061515	myeloid cell development	1/138	82/15753	0.514887	0.740178	0.61061	BAP1	1
GO:0071277	cellular response to calcium ion	1/138	82/15753	0.514887	0.740178	0.61061	HSPA5	1
GO:0006112	energy reserve metabolic process	1/138	83/15753	0.519159	0.744396	0.61409	PPP1R2	1
GO:0048145	regulation of fibroblast proliferation	1/138	83/15753	0.519159	0.744396	0.61409	CCNB1	1
GO:0051453	regulation of intracellular pH	1/138	83/15753	0.519159	0.744396	0.61409	ATP6V1H	1
GO:0032869	cellular response to insulin stimulus	2/138	198/15753	0.519802	0.744678	0.614322	IGF1R/OTOP1	2
GO:0033002	muscle cell proliferation	2/138	199/15753	0.522506	0.747258	0.61645	IGF1R/NAA35	2
GO:0045216	cell-cell junction organization	2/138	199/15753	0.522506	0.747258	0.61645	TLN1/PTPN23	2
GO:0030433	ubiquitin-dependent ERAD pathway	1/138	84/15753	0.523394	0.747258	0.61645	HSPA5	1
GO:0046889	positive regulation of lipid biosynthetic process	1/138	84/15753	0.523394	0.747258	0.61645	IGF1R	1
GO:0051648	vesicle localization	2/138	200/15753	0.525199	0.749195	0.618048	EXOC8/TRAPPC1	2
GO:0046700	heterocycle catabolic process	4/138	432/15753	0.526257	0.750062	0.618764	ELAC2/CNOT3/ZPR1/GSPT1	4
GO:0019217	regulation of fatty acid metabolic process	1/138	85/15753	0.527591	0.751097	0.619617	BRCA1	1
GO:0006469	negative regulation of protein kinase activity	2/138	201/15753	0.527883	0.751097	0.619617	DNAJA1/CHORDC1	2
GO:0035023	regulation of Rho protein signal transduction	1/138	86/15753	0.531752	0.753744	0.621801	RAC1	1
GO:0045638	negative regulation of myeloid cell differentiation	1/138	86/15753	0.531752	0.753744	0.621801	PAF1	1
GO:0045995	regulation of embryonic development	1/138	86/15753	0.531752	0.753744	0.621801	TADA2A	1
GO:2000781	positive regulation of double-strand break repair	1/138	86/15753	0.531752	0.753744	0.621801	RBBP8	1
GO:0051235	maintenance of location	3/138	319/15753	0.532001	0.753744	0.621801	BARD1/TAF8/HSPA5	3
GO:0042594	response to starvation	2/138	203/15753	0.533219	0.754828	0.622696	IGF1R/HSPA5	2
GO:0071902	positive regulation of protein serine/threonine kinase activity	2/138	204/15753	0.535872	0.756665	0.624211	CKS2/CCNB1	2
GO:0051492	regulation of stress fiber assembly	1/138	87/15753	0.535877	0.756665	0.624211	RAC1	1
GO:0060996	dendritic spine development	1/138	87/15753	0.535877	0.756665	0.624211	UBA6	1
GO:0044270	cellular nitrogen compound catabolic process	4/138	438/15753	0.537183	0.757312	0.624745	ELAC2/CNOT3/ZPR1/GSPT1	4
GO:0006400	tRNA modification	1/138	88/15753	0.539965	0.757312	0.624745	ELP5	1
GO:0030641	regulation of cellular pH	1/138	88/15753	0.539965	0.757312	0.624745	ATP6V1H	1
GO:0030901	midbrain development	1/138	88/15753	0.539965	0.757312	0.624745	HSPA5	1
GO:0032273	positive regulation of protein polymerization	1/138	88/15753	0.539965	0.757312	0.624745	RAC1	1
GO:0033627	cell adhesion mediated by integrin	1/138	88/15753	0.539965	0.757312	0.624745	CRKL	1
GO:0051591	response to cAMP	1/138	88/15753	0.539965	0.757312	0.624745	HSPA5	1
GO:0106027	neuron projection organization	1/138	88/15753	0.539965	0.757312	0.624745	IGF1R	1
GO:0051604	protein maturation	3/138	323/15753	0.540444	0.757348	0.624775	NAA35/PMPCA/CIAO2B	3
GO:0034644	cellular response to UV	1/138	89/15753	0.544018	0.758534	0.625753	NSMCE3	1
GO:0045666	positive regulation of neuron differentiation	1/138	89/15753	0.544018	0.758534	0.625753	SIN3A	1
GO:0051262	protein tetramerization	1/138	89/15753	0.544018	0.758534	0.625753	CPSF6	1
GO:0097581	lamellipodium organization	1/138	89/15753	0.544018	0.758534	0.625753	RAC1	1
GO:1990868	response to chemokine	1/138	89/15753	0.544018	0.758534	0.625753	RNF113A	1
GO:1990869	cellular response to chemokine	1/138	89/15753	0.544018	0.758534	0.625753	RNF113A	1
GO:0040013	negative regulation of locomotion	3/138	326/15753	0.54672	0.761591	0.628274	RAC1/PTPN23/SIN3A	3
GO:0030516	regulation of axon extension	1/138	90/15753	0.548035	0.761591	0.628274	SIN3A	1
GO:0046425	regulation of receptor signaling pathway via JAK-STAT	1/138	90/15753	0.548035	0.761591	0.628274	VHL	1
GO:1904427	positive regulation of calcium ion transmembrane transport	1/138	90/15753	0.548035	0.761591	0.628274	VMP1	1
GO:0002690	positive regulation of leukocyte chemotaxis	1/138	91/15753	0.552017	0.763944	0.630216	RAC1	1
GO:0061157	mRNA destabilization	1/138	91/15753	0.552017	0.763944	0.630216	CNOT3	1
GO:0071868	cellular response to monoamine stimulus	1/138	91/15753	0.552017	0.763944	0.630216	SIN3A	1
GO:0071870	cellular response to catecholamine stimulus	1/138	91/15753	0.552017	0.763944	0.630216	SIN3A	1
GO:1901019	regulation of calcium ion transmembrane transporter activity	1/138	91/15753	0.552017	0.763944	0.630216	VMP1	1
GO:1990830	cellular response to leukemia inhibitory factor	1/138	92/15753	0.555964	0.768769	0.634196	POLR1F	1
GO:0019439	aromatic compound catabolic process	4/138	450/15753	0.558655	0.769716	0.634977	ELAC2/CNOT3/ZPR1/GSPT1	4
GO:0030593	neutrophil chemotaxis	1/138	93/15753	0.559877	0.769716	0.634977	RAC1	1
GO:0034109	homotypic cell-cell adhesion	1/138	93/15753	0.559877	0.769716	0.634977	TLN1	1
GO:0062014	negative regulation of small molecule metabolic process	1/138	93/15753	0.559877	0.769716	0.634977	BRCA1	1
GO:1904035	regulation of epithelial cell apoptotic process	1/138	93/15753	0.559877	0.769716	0.634977	IGF1R	1
GO:1990823	response to leukemia inhibitory factor	1/138	93/15753	0.559877	0.769716	0.634977	POLR1F	1
GO:2001237	negative regulation of extrinsic apoptotic signaling pathway	1/138	93/15753	0.559877	0.769716	0.634977	BRCA1	1
GO:0019218	regulation of steroid metabolic process	1/138	94/15753	0.563755	0.771236	0.636231	IGF1R	1
GO:0034620	cellular response to unfolded protein	1/138	94/15753	0.563755	0.771236	0.636231	HSPA5	1
GO:0044264	cellular polysaccharide metabolic process	1/138	94/15753	0.563755	0.771236	0.636231	PPP1R2	1
GO:0071867	response to monoamine	1/138	94/15753	0.563755	0.771236	0.636231	SIN3A	1
GO:0071869	response to catecholamine	1/138	94/15753	0.563755	0.771236	0.636231	SIN3A	1
GO:2001243	negative regulation of intrinsic apoptotic signaling pathway	1/138	94/15753	0.563755	0.771236	0.636231	DNAJA1	1
GO:0001738	morphogenesis of a polarized epithelium	1/138	95/15753	0.5676	0.774591	0.638999	RAC1	1
GO:0050779	RNA destabilization	1/138	95/15753	0.5676	0.774591	0.638999	CNOT3	1
GO:0061014	positive regulation of mRNA catabolic process	1/138	95/15753	0.5676	0.774591	0.638999	CNOT3	1
GO:0021510	spinal cord development	1/138	96/15753	0.571411	0.774793	0.639166	ZPR1	1
GO:0043279	response to alkaloid	1/138	96/15753	0.571411	0.774793	0.639166	HSPA5	1
GO:0045833	negative regulation of lipid metabolic process	1/138	96/15753	0.571411	0.774793	0.639166	BRCA1	1
GO:0110020	regulation of actomyosin structure organization	1/138	96/15753	0.571411	0.774793	0.639166	RAC1	1
GO:1904892	regulation of receptor signaling pathway via STAT	1/138	96/15753	0.571411	0.774793	0.639166	VHL	1
GO:0002685	regulation of leukocyte migration	2/138	218/15753	0.571926	0.774793	0.639166	RAC1/CRKL	2
GO:0006486	protein glycosylation	2/138	218/15753	0.571926	0.774793	0.639166	TMEM258/DDOST	2
GO:0009743	response to carbohydrate	2/138	218/15753	0.571926	0.774793	0.639166	IGF1R/SIN3A	2
GO:0043413	macromolecule glycosylation	2/138	218/15753	0.571926	0.774793	0.639166	TMEM258/DDOST	2
GO:0010632	regulation of epithelial cell migration	2/138	219/15753	0.574423	0.776898	0.640902	RAC1/PTPN23	2
GO:2001234	negative regulation of apoptotic signaling pathway	2/138	219/15753	0.574423	0.776898	0.640902	BRCA1/DNAJA1	2
GO:0006885	regulation of pH	1/138	97/15753	0.575188	0.776898	0.640902	ATP6V1H	1
GO:0016311	dephosphorylation	3/138	340/15753	0.575342	0.776898	0.640902	PPP1R2/PPP1R12A/PTPN23	3
GO:0001776	leukocyte homeostasis	1/138	98/15753	0.578933	0.777953	0.641772	BAP1	1
GO:0008630	intrinsic apoptotic signaling pathway in response to DNA damage	1/138	98/15753	0.578933	0.777953	0.641772	BRCA1	1
GO:0015914	phospholipid transport	1/138	98/15753	0.578933	0.777953	0.641772	VMP1	1
GO:0019080	viral gene expression	1/138	98/15753	0.578933	0.777953	0.641772	EIF3G	1
GO:0032204	regulation of telomere maintenance	1/138	98/15753	0.578933	0.777953	0.641772	NSMCE3	1
GO:0042176	regulation of protein catabolic process	3/138	342/15753	0.57934	0.777953	0.641772	BARD1/CDK2/PSMD3	3
GO:0033673	negative regulation of kinase activity	2/138	221/15753	0.579386	0.777953	0.641772	DNAJA1/CHORDC1	2
GO:0031669	cellular response to nutrient levels	2/138	222/15753	0.581851	0.780635	0.643985	IGF1R/HSPA5	2
GO:0032231	regulation of actin filament bundle assembly	1/138	99/15753	0.582645	0.781071	0.644345	RAC1	1
GO:0007265	Ras protein signal transduction	3/138	344/15753	0.583313	0.78134	0.644567	RAC1/CRKL/CDK2	3
GO:0007160	cell-matrix adhesion	2/138	223/15753	0.584306	0.782043	0.645146	TLN1/RAC1	2
GO:0044728	DNA methylation or demethylation	1/138	100/15753	0.586324	0.783487	0.646337	BRCA1	1
GO:0050773	regulation of dendrite development	1/138	100/15753	0.586324	0.783487	0.646337	CRKL	1
GO:0003333	amino acid transmembrane transport	1/138	101/15753	0.589971	0.785403	0.647918	SLC25A38	1
GO:0010595	positive regulation of endothelial cell migration	1/138	101/15753	0.589971	0.785403	0.647918	RAC1	1
GO:0030038	contractile actin filament bundle assembly	1/138	101/15753	0.589971	0.785403	0.647918	RAC1	1
GO:0043149	stress fiber assembly	1/138	101/15753	0.589971	0.785403	0.647918	RAC1	1
GO:0031589	cell-substrate adhesion	3/138	348/15753	0.591191	0.785403	0.647918	TLN1/RAC1/CRKL	3
GO:0042326	negative regulation of phosphorylation	3/138	348/15753	0.591191	0.785403	0.647918	CRKL/DNAJA1/CHORDC1	3
GO:0045088	regulation of innate immune response	2/138	226/15753	0.591608	0.785403	0.647918	SIN3A/OTOP1	2
GO:0006892	post-Golgi vesicle-mediated transport	1/138	102/15753	0.593586	0.785403	0.647918	EXOC8	1
GO:0008585	female gonad development	1/138	102/15753	0.593586	0.785403	0.647918	HSPA5	1
GO:0022904	respiratory electron transport chain	1/138	102/15753	0.593586	0.785403	0.647918	CCNB1	1
GO:1901655	cellular response to ketone	1/138	102/15753	0.593586	0.785403	0.647918	IGF1R	1
GO:0016358	dendrite development	2/138	227/15753	0.594021	0.785403	0.647918	UBA6/CRKL	2
GO:0002703	regulation of leukocyte mediated immunity	2/138	228/15753	0.596423	0.785403	0.647918	THOC1/SUPT6H	2
GO:0006402	mRNA catabolic process	2/138	228/15753	0.596423	0.785403	0.647918	CNOT3/GSPT1	2
GO:0032535	regulation of cellular component size	3/138	351/15753	0.597036	0.785403	0.647918	RAC1/CHMP3/SIN3A	3
GO:0000045	autophagosome assembly	1/138	103/15753	0.59717	0.785403	0.647918	VMP1	1
GO:0014066	regulation of phosphatidylinositol 3-kinase signaling	1/138	103/15753	0.59717	0.785403	0.647918	IGF1R	1
GO:0042472	inner ear morphogenesis	1/138	103/15753	0.59717	0.785403	0.647918	OTOP1	1
GO:0048259	regulation of receptor-mediated endocytosis	1/138	103/15753	0.59717	0.785403	0.647918	RAC1	1
GO:1901890	positive regulation of cell junction assembly	1/138	103/15753	0.59717	0.785403	0.647918	RAC1	1
GO:0042593	glucose homeostasis	2/138	229/15753	0.598815	0.786946	0.649192	IGF1R/SIN3A	2
GO:0061564	axon development	4/138	474/15753	0.599963	0.787595	0.649727	IGF1R/RAC1/SIN3A/ZPR1	4
GO:0044344	cellular response to fibroblast growth factor stimulus	1/138	104/15753	0.600722	0.787595	0.649727	CRKL	1
GO:0007178	transmembrane receptor protein serine/threonine kinase signaling pathway	3/138	353/15753	0.600903	0.787595	0.649727	SIN3A/FNTA/HSPA5	3
GO:0033500	carbohydrate homeostasis	2/138	230/15753	0.601196	0.787595	0.649727	IGF1R/SIN3A	2
GO:0043065	positive regulation of apoptotic process	4/138	476/15753	0.603301	0.788492	0.650467	C3orf38/BARD1/DNAJA1/UTP11	4
GO:0005976	polysaccharide metabolic process	1/138	105/15753	0.604243	0.788492	0.650467	PPP1R2	1
GO:0045446	endothelial cell differentiation	1/138	105/15753	0.604243	0.788492	0.650467	HAPLN2	1
GO:0061387	regulation of extent of cell growth	1/138	105/15753	0.604243	0.788492	0.650467	SIN3A	1
GO:0090630	activation of GTPase activity	1/138	105/15753	0.604243	0.788492	0.650467	CRKL	1
GO:1901361	organic cyclic compound catabolic process	4/138	477/15753	0.604963	0.788816	0.650734	ELAC2/CNOT3/ZPR1/GSPT1	4
GO:0046545	development of primary female sexual characteristics	1/138	106/15753	0.607733	0.791808	0.653202	HSPA5	1
GO:0021987	cerebral cortex development	1/138	107/15753	0.611193	0.795074	0.655897	CRKL	1
GO:0051897	positive regulation of protein kinase B signaling	1/138	107/15753	0.611193	0.795074	0.655897	IGF1R	1
GO:0002832	negative regulation of response to biotic stimulus	1/138	108/15753	0.614622	0.798913	0.659063	OTOP1	1
GO:0071216	cellular response to biotic stimulus	2/138	236/15753	0.615261	0.799121	0.659235	PAF1/HSPA5	2
GO:0070085	glycosylation	2/138	237/15753	0.617568	0.800215	0.660138	TMEM258/DDOST	2
GO:0036503	ERAD pathway	1/138	109/15753	0.618021	0.800215	0.660138	HSPA5	1
GO:0071346	cellular response to interferon-gamma	1/138	109/15753	0.618021	0.800215	0.660138	OTOP1	1
GO:1905037	autophagosome organization	1/138	109/15753	0.618021	0.800215	0.660138	VMP1	1
GO:1902532	negative regulation of intracellular signal transduction	4/138	487/15753	0.621361	0.801469	0.661172	IGF1R/DNAJA1/USP10/THOC1	4
GO:0007229	integrin-mediated signaling pathway	1/138	110/15753	0.621391	0.801469	0.661172	TLN1	1
GO:0032414	positive regulation of ion transmembrane transporter activity	1/138	110/15753	0.621391	0.801469	0.661172	VMP1	1
GO:0043200	response to amino acid	1/138	110/15753	0.621391	0.801469	0.661172	IGF1R	1
GO:0071774	response to fibroblast growth factor	1/138	110/15753	0.621391	0.801469	0.661172	CRKL	1
GO:0043068	positive regulation of programmed cell death	4/138	489/15753	0.62459	0.804534	0.6637	C3orf38/BARD1/DNAJA1/UTP11	4
GO:0006690	icosanoid metabolic process	1/138	111/15753	0.624731	0.804534	0.6637	GGTLC2	1
GO:0002443	leukocyte mediated immunity	3/138	366/15753	0.625447	0.804836	0.663949	RNF168/THOC1/SUPT6H	3
GO:0010638	positive regulation of organelle organization	4/138	490/15753	0.626198	0.805181	0.664234	RAC1/CDK2/TPR/SIN3A	4
GO:0030004	cellular monovalent inorganic cation homeostasis	1/138	112/15753	0.628042	0.805689	0.664653	ATP6V1H	1
GO:0051261	protein depolymerization	1/138	112/15753	0.628042	0.805689	0.664653	KIF18A	1
GO:0072676	lymphocyte migration	1/138	112/15753	0.628042	0.805689	0.664653	CRKL	1
GO:0051224	negative regulation of protein transport	1/138	113/15753	0.631323	0.809277	0.667613	BARD1	1
GO:0051259	protein complex oligomerization	2/138	244/15753	0.633425	0.809716	0.667975	CPSF6/RBMX	2
GO:0051402	neuron apoptotic process	2/138	244/15753	0.633425	0.809716	0.667975	ZPR1/HSPA5	2
GO:0008286	insulin receptor signaling pathway	1/138	114/15753	0.634576	0.809716	0.667975	IGF1R	1
GO:0035967	cellular response to topologically incorrect protein	1/138	114/15753	0.634576	0.809716	0.667975	HSPA5	1
GO:0042752	regulation of circadian rhythm	1/138	114/15753	0.634576	0.809716	0.667975	SIN3A	1
GO:0071887	leukocyte apoptotic process	1/138	114/15753	0.634576	0.809716	0.667975	CRKL	1
GO:1990266	neutrophil migration	1/138	115/15753	0.637801	0.813208	0.670856	RAC1	1
GO:0071621	granulocyte chemotaxis	1/138	116/15753	0.640997	0.81666	0.673704	RAC1	1
GO:0002688	regulation of leukocyte chemotaxis	1/138	117/15753	0.644165	0.819165	0.675771	RAC1	1
GO:0071675	regulation of mononuclear cell migration	1/138	117/15753	0.644165	0.819165	0.675771	CRKL	1
GO:0031668	cellular response to extracellular stimulus	2/138	249/15753	0.644436	0.819165	0.675771	IGF1R/HSPA5	2
GO:0002698	negative regulation of immune effector process	1/138	118/15753	0.647306	0.820937	0.677233	THOC1	1
GO:0051101	regulation of DNA binding	1/138	118/15753	0.647306	0.820937	0.677233	SIN3A	1
GO:0071482	cellular response to light stimulus	1/138	118/15753	0.647306	0.820937	0.677233	NSMCE3	1
GO:0031047	gene silencing by RNA	1/138	119/15753	0.650419	0.823634	0.679457	CNOT3	1
GO:0048675	axon extension	1/138	119/15753	0.650419	0.823634	0.679457	SIN3A	1
GO:0090150	establishment of protein localization to membrane	2/138	252/15753	0.650918	0.823641	0.679463	SRP68/HSPA5	2
GO:0001704	formation of primary germ layer	1/138	120/15753	0.653505	0.824414	0.6801	PAF1	1
GO:0038061	NIK/NF-kappaB signaling	1/138	120/15753	0.653505	0.824414	0.6801	COPS8	1
GO:0046660	female sex differentiation	1/138	120/15753	0.653505	0.824414	0.6801	HSPA5	1
GO:1904019	epithelial cell apoptotic process	1/138	120/15753	0.653505	0.824414	0.6801	IGF1R	1
GO:0030099	myeloid cell differentiation	3/138	383/15753	0.655972	0.826398	0.681738	SLC25A38/BAP1/PAF1	3
GO:0006888	endoplasmic reticulum to Golgi vesicle-mediated transport	1/138	121/15753	0.656563	0.826398	0.681738	TRAPPC1	1
GO:0032411	positive regulation of transporter activity	1/138	121/15753	0.656563	0.826398	0.681738	VMP1	1
GO:0051348	negative regulation of transferase activity	2/138	255/15753	0.657307	0.82671	0.681995	DNAJA1/CHORDC1	2
GO:0030317	flagellated sperm motility	1/138	122/15753	0.659595	0.82834	0.68334	DNAJA1	1
GO:0097722	sperm motility	1/138	122/15753	0.659595	0.82834	0.68334	DNAJA1	1
GO:0001101	response to acid chemical	1/138	123/15753	0.662601	0.828375	0.683368	IGF1R	1
GO:0003158	endothelium development	1/138	123/15753	0.662601	0.828375	0.683368	HAPLN2	1
GO:0006119	oxidative phosphorylation	1/138	123/15753	0.662601	0.828375	0.683368	CCNB1	1
GO:0006304	DNA modification	1/138	123/15753	0.662601	0.828375	0.683368	BRCA1	1
GO:0010565	regulation of cellular ketone metabolic process	1/138	123/15753	0.662601	0.828375	0.683368	BRCA1	1
GO:0051928	positive regulation of calcium ion transport	1/138	123/15753	0.662601	0.828375	0.683368	VMP1	1
GO:0032868	response to insulin	2/138	258/15753	0.663602	0.829006	0.683889	IGF1R/OTOP1	2
GO:0042471	ear morphogenesis	1/138	124/15753	0.66558	0.830854	0.685414	OTOP1	1
GO:0046683	response to organophosphorus	1/138	125/15753	0.668532	0.832672	0.686913	HSPA5	1
GO:0050714	positive regulation of protein secretion	1/138	125/15753	0.668532	0.832672	0.686913	PTPN23	1
GO:0050852	T cell receptor signaling pathway	1/138	125/15753	0.668532	0.832672	0.686913	CRKL	1
GO:0001894	tissue homeostasis	2/138	261/15753	0.669805	0.833635	0.687708	BAP1/BARD1	2
GO:0009581	detection of external stimulus	1/138	126/15753	0.671459	0.834317	0.68827	OTOP1	1
GO:0043467	regulation of generation of precursor metabolites and energy	1/138	126/15753	0.671459	0.834317	0.68827	CCNB1	1
GO:0090092	regulation of transmembrane receptor protein serine/threonine kinase signaling pathway	2/138	262/15753	0.671852	0.834317	0.68827	SIN3A/HSPA5	2
GO:0034728	nucleosome organization	1/138	127/15753	0.674361	0.835566	0.689301	SUPT6H	1
GO:0045471	response to ethanol	1/138	127/15753	0.674361	0.835566	0.689301	IGF1R	1
GO:2000027	regulation of animal organ morphogenesis	1/138	127/15753	0.674361	0.835566	0.689301	RAC1	1
GO:0030168	platelet activation	1/138	128/15753	0.677236	0.838507	0.691727	TLN1	1
GO:0009582	detection of abiotic stimulus	1/138	129/15753	0.680087	0.840167	0.693096	OTOP1	1
GO:0048565	digestive tract development	1/138	129/15753	0.680087	0.840167	0.693096	CRKL	1
GO:0051147	regulation of muscle cell differentiation	1/138	129/15753	0.680087	0.840167	0.693096	SUPT6H	1
GO:0034341	response to interferon-gamma	1/138	130/15753	0.682913	0.843034	0.695461	OTOP1	1
GO:0001558	regulation of cell growth	3/138	401/15753	0.686326	0.846621	0.69842	BAP1/CRKL/SIN3A	3
GO:0045936	negative regulation of phosphate metabolic process	3/138	402/15753	0.687953	0.848001	0.699559	CRKL/DNAJA1/CHORDC1	3
GO:0045598	regulation of fat cell differentiation	1/138	132/15753	0.68849	0.848037	0.699588	TAF8	1
GO:0010563	negative regulation of phosphorus metabolic process	3/138	403/15753	0.689574	0.848745	0.700173	CRKL/DNAJA1/CHORDC1	3
GO:0031333	negative regulation of protein-containing complex assembly	1/138	133/15753	0.691242	0.849545	0.700833	HSPA5	1
GO:0071456	cellular response to hypoxia	1/138	133/15753	0.691242	0.849545	0.700833	VHL	1
GO:0035270	endocrine system development	1/138	134/15753	0.69397	0.85227	0.703081	CRKL	1
GO:0032434	regulation of proteasomal ubiquitin-dependent protein catabolic process	1/138	135/15753	0.696674	0.854962	0.705301	CDK2	1
GO:0001666	response to hypoxia	2/138	275/15753	0.697546	0.855404	0.705666	VHL/CIAO3	2
GO:0014065	phosphatidylinositol 3-kinase signaling	1/138	136/15753	0.699354	0.855989	0.706148	IGF1R	1
GO:0050921	positive regulation of chemotaxis	1/138	136/15753	0.699354	0.855989	0.706148	RAC1	1
GO:0048872	homeostasis of number of cells	2/138	277/15753	0.701349	0.855989	0.706148	SLC25A38/BAP1	2
GO:0007266	Rho protein signal transduction	1/138	137/15753	0.70201	0.855989	0.706148	RAC1	1
GO:0045089	positive regulation of innate immune response	1/138	137/15753	0.70201	0.855989	0.706148	SIN3A	1
GO:0060294	cilium movement involved in cell motility	1/138	137/15753	0.70201	0.855989	0.706148	DNAJA1	1
GO:0007030	Golgi organization	1/138	138/15753	0.704644	0.855989	0.706148	VMP1	1
GO:0042552	myelination	1/138	138/15753	0.704644	0.855989	0.706148	ZPR1	1
GO:0044272	sulfur compound biosynthetic process	1/138	138/15753	0.704644	0.855989	0.706148	GGTLC2	1
GO:0048660	regulation of smooth muscle cell proliferation	1/138	138/15753	0.704644	0.855989	0.706148	IGF1R	1
GO:0048193	Golgi vesicle transport	2/138	279/15753	0.705113	0.855989	0.706148	EXOC8/TRAPPC1	2
GO:0001667	ameboidal-type cell migration	3/138	413/15753	0.705438	0.855989	0.706148	RAC1/ANLN/PTPN23	3
GO:0097193	intrinsic apoptotic signaling pathway	2/138	280/15753	0.70698	0.855989	0.706148	BRCA1/DNAJA1	2
GO:0051607	defense response to virus	2/138	281/15753	0.708837	0.855989	0.706148	CHMP3/SIN3A	2
GO:0007272	ensheathment of neurons	1/138	140/15753	0.709841	0.855989	0.706148	ZPR1	1
GO:0008366	axon ensheathment	1/138	140/15753	0.709841	0.855989	0.706148	ZPR1	1
GO:0014074	response to purine-containing compound	1/138	140/15753	0.709841	0.855989	0.706148	HSPA5	1
GO:0015748	organophosphate ester transport	1/138	140/15753	0.709841	0.855989	0.706148	VMP1	1
GO:0055123	digestive system development	1/138	140/15753	0.709841	0.855989	0.706148	CRKL	1
GO:0042060	wound healing	3/138	416/15753	0.710076	0.855989	0.706148	TLN1/CHMP7/CHMP3	3
GO:0060326	cell chemotaxis	2/138	282/15753	0.710685	0.855989	0.706148	RAC1/CRKL	2
GO:0140546	defense response to symbiont	2/138	282/15753	0.710685	0.855989	0.706148	CHMP3/SIN3A	2
GO:0050808	synapse organization	3/138	417/15753	0.711609	0.855989	0.706148	IGF1R/CRKL/FNTA	3
GO:0007338	single fertilization	1/138	141/15753	0.712406	0.855989	0.706148	CRKL	1
GO:0010508	positive regulation of autophagy	1/138	141/15753	0.712406	0.855989	0.706148	SUPT5H	1
GO:0030183	B cell differentiation	1/138	141/15753	0.712406	0.855989	0.706148	SLC39A7	1
GO:0036294	cellular response to decreased oxygen levels	1/138	141/15753	0.712406	0.855989	0.706148	VHL	1
GO:0051053	negative regulation of DNA metabolic process	1/138	141/15753	0.712406	0.855989	0.706148	THOC1	1
GO:0002250	adaptive immune response	3/138	418/15753	0.713137	0.855989	0.706148	RNF168/THOC1/SUPT6H	3
GO:0002687	positive regulation of leukocyte migration	1/138	142/15753	0.714948	0.855989	0.706148	RAC1	1
GO:0010634	positive regulation of epithelial cell migration	1/138	142/15753	0.714948	0.855989	0.706148	RAC1	1
GO:0051592	response to calcium ion	1/138	142/15753	0.714948	0.855989	0.706148	HSPA5	1
GO:0097530	granulocyte migration	1/138	142/15753	0.714948	0.855989	0.706148	RAC1	1
GO:0032147	activation of protein kinase activity	1/138	143/15753	0.717468	0.85839	0.708129	COPS8	1
GO:0006865	amino acid transport	1/138	144/15753	0.719966	0.860761	0.710085	SLC25A38	1
GO:0036293	response to decreased oxygen levels	2/138	288/15753	0.721567	0.862058	0.711155	VHL/CIAO3	2
GO:0007612	learning	1/138	145/15753	0.722442	0.862486	0.711508	UBA6	1
GO:0007043	cell-cell junction assembly	1/138	146/15753	0.724896	0.863379	0.712245	TLN1	1
GO:0046718	viral entry into host cell	1/138	146/15753	0.724896	0.863379	0.712245	NUP153	1
GO:0007409	axonogenesis	3/138	427/15753	0.726607	0.863379	0.712245	IGF1R/RAC1/SIN3A	3
GO:0071375	cellular response to peptide hormone stimulus	2/138	291/15753	0.726878	0.863379	0.712245	IGF1R/OTOP1	2
GO:0007292	female gamete generation	1/138	147/15753	0.727328	0.863379	0.712245	NDC80	1
GO:0009411	response to UV	1/138	147/15753	0.727328	0.863379	0.712245	NSMCE3	1
GO:0051494	negative regulation of cytoskeleton organization	1/138	147/15753	0.727328	0.863379	0.712245	BRCA1	1
GO:2001236	regulation of extrinsic apoptotic signaling pathway	1/138	147/15753	0.727328	0.863379	0.712245	BRCA1	1
GO:0032103	positive regulation of response to external stimulus	3/138	428/15753	0.728074	0.86355	0.712386	IGF1R/RAC1/SIN3A	3
GO:0001539	cilium or flagellum-dependent cell motility	1/138	148/15753	0.729739	0.86355	0.712386	DNAJA1	1
GO:0006633	fatty acid biosynthetic process	1/138	148/15753	0.729739	0.86355	0.712386	BRCA1	1
GO:0060285	cilium-dependent cell motility	1/138	148/15753	0.729739	0.86355	0.712386	DNAJA1	1
GO:0010975	regulation of neuron projection development	3/138	430/15753	0.730987	0.86355	0.712386	IGF1R/CRKL/HSPA5	3
GO:0007584	response to nutrient	1/138	149/15753	0.732129	0.86355	0.712386	IGF1R	1
GO:0043524	negative regulation of neuron apoptotic process	1/138	149/15753	0.732129	0.86355	0.712386	ZPR1	1
GO:0045834	positive regulation of lipid metabolic process	1/138	149/15753	0.732129	0.86355	0.712386	IGF1R	1
GO:1905039	carboxylic acid transmembrane transport	1/138	149/15753	0.732129	0.86355	0.712386	SLC25A38	1
GO:0010720	positive regulation of cell development	2/138	295/15753	0.733828	0.864512	0.713179	RAC1/CRKL	2
GO:0051017	actin filament bundle assembly	1/138	150/15753	0.734498	0.864512	0.713179	RAC1	1
GO:1903825	organic acid transmembrane transport	1/138	150/15753	0.734498	0.864512	0.713179	SLC25A38	1
GO:0198738	cell-cell signaling by wnt	3/138	434/15753	0.736743	0.865914	0.714336	RAC1/PTPN23/PAF1	3
GO:0002253	activation of immune response	2/138	297/15753	0.737247	0.865914	0.714336	CRKL/SIN3A	2
GO:0018105	peptidyl-serine phosphorylation	2/138	297/15753	0.737247	0.865914	0.714336	CDK2/CDC7	2
GO:0046394	carboxylic acid biosynthetic process	2/138	298/15753	0.738942	0.86635	0.714695	BRCA1/GGTLC2	2
GO:0090287	regulation of cellular response to growth factor stimulus	2/138	298/15753	0.738942	0.86635	0.714695	SIN3A/HSPA5	2
GO:0061572	actin filament bundle organization	1/138	152/15753	0.739174	0.86635	0.714695	RAC1	1
GO:0007259	receptor signaling pathway via JAK-STAT	1/138	153/15753	0.741481	0.867227	0.715419	VHL	1
GO:0044409	entry into host	1/138	153/15753	0.741481	0.867227	0.715419	NUP153	1
GO:0051250	negative regulation of lymphocyte activation	1/138	153/15753	0.741481	0.867227	0.715419	THOC1	1
GO:0016053	organic acid biosynthetic process	2/138	300/15753	0.742305	0.867582	0.715712	BRCA1/GGTLC2	2
GO:0051100	negative regulation of binding	1/138	154/15753	0.743768	0.867708	0.715816	SIN3A	1
GO:0009101	glycoprotein biosynthetic process	2/138	301/15753	0.743972	0.867708	0.715816	TMEM258/DDOST	2
GO:0015980	energy derivation by oxidation of organic compounds	2/138	301/15753	0.743972	0.867708	0.715816	CCNB1/PPP1R2	2
GO:0022900	electron transport chain	1/138	156/15753	0.748282	0.872125	0.71946	CCNB1	1
GO:0071453	cellular response to oxygen levels	1/138	157/15753	0.750509	0.872892	0.720092	VHL	1
GO:1903034	regulation of response to wounding	1/138	157/15753	0.750509	0.872892	0.720092	IGF1R	1
GO:2001242	regulation of intrinsic apoptotic signaling pathway	1/138	157/15753	0.750509	0.872892	0.720092	DNAJA1	1
GO:0043488	regulation of mRNA stability	1/138	158/15753	0.752717	0.873633	0.720704	CNOT3	1
GO:0045766	positive regulation of angiogenesis	1/138	158/15753	0.752717	0.873633	0.720704	BRCA1	1
GO:1904018	positive regulation of vasculature development	1/138	158/15753	0.752717	0.873633	0.720704	BRCA1	1
GO:0030198	extracellular matrix organization	2/138	307/15753	0.753787	0.873699	0.720758	EXOC8/HAPLN2	2
GO:0030041	actin filament polymerization	1/138	159/15753	0.754905	0.873699	0.720758	RAC1	1
GO:0051896	regulation of protein kinase B signaling	1/138	159/15753	0.754905	0.873699	0.720758	IGF1R	1
GO:0097696	receptor signaling pathway via STAT	1/138	159/15753	0.754905	0.873699	0.720758	VHL	1
GO:0043062	extracellular structure organization	2/138	308/15753	0.755391	0.873699	0.720758	EXOC8/HAPLN2	2
GO:0045229	external encapsulating structure organization	2/138	310/15753	0.758573	0.876771	0.723293	EXOC8/HAPLN2	2
GO:0055067	monovalent inorganic cation homeostasis	1/138	161/15753	0.759224	0.876917	0.723413	ATP6V1H	1
GO:0071496	cellular response to external stimulus	2/138	311/15753	0.76015	0.876963	0.723451	IGF1R/HSPA5	2
GO:0003205	cardiac chamber development	1/138	162/15753	0.761355	0.876963	0.723451	IGF1R	1
GO:0140053	mitochondrial gene expression	1/138	162/15753	0.761355	0.876963	0.723451	ELAC2	1
GO:0006575	cellular modified amino acid metabolic process	1/138	163/15753	0.763467	0.876963	0.723451	GGTLC2	1
GO:0007156	homophilic cell adhesion via plasma membrane adhesion molecules	1/138	163/15753	0.763467	0.876963	0.723451	PTPN23	1
GO:0010594	regulation of endothelial cell migration	1/138	163/15753	0.763467	0.876963	0.723451	RAC1	1
GO:1904064	positive regulation of cation transmembrane transport	1/138	163/15753	0.763467	0.876963	0.723451	VMP1	1
GO:2000058	regulation of ubiquitin-dependent protein catabolic process	1/138	163/15753	0.763467	0.876963	0.723451	CDK2	1
GO:0070482	response to oxygen levels	2/138	314/15753	0.764829	0.877923	0.724243	VHL/CIAO3	2
GO:0031214	biomineral tissue development	1/138	165/15753	0.767636	0.879639	0.725658	OTOP1	1
GO:0048015	phosphatidylinositol-mediated signaling	1/138	165/15753	0.767636	0.879639	0.725658	IGF1R	1
GO:0018209	peptidyl-serine modification	2/138	316/15753	0.767905	0.879639	0.725658	CDK2/CDC7	2
GO:0050851	antigen receptor-mediated signaling pathway	1/138	166/15753	0.769693	0.880479	0.726351	CRKL	1
GO:0072331	signal transduction by p53 class mediator	1/138	166/15753	0.769693	0.880479	0.726351	USP10	1
GO:0060249	anatomical structure homeostasis	2/138	318/15753	0.770946	0.881	0.726781	BAP1/BARD1	2
GO:1905475	regulation of protein localization to membrane	1/138	167/15753	0.771732	0.881	0.726781	CRKL	1
GO:1990138	neuron projection extension	1/138	167/15753	0.771732	0.881	0.726781	SIN3A	1
GO:0045785	positive regulation of cell adhesion	3/138	461/15753	0.773097	0.881954	0.727568	RAC1/CRKL/PTPN23	3
GO:0006694	steroid biosynthetic process	1/138	168/15753	0.773754	0.8821	0.727689	IGF1R	1
GO:0048017	inositol lipid-mediated signaling	1/138	169/15753	0.775757	0.883029	0.728455	IGF1R	1
GO:0062197	cellular response to chemical stress	2/138	322/15753	0.776925	0.883029	0.728455	DNAJA1/SIN3A	2
GO:0009060	aerobic respiration	1/138	170/15753	0.777743	0.883029	0.728455	CCNB1	1
GO:0021953	central nervous system neuron differentiation	1/138	170/15753	0.777743	0.883029	0.728455	SIN3A	1
GO:0043487	regulation of RNA stability	1/138	170/15753	0.777743	0.883029	0.728455	CNOT3	1
GO:1902905	positive regulation of supramolecular fiber organization	1/138	170/15753	0.777743	0.883029	0.728455	RAC1	1
GO:0110148	biomineralization	1/138	172/15753	0.781662	0.886464	0.731288	OTOP1	1
GO:0016049	cell growth	3/138	468/15753	0.78183	0.886464	0.731288	BAP1/CRKL/SIN3A	3
GO:0007416	synapse assembly	1/138	173/15753	0.783596	0.886658	0.731449	CRKL	1
GO:0061013	regulation of mRNA catabolic process	1/138	173/15753	0.783596	0.886658	0.731449	CNOT3	1
GO:1903169	regulation of calcium ion transmembrane transport	1/138	173/15753	0.783596	0.886658	0.731449	VMP1	1
GO:0019216	regulation of lipid metabolic process	2/138	327/15753	0.784208	0.88675	0.731524	BRCA1/IGF1R	2
GO:0007565	female pregnancy	1/138	175/15753	0.787412	0.889718	0.733973	VMP1	1
GO:0030003	cellular cation homeostasis	3/138	473/15753	0.787899	0.889718	0.733973	ABCB7/SLC39A7/ATP6V1H	3
GO:0002833	positive regulation of response to biotic stimulus	1/138	176/15753	0.789296	0.890693	0.734777	SIN3A	1
GO:0009566	fertilization	1/138	177/15753	0.791162	0.890992	0.735024	CRKL	1
GO:0043405	regulation of MAP kinase activity	1/138	177/15753	0.791162	0.890992	0.735024	DNAJA1	1
GO:0048469	cell maturation	1/138	177/15753	0.791162	0.890992	0.735024	BAP1	1
GO:0034767	positive regulation of ion transmembrane transport	1/138	178/15753	0.793013	0.892473	0.736246	VMP1	1
GO:0031099	regeneration	1/138	180/15753	0.796664	0.895979	0.739138	IGF1R	1
GO:0002695	negative regulation of leukocyte activation	1/138	181/15753	0.798466	0.897401	0.740311	THOC1	1
GO:0061136	regulation of proteasomal protein catabolic process	1/138	182/15753	0.800252	0.898373	0.741113	CDK2	1
GO:0002831	regulation of response to biotic stimulus	2/138	339/15753	0.800846	0.898373	0.741113	SIN3A/OTOP1	2
GO:0090066	regulation of anatomical structure size	3/138	485/15753	0.801901	0.898373	0.741113	RAC1/CHMP3/SIN3A	3
GO:0007369	gastrulation	1/138	183/15753	0.802023	0.898373	0.741113	PAF1	1
GO:0031334	positive regulation of protein-containing complex assembly	1/138	183/15753	0.802023	0.898373	0.741113	RAC1	1
GO:0071248	cellular response to metal ion	1/138	185/15753	0.805517	0.901681	0.743842	HSPA5	1
GO:0032271	regulation of protein polymerization	1/138	186/15753	0.80724	0.902498	0.744516	RAC1	1
GO:0006873	cellular ion homeostasis	3/138	490/15753	0.807504	0.902498	0.744516	ABCB7/SLC39A7/ATP6V1H	3
GO:0007264	small GTPase mediated signal transduction	3/138	491/15753	0.808609	0.902498	0.744516	RAC1/CRKL/CDK2	3
GO:0046578	regulation of Ras protein signal transduction	1/138	187/15753	0.808949	0.902498	0.744516	RAC1	1
GO:0051260	protein homooligomerization	1/138	187/15753	0.808949	0.902498	0.744516	RBMX	1
GO:0008154	actin polymerization or depolymerization	1/138	188/15753	0.810643	0.902921	0.744865	RAC1	1
GO:0043491	protein kinase B signaling	1/138	188/15753	0.810643	0.902921	0.744865	IGF1R	1
GO:0060271	cilium assembly	2/138	347/15753	0.811303	0.902921	0.744865	PTPN23/CFAP298	2
GO:0051495	positive regulation of cytoskeleton organization	1/138	189/15753	0.812322	0.902921	0.744865	RAC1	1
GO:0071674	mononuclear cell migration	1/138	189/15753	0.812322	0.902921	0.744865	CRKL	1
GO:2001233	regulation of apoptotic signaling pathway	2/138	348/15753	0.812575	0.902921	0.744865	BRCA1/DNAJA1	2
GO:1901653	cellular response to peptide	2/138	350/15753	0.815097	0.905121	0.74668	IGF1R/OTOP1	2
GO:0009896	positive regulation of catabolic process	3/138	498/15753	0.816195	0.905726	0.747179	BARD1/SUPT5H/CNOT3	3
GO:0045664	regulation of neuron differentiation	1/138	192/15753	0.81727	0.905726	0.747179	SIN3A	1
GO:0048839	inner ear development	1/138	192/15753	0.81727	0.905726	0.747179	OTOP1	1
GO:0070997	neuron death	2/138	353/15753	0.818823	0.906845	0.748102	ZPR1/HSPA5	2
GO:0007626	locomotory behavior	1/138	194/15753	0.820497	0.907495	0.748638	UBA6	1
GO:0044703	multi-organism reproductive process	1/138	194/15753	0.820497	0.907495	0.748638	VMP1	1
GO:2000241	regulation of reproductive process	1/138	195/15753	0.822089	0.908653	0.749594	CDC26	1
GO:0045637	regulation of myeloid cell differentiation	1/138	197/15753	0.825231	0.911523	0.751961	PAF1	1
GO:0030100	regulation of endocytosis	1/138	199/15753	0.828319	0.912647	0.752888	RAC1	1
GO:0070374	positive regulation of ERK1 and ERK2 cascade	1/138	199/15753	0.828319	0.912647	0.752888	CRKL	1
GO:0072330	monocarboxylic acid biosynthetic process	1/138	199/15753	0.828319	0.912647	0.752888	BRCA1	1
GO:0002697	regulation of immune effector process	2/138	361/15753	0.828436	0.912647	0.752888	THOC1/SUPT6H	2
GO:0045732	positive regulation of protein catabolic process	1/138	200/15753	0.829842	0.913592	0.753668	BARD1	1
GO:0071222	cellular response to lipopolysaccharide	1/138	201/15753	0.831352	0.914651	0.754542	PAF1	1
GO:0042180	cellular ketone metabolic process	1/138	202/15753	0.832848	0.915515	0.755255	BRCA1	1
GO:0007623	circadian rhythm	1/138	203/15753	0.834331	0.915515	0.755255	SIN3A	1
GO:0009612	response to mechanical stimulus	1/138	203/15753	0.834331	0.915515	0.755255	IGF1R	1
GO:0050866	negative regulation of cell activation	1/138	203/15753	0.834331	0.915515	0.755255	THOC1	1
GO:0044706	multi-multicellular organism process	1/138	204/15753	0.835802	0.916526	0.756089	VMP1	1
GO:0050900	leukocyte migration	2/138	369/15753	0.837591	0.917885	0.75721	RAC1/CRKL	2
GO:0009100	glycoprotein metabolic process	2/138	370/15753	0.838704	0.918502	0.757719	TMEM258/DDOST	2
GO:0002064	epithelial cell development	1/138	207/15753	0.840135	0.919211	0.758303	HAPLN2	1
GO:0044782	cilium organization	2/138	372/15753	0.84091	0.919211	0.758303	PTPN23/CFAP298	2
GO:0002573	myeloid leukocyte differentiation	1/138	208/15753	0.841554	0.919211	0.758303	BAP1	1
GO:0043523	regulation of neuron apoptotic process	1/138	208/15753	0.841554	0.919211	0.758303	ZPR1	1
GO:0050920	regulation of chemotaxis	1/138	210/15753	0.844355	0.919862	0.75884	RAC1	1
GO:0071219	cellular response to molecule of bacterial origin	1/138	210/15753	0.844355	0.919862	0.75884	PAF1	1
GO:0071356	cellular response to tumor necrosis factor	1/138	210/15753	0.844355	0.919862	0.75884	BRCA1	1
GO:1901215	negative regulation of neuron death	1/138	210/15753	0.844355	0.919862	0.75884	ZPR1	1
GO:0009615	response to virus	2/138	376/15753	0.84524	0.920166	0.759091	CHMP3/SIN3A	2
GO:0009952	anterior/posterior pattern specification	1/138	211/15753	0.845737	0.920166	0.759091	CRKL	1
GO:0043542	endothelial cell migration	1/138	213/15753	0.848464	0.921931	0.760548	RAC1	1
GO:0045333	cellular respiration	1/138	213/15753	0.848464	0.921931	0.760548	CCNB1	1
GO:0097191	extrinsic apoptotic signaling pathway	1/138	214/15753	0.84981	0.922193	0.760763	BRCA1	1
GO:1903050	regulation of proteolysis involved in protein catabolic process	1/138	214/15753	0.84981	0.922193	0.760763	CDK2	1
GO:0043254	regulation of protein-containing complex assembly	2/138	382/15753	0.851536	0.923465	0.761813	RAC1/HSPA5	2
GO:0048588	developmental cell growth	1/138	216/15753	0.852466	0.923874	0.76215	SIN3A	1
GO:0030595	leukocyte chemotaxis	1/138	217/15753	0.853776	0.924693	0.762826	RAC1	1
GO:0007596	blood coagulation	1/138	218/15753	0.855075	0.9249	0.762996	TLN1	1
GO:0097529	myeloid leukocyte migration	1/138	218/15753	0.855075	0.9249	0.762996	RAC1	1
GO:0043583	ear development	1/138	219/15753	0.856362	0.925692	0.76365	OTOP1	1
GO:0046777	protein autophosphorylation	1/138	220/15753	0.857638	0.926472	0.764293	IGF1R	1
GO:0002429	immune response-activating cell surface receptor signaling pathway	1/138	221/15753	0.858903	0.926638	0.764431	CRKL	1
GO:0002757	immune response-activating signal transduction	1/138	221/15753	0.858903	0.926638	0.764431	CRKL	1
GO:0050817	coagulation	1/138	222/15753	0.860157	0.927391	0.765052	TLN1	1
GO:0001649	osteoblast differentiation	1/138	223/15753	0.861399	0.928131	0.765662	RBMX	1
GO:0007599	hemostasis	1/138	224/15753	0.862631	0.928574	0.766027	TLN1	1
GO:0031348	negative regulation of defense response	1/138	225/15753	0.863852	0.928574	0.766027	OTOP1	1
GO:0007411	axon guidance	1/138	226/15753	0.865062	0.928574	0.766027	RAC1	1
GO:0006875	cellular metal ion homeostasis	2/138	396/15753	0.865336	0.928574	0.766027	ABCB7/SLC39A7	2
GO:0034764	positive regulation of transmembrane transport	1/138	227/15753	0.866261	0.928574	0.766027	VMP1	1
GO:0045444	fat cell differentiation	1/138	227/15753	0.866261	0.928574	0.766027	TAF8	1
GO:0060560	developmental growth involved in morphogenesis	1/138	227/15753	0.866261	0.928574	0.766027	SIN3A	1
GO:0097485	neuron projection guidance	1/138	227/15753	0.866261	0.928574	0.766027	RAC1	1
GO:0022412	cellular process involved in reproduction in multicellular organism	2/138	398/15753	0.867209	0.928993	0.766373	KIF18A/NDC80	2
GO:0006909	phagocytosis	1/138	229/15753	0.868628	0.929321	0.766643	RAC1	1
GO:0034612	response to tumor necrosis factor	1/138	229/15753	0.868628	0.929321	0.766643	BRCA1	1
GO:0051606	detection of stimulus	1/138	231/15753	0.870953	0.93065	0.76774	OTOP1	1
GO:0043434	response to peptide hormone	2/138	403/15753	0.871789	0.93065	0.76774	IGF1R/OTOP1	2
GO:0006813	potassium ion transport	1/138	232/15753	0.872101	0.93065	0.76774	CDK2	1
GO:0042445	hormone metabolic process	1/138	232/15753	0.872101	0.93065	0.76774	IGF1R	1
GO:0031331	positive regulation of cellular catabolic process	2/138	406/15753	0.874467	0.932579	0.769331	SUPT5H/CNOT3	2
GO:0071695	anatomical structure maturation	1/138	236/15753	0.876589	0.934245	0.770706	BAP1	1
GO:0002683	negative regulation of immune system process	2/138	411/15753	0.878818	0.936022	0.772172	THOC1/OTOP1	2
GO:0016485	protein processing	1/138	239/15753	0.879853	0.936527	0.772589	PMPCA	1
GO:0050708	regulation of protein secretion	1/138	240/15753	0.880922	0.937067	0.773034	PTPN23	1
GO:0045927	positive regulation of growth	1/138	243/15753	0.884072	0.939819	0.775304	ZPR1	1
GO:0006898	receptor-mediated endocytosis	1/138	246/15753	0.887139	0.94188	0.777004	RAC1	1
GO:0043122	regulation of I-kappaB kinase/NF-kappaB signaling	1/138	246/15753	0.887139	0.94188	0.777004	USP10	1
GO:0002768	immune response-regulating cell surface receptor signaling pathway	1/138	247/15753	0.888143	0.942347	0.777389	CRKL	1
GO:0003007	heart morphogenesis	1/138	249/15753	0.890125	0.94325	0.778135	CRKL	1
GO:0051924	regulation of calcium ion transport	1/138	249/15753	0.890125	0.94325	0.778135	VMP1	1
GO:0034976	response to endoplasmic reticulum stress	1/138	251/15753	0.892073	0.944714	0.779342	HSPA5	1
GO:0032412	regulation of ion transmembrane transporter activity	1/138	253/15753	0.893986	0.94614	0.780518	VMP1	1
GO:0110053	regulation of actin filament organization	1/138	254/15753	0.89493	0.946538	0.780847	RAC1	1
GO:0016055	Wnt signaling pathway	2/138	432/15753	0.895621	0.94667	0.780955	RAC1/PAF1	2
GO:0043547	positive regulation of GTPase activity	1/138	256/15753	0.896793	0.947308	0.781482	CRKL	1
GO:0098656	anion transmembrane transport	1/138	258/15753	0.898623	0.948641	0.782581	SLC25A38	1
GO:0022898	regulation of transmembrane transporter activity	1/138	263/15753	0.903058	0.95272	0.785947	VMP1	1
GO:0001818	negative regulation of cytokine production	1/138	265/15753	0.904777	0.952875	0.786075	RAC1	1
GO:0034599	cellular response to oxidative stress	1/138	265/15753	0.904777	0.952875	0.786075	SIN3A	1
GO:0019221	cytokine-mediated signaling pathway	2/138	445/15753	0.904917	0.952875	0.786075	OTOP1/RNF113A	2
GO:0007611	learning or memory	1/138	266/15753	0.905626	0.95302	0.786194	UBA6	1
GO:0090596	sensory organ morphogenesis	1/138	267/15753	0.906467	0.953304	0.786428	OTOP1	1
GO:0098742	cell-cell adhesion via plasma-membrane adhesion molecules	1/138	269/15753	0.908126	0.953847	0.786876	PTPN23	1
GO:1903532	positive regulation of secretion by cell	1/138	269/15753	0.908126	0.953847	0.786876	PTPN23	1
GO:0045165	cell fate commitment	1/138	271/15753	0.909757	0.954959	0.787793	PAF1	1
GO:0031667	response to nutrient levels	2/138	456/15753	0.912178	0.956898	0.789394	IGF1R/HSPA5	2
GO:0045765	regulation of angiogenesis	1/138	275/15753	0.912932	0.957088	0.78955	BRCA1	1
GO:0043270	positive regulation of ion transport	1/138	276/15753	0.913708	0.957103	0.789562	VMP1	1
GO:0007249	I-kappaB kinase/NF-kappaB signaling	1/138	277/15753	0.914478	0.957103	0.789562	USP10	1
GO:0043410	positive regulation of MAPK cascade	2/138	460/15753	0.914688	0.957103	0.789562	IGF1R/CRKL	2
GO:0046942	carboxylic acid transport	1/138	278/15753	0.91524	0.957103	0.789562	SLC25A38	1
GO:1901342	regulation of vasculature development	1/138	279/15753	0.915996	0.957293	0.789719	BRCA1	1
GO:0032409	regulation of transporter activity	1/138	280/15753	0.916745	0.957477	0.789871	VMP1	1
GO:0070372	regulation of ERK1 and ERK2 cascade	1/138	281/15753	0.917488	0.957653	0.790016	CRKL	1
GO:0044262	cellular carbohydrate metabolic process	1/138	282/15753	0.918224	0.957822	0.790156	PPP1R2	1
GO:0031349	positive regulation of defense response	1/138	283/15753	0.918953	0.957984	0.790289	SIN3A	1
GO:0006091	generation of precursor metabolites and energy	2/138	470/15753	0.920673	0.959178	0.791275	CCNB1/PPP1R2	2
GO:0021700	developmental maturation	1/138	289/15753	0.923196	0.961207	0.792948	BAP1	1
GO:0051249	regulation of lymphocyte activation	2/138	478/15753	0.925177	0.962668	0.794154	THOC1/SUPT6H	2
GO:0048562	embryonic organ morphogenesis	1/138	293/15753	0.925901	0.962822	0.79428	OTOP1	1
GO:1901652	response to peptide	2/138	481/15753	0.926803	0.962992	0.79442	IGF1R/OTOP1	2
GO:0051047	positive regulation of secretion	1/138	295/15753	0.927218	0.962992	0.79442	PTPN23	1
GO:0051056	regulation of small GTPase mediated signal transduction	1/138	296/15753	0.927868	0.963016	0.794441	RAC1	1
GO:0009991	response to extracellular stimulus	2/138	484/15753	0.928396	0.963016	0.794441	IGF1R/HSPA5	2
GO:0042063	gliogenesis	1/138	299/15753	0.929783	0.963856	0.795133	CRKL	1
GO:0070371	ERK1 and ERK2 cascade	1/138	304/15753	0.932863	0.964086	0.795323	CRKL	1
GO:0008202	steroid metabolic process	1/138	305/15753	0.933463	0.964086	0.795323	IGF1R	1
GO:0050890	cognition	1/138	305/15753	0.933463	0.964086	0.795323	UBA6	1
GO:0050778	positive regulation of immune response	2/138	494/15753	0.933475	0.964086	0.795323	CRKL/SIN3A	2
GO:0055065	metal ion homeostasis	2/138	494/15753	0.933475	0.964086	0.795323	ABCB7/SLC39A7	2
GO:0060284	regulation of cell development	2/138	494/15753	0.933475	0.964086	0.795323	RAC1/CRKL	2
GO:0009416	response to light stimulus	1/138	306/15753	0.934057	0.964086	0.795323	NSMCE3	1
GO:0048638	regulation of developmental growth	1/138	307/15753	0.934646	0.964086	0.795323	SIN3A	1
GO:0072503	cellular divalent inorganic cation homeostasis	1/138	308/15753	0.93523	0.964086	0.795323	SLC39A7	1
GO:0022409	positive regulation of cell-cell adhesion	1/138	309/15753	0.935809	0.964086	0.795323	PTPN23	1
GO:0015849	organic acid transport	1/138	311/15753	0.936951	0.964086	0.795323	SLC25A38	1
GO:1901214	regulation of neuron death	1/138	311/15753	0.936951	0.964086	0.795323	ZPR1	1
GO:0062012	regulation of small molecule metabolic process	1/138	312/15753	0.937514	0.964086	0.795323	BRCA1	1
GO:0032496	response to lipopolysaccharide	1/138	316/15753	0.939719	0.965758	0.796702	PAF1	1
GO:0070588	calcium ion transmembrane transport	1/138	324/15753	0.943898	0.969456	0.799753	VMP1	1
GO:0070661	leukocyte proliferation	1/138	328/15753	0.945879	0.970893	0.800938	BAP1	1
GO:0002237	response to molecule of bacterial origin	1/138	332/15753	0.94779	0.971542	0.801473	PAF1	1
GO:0009306	protein secretion	1/138	332/15753	0.94779	0.971542	0.801473	PTPN23	1
GO:0035592	establishment of protein localization to extracellular region	1/138	333/15753	0.948257	0.971542	0.801473	PTPN23	1
GO:0032956	regulation of actin cytoskeleton organization	1/138	339/15753	0.950975	0.973273	0.802902	RAC1	1
GO:0071692	protein localization to extracellular region	1/138	340/15753	0.951413	0.973273	0.802902	PTPN23	1
GO:0072507	divalent inorganic cation homeostasis	1/138	341/15753	0.951848	0.973273	0.802902	SLC39A7	1
GO:0043087	regulation of GTPase activity	1/138	342/15753	0.95228	0.973273	0.802902	CRKL	1
GO:0010038	response to metal ion	1/138	346/15753	0.953966	0.9744	0.803832	HSPA5	1
GO:0003002	regionalization	1/138	350/15753	0.955594	0.974657	0.804043	CRKL	1
GO:0001655	urogenital system development	1/138	351/15753	0.955992	0.974657	0.804043	CRKL	1
GO:0006887	exocytosis	1/138	351/15753	0.955992	0.974657	0.804043	EXOC8	1
GO:0050727	regulation of inflammatory response	1/138	354/15753	0.957164	0.974657	0.804043	BAP1	1
GO:1902903	regulation of supramolecular fiber organization	1/138	354/15753	0.957164	0.974657	0.804043	RAC1	1
GO:0015711	organic anion transport	1/138	357/15753	0.958305	0.974657	0.804043	SLC25A38	1
GO:0051098	regulation of binding	1/138	357/15753	0.958305	0.974657	0.804043	SIN3A	1
GO:1904062	regulation of cation transmembrane transport	1/138	361/15753	0.95978	0.975335	0.804603	VMP1	1
GO:0018108	peptidyl-tyrosine phosphorylation	1/138	362/15753	0.960141	0.975335	0.804603	IGF1R	1
GO:0018212	peptidyl-tyrosine modification	1/138	364/15753	0.960853	0.975464	0.804709	IGF1R	1
GO:0042692	muscle cell differentiation	1/138	366/15753	0.961552	0.97558	0.804805	SUPT6H	1
GO:0006631	fatty acid metabolic process	1/138	375/15753	0.964547	0.977431	0.806332	BRCA1	1
GO:0032102	negative regulation of response to external stimulus	1/138	375/15753	0.964547	0.977431	0.806332	OTOP1	1
GO:0032970	regulation of actin filament-based process	1/138	378/15753	0.965493	0.977796	0.806633	RAC1	1
GO:0050878	regulation of body fluid levels	1/138	380/15753	0.966109	0.977827	0.806659	TLN1	1
GO:0010959	regulation of metal ion transport	1/138	387/15753	0.968183	0.979332	0.8079	VMP1	1
GO:1903706	regulation of hemopoiesis	1/138	390/15753	0.969033	0.979597	0.808119	PAF1	1
GO:0001503	ossification	1/138	396/15753	0.970665	0.980095	0.80853	RBMX	1
GO:0002764	immune response-regulating signaling pathway	1/138	397/15753	0.970928	0.980095	0.80853	CRKL	1
GO:0006869	lipid transport	1/138	400/15753	0.971705	0.980095	0.80853	VMP1	1
GO:0006979	response to oxidative stress	1/138	402/15753	0.972212	0.980095	0.80853	SIN3A	1
GO:0030098	lymphocyte differentiation	1/138	403/15753	0.972461	0.980095	0.80853	SLC39A7	1
GO:0006816	calcium ion transport	1/138	416/15753	0.975513	0.982578	0.810578	VMP1	1
GO:0007015	actin filament organization	1/138	425/15753	0.977427	0.983911	0.811678	RAC1	1
GO:0048732	gland development	1/138	433/15753	0.979002	0.984737	0.812359	CRKL	1
GO:0051960	regulation of nervous system development	1/138	441/15753	0.980469	0.984737	0.812359	ZPR1	1
GO:0048568	embryonic organ development	1/138	444/15753	0.980992	0.984737	0.812359	OTOP1	1
GO:0010876	lipid localization	1/138	448/15753	0.981669	0.984737	0.812359	VMP1	1
GO:1903131	mononuclear cell differentiation	1/138	453/15753	0.98248	0.984737	0.812359	SLC39A7	1
GO:0023061	signal release	1/138	454/15753	0.982638	0.984737	0.812359	PTPN23	1
GO:0001819	positive regulation of cytokine production	1/138	455/15753	0.982795	0.984737	0.812359	BRCA1	1
GO:0007389	pattern specification process	1/138	458/15753	0.983256	0.984737	0.812359	CRKL	1
GO:0022407	regulation of cell-cell adhesion	1/138	460/15753	0.983557	0.984737	0.812359	PTPN23	1
GO:0034765	regulation of ion transmembrane transport	1/138	482/15753	0.986532	0.987123	0.814328	VMP1	1
GO:0006820	anion transport	1/138	487/15753	0.98713	0.98713	0.814333	SLC25A38	1

## Sheet: SuppFig 7B jaccard index
	cluster_id	Description	geneID	GO1	GO:0090307	GO:0090224	GO:0060236	GO:1901673	GO:0090169	GO:0071985	GO:0032509	GO:0045324	GO:0043162	GO:0019068	GO:0036257	GO:0036258	GO:0001778	GO:0035891	GO:0019076	GO:0046755	GO:0031468	GO:1902410	GO:0039702	GO:1902774	GO:0061952	GO:0032510	GO:0097212	GO:0046753	GO:0046761	GO:0097576	GO:0051469	GO:0061763	GO:0006997	GO:0032886	GO:0070507	GO:0032511	GO:0045022	GO:2000641	GO:1903649	GO:0032984	GO:0032465	GO:0032467	GO:0090148	GO:0007032	GO:0032506	GO:0097352	GO:0061640	GO:0000281	GO:0000910
1	1	mitotic spindle assembly	CHMP7/CHMP3/TPR	GO:0090307	1	1	1	1	1	0.5	0.5	0.5	0.5	0.666667	0.666667	0.666667	0.666667	0.666667	0.666667	0.666667	0.666667	0.666667	0.666667	0.666667	0.666667	0.666667	0.666667	0.666667	0.666667	0.666667	0.666667	0.666667	0.5	0.333333	0.6	0.25	0.25	0.25	0.25	0.25	0.2	0.25	0.5	0.4	0.5	0.5	0.333333	0.4	0.25
2	1	regulation of spindle organization	CHMP7/CHMP3/TPR	GO:0090224	1	1	1	1	1	0.5	0.5	0.5	0.5	0.666667	0.666667	0.666667	0.666667	0.666667	0.666667	0.666667	0.666667	0.666667	0.666667	0.666667	0.666667	0.666667	0.666667	0.666667	0.666667	0.666667	0.666667	0.666667	0.5	0.333333	0.6	0.25	0.25	0.25	0.25	0.25	0.2	0.25	0.5	0.4	0.5	0.5	0.333333	0.4	0.25
3	1	regulation of mitotic spindle organization	CHMP7/CHMP3/TPR	GO:0060236	1	1	1	1	1	0.5	0.5	0.5	0.5	0.666667	0.666667	0.666667	0.666667	0.666667	0.666667	0.666667	0.666667	0.666667	0.666667	0.666667	0.666667	0.666667	0.666667	0.666667	0.666667	0.666667	0.666667	0.666667	0.5	0.333333	0.6	0.25	0.25	0.25	0.25	0.25	0.2	0.25	0.5	0.4	0.5	0.5	0.333333	0.4	0.25
4	1	regulation of mitotic spindle assembly	CHMP7/CHMP3/TPR	GO:1901673	1	1	1	1	1	0.5	0.5	0.5	0.5	0.666667	0.666667	0.666667	0.666667	0.666667	0.666667	0.666667	0.666667	0.666667	0.666667	0.666667	0.666667	0.666667	0.666667	0.666667	0.666667	0.666667	0.666667	0.666667	0.5	0.333333	0.6	0.25	0.25	0.25	0.25	0.25	0.2	0.25	0.5	0.4	0.5	0.5	0.333333	0.4	0.25
5	1	regulation of spindle assembly	CHMP7/CHMP3/TPR	GO:0090169	1	1	1	1	1	0.5	0.5	0.5	0.5	0.666667	0.666667	0.666667	0.666667	0.666667	0.666667	0.666667	0.666667	0.666667	0.666667	0.666667	0.666667	0.666667	0.666667	0.666667	0.666667	0.666667	0.666667	0.666667	0.5	0.333333	0.6	0.25	0.25	0.25	0.25	0.25	0.2	0.25	0.5	0.4	0.5	0.5	0.333333	0.4	0.25
6	1	multivesicular body sorting pathway	CHMP7/CHMP3/PTPN23	GO:0071985	0.5	0.5	0.5	0.5	0.5	1	1	1	1	0.666667	0.666667	0.666667	0.666667	0.666667	0.666667	0.666667	0.666667	0.666667	0.666667	0.666667	0.666667	0.666667	0.666667	0.666667	0.666667	0.666667	0.666667	0.666667	0.285714	0.2	0.333333	0.666667	0.666667	0.666667	0.666667	0.25	0.2	0.25	0.5	0.4	0.5	0.5	0.333333	0.4	0.25
7	1	endosome transport via multivesicular body sorting pathway	CHMP7/CHMP3/PTPN23	GO:0032509	0.5	0.5	0.5	0.5	0.5	1	1	1	1	0.666667	0.666667	0.666667	0.666667	0.666667	0.666667	0.666667	0.666667	0.666667	0.666667	0.666667	0.666667	0.666667	0.666667	0.666667	0.666667	0.666667	0.666667	0.666667	0.285714	0.2	0.333333	0.666667	0.666667	0.666667	0.666667	0.25	0.2	0.25	0.5	0.4	0.5	0.5	0.333333	0.4	0.25
8	1	late endosome to vacuole transport	CHMP7/CHMP3/PTPN23	GO:0045324	0.5	0.5	0.5	0.5	0.5	1	1	1	1	0.666667	0.666667	0.666667	0.666667	0.666667	0.666667	0.666667	0.666667	0.666667	0.666667	0.666667	0.666667	0.666667	0.666667	0.666667	0.666667	0.666667	0.666667	0.666667	0.285714	0.2	0.333333	0.666667	0.666667	0.666667	0.666667	0.25	0.2	0.25	0.5	0.4	0.5	0.5	0.333333	0.4	0.25
9	1	ubiquitin-dependent protein catabolic process via the multivesicular body sorting pathway	CHMP7/CHMP3/PTPN23	GO:0043162	0.5	0.5	0.5	0.5	0.5	1	1	1	1	0.666667	0.666667	0.666667	0.666667	0.666667	0.666667	0.666667	0.666667	0.666667	0.666667	0.666667	0.666667	0.666667	0.666667	0.666667	0.666667	0.666667	0.666667	0.666667	0.285714	0.2	0.333333	0.666667	0.666667	0.666667	0.666667	0.25	0.2	0.25	0.5	0.4	0.5	0.5	0.333333	0.4	0.25
10	1	virion assembly	CHMP7/CHMP3	GO:0019068	0.666667	0.666667	0.666667	0.666667	0.666667	0.666667	0.666667	0.666667	0.666667	1	1	1	1	1	1	1	1	1	1	1	1	1	1	1	1	1	1	1	0.333333	0.222222	0.4	0.333333	0.333333	0.333333	0.333333	0.285714	0.25	0.333333	0.666667	0.5	0.666667	0.666667	0.4	0.5	0.285714
11	1	multivesicular body organization	CHMP7/CHMP3	GO:0036257	0.666667	0.666667	0.666667	0.666667	0.666667	0.666667	0.666667	0.666667	0.666667	1	1	1	1	1	1	1	1	1	1	1	1	1	1	1	1	1	1	1	0.333333	0.222222	0.4	0.333333	0.333333	0.333333	0.333333	0.285714	0.25	0.333333	0.666667	0.5	0.666667	0.666667	0.4	0.5	0.285714
12	1	multivesicular body assembly	CHMP7/CHMP3	GO:0036258	0.666667	0.666667	0.666667	0.666667	0.666667	0.666667	0.666667	0.666667	0.666667	1	1	1	1	1	1	1	1	1	1	1	1	1	1	1	1	1	1	1	0.333333	0.222222	0.4	0.333333	0.333333	0.333333	0.333333	0.285714	0.25	0.333333	0.666667	0.5	0.666667	0.666667	0.4	0.5	0.285714
13	1	plasma membrane repair	CHMP7/CHMP3	GO:0001778	0.666667	0.666667	0.666667	0.666667	0.666667	0.666667	0.666667	0.666667	0.666667	1	1	1	1	1	1	1	1	1	1	1	1	1	1	1	1	1	1	1	0.333333	0.222222	0.4	0.333333	0.333333	0.333333	0.333333	0.285714	0.25	0.333333	0.666667	0.5	0.666667	0.666667	0.4	0.5	0.285714
14	1	exit from host cell	CHMP7/CHMP3	GO:0035891	0.666667	0.666667	0.666667	0.666667	0.666667	0.666667	0.666667	0.666667	0.666667	1	1	1	1	1	1	1	1	1	1	1	1	1	1	1	1	1	1	1	0.333333	0.222222	0.4	0.333333	0.333333	0.333333	0.333333	0.285714	0.25	0.333333	0.666667	0.5	0.666667	0.666667	0.4	0.5	0.285714
15	1	viral release from host cell	CHMP7/CHMP3	GO:0019076	0.666667	0.666667	0.666667	0.666667	0.666667	0.666667	0.666667	0.666667	0.666667	1	1	1	1	1	1	1	1	1	1	1	1	1	1	1	1	1	1	1	0.333333	0.222222	0.4	0.333333	0.333333	0.333333	0.333333	0.285714	0.25	0.333333	0.666667	0.5	0.666667	0.666667	0.4	0.5	0.285714
16	1	viral budding	CHMP7/CHMP3	GO:0046755	0.666667	0.666667	0.666667	0.666667	0.666667	0.666667	0.666667	0.666667	0.666667	1	1	1	1	1	1	1	1	1	1	1	1	1	1	1	1	1	1	1	0.333333	0.222222	0.4	0.333333	0.333333	0.333333	0.333333	0.285714	0.25	0.333333	0.666667	0.5	0.666667	0.666667	0.4	0.5	0.285714
17	1	nuclear membrane reassembly	CHMP7/CHMP3	GO:0031468	0.666667	0.666667	0.666667	0.666667	0.666667	0.666667	0.666667	0.666667	0.666667	1	1	1	1	1	1	1	1	1	1	1	1	1	1	1	1	1	1	1	0.333333	0.222222	0.4	0.333333	0.333333	0.333333	0.333333	0.285714	0.25	0.333333	0.666667	0.5	0.666667	0.666667	0.4	0.5	0.285714
18	1	mitotic cytokinetic process	CHMP7/CHMP3	GO:1902410	0.666667	0.666667	0.666667	0.666667	0.666667	0.666667	0.666667	0.666667	0.666667	1	1	1	1	1	1	1	1	1	1	1	1	1	1	1	1	1	1	1	0.333333	0.222222	0.4	0.333333	0.333333	0.333333	0.333333	0.285714	0.25	0.333333	0.666667	0.5	0.666667	0.666667	0.4	0.5	0.285714
19	1	viral budding via host ESCRT complex	CHMP7/CHMP3	GO:0039702	0.666667	0.666667	0.666667	0.666667	0.666667	0.666667	0.666667	0.666667	0.666667	1	1	1	1	1	1	1	1	1	1	1	1	1	1	1	1	1	1	1	0.333333	0.222222	0.4	0.333333	0.333333	0.333333	0.333333	0.285714	0.25	0.333333	0.666667	0.5	0.666667	0.666667	0.4	0.5	0.285714
20	1	late endosome to lysosome transport	CHMP7/CHMP3	GO:1902774	0.666667	0.666667	0.666667	0.666667	0.666667	0.666667	0.666667	0.666667	0.666667	1	1	1	1	1	1	1	1	1	1	1	1	1	1	1	1	1	1	1	0.333333	0.222222	0.4	0.333333	0.333333	0.333333	0.333333	0.285714	0.25	0.333333	0.666667	0.5	0.666667	0.666667	0.4	0.5	0.285714
21	1	midbody abscission	CHMP7/CHMP3	GO:0061952	0.666667	0.666667	0.666667	0.666667	0.666667	0.666667	0.666667	0.666667	0.666667	1	1	1	1	1	1	1	1	1	1	1	1	1	1	1	1	1	1	1	0.333333	0.222222	0.4	0.333333	0.333333	0.333333	0.333333	0.285714	0.25	0.333333	0.666667	0.5	0.666667	0.666667	0.4	0.5	0.285714
22	1	endosome to lysosome transport via multivesicular body sorting pathway	CHMP7/CHMP3	GO:0032510	0.666667	0.666667	0.666667	0.666667	0.666667	0.666667	0.666667	0.666667	0.666667	1	1	1	1	1	1	1	1	1	1	1	1	1	1	1	1	1	1	1	0.333333	0.222222	0.4	0.333333	0.333333	0.333333	0.333333	0.285714	0.25	0.333333	0.666667	0.5	0.666667	0.666667	0.4	0.5	0.285714
23	1	lysosomal membrane organization	CHMP7/CHMP3	GO:0097212	0.666667	0.666667	0.666667	0.666667	0.666667	0.666667	0.666667	0.666667	0.666667	1	1	1	1	1	1	1	1	1	1	1	1	1	1	1	1	1	1	1	0.333333	0.222222	0.4	0.333333	0.333333	0.333333	0.333333	0.285714	0.25	0.333333	0.666667	0.5	0.666667	0.666667	0.4	0.5	0.285714
24	1	non-lytic viral release	CHMP7/CHMP3	GO:0046753	0.666667	0.666667	0.666667	0.666667	0.666667	0.666667	0.666667	0.666667	0.666667	1	1	1	1	1	1	1	1	1	1	1	1	1	1	1	1	1	1	1	0.333333	0.222222	0.4	0.333333	0.333333	0.333333	0.333333	0.285714	0.25	0.333333	0.666667	0.5	0.666667	0.666667	0.4	0.5	0.285714
25	1	viral budding from plasma membrane	CHMP7/CHMP3	GO:0046761	0.666667	0.666667	0.666667	0.666667	0.666667	0.666667	0.666667	0.666667	0.666667	1	1	1	1	1	1	1	1	1	1	1	1	1	1	1	1	1	1	1	0.333333	0.222222	0.4	0.333333	0.333333	0.333333	0.333333	0.285714	0.25	0.333333	0.666667	0.5	0.666667	0.666667	0.4	0.5	0.285714
26	1	vacuole fusion	CHMP7/CHMP3	GO:0097576	0.666667	0.666667	0.666667	0.666667	0.666667	0.666667	0.666667	0.666667	0.666667	1	1	1	1	1	1	1	1	1	1	1	1	1	1	1	1	1	1	1	0.333333	0.222222	0.4	0.333333	0.333333	0.333333	0.333333	0.285714	0.25	0.333333	0.666667	0.5	0.666667	0.666667	0.4	0.5	0.285714
27	1	vesicle fusion with vacuole	CHMP7/CHMP3	GO:0051469	0.666667	0.666667	0.666667	0.666667	0.666667	0.666667	0.666667	0.666667	0.666667	1	1	1	1	1	1	1	1	1	1	1	1	1	1	1	1	1	1	1	0.333333	0.222222	0.4	0.333333	0.333333	0.333333	0.333333	0.285714	0.25	0.333333	0.666667	0.5	0.666667	0.666667	0.4	0.5	0.285714
28	1	multivesicular body-lysosome fusion	CHMP7/CHMP3	GO:0061763	0.666667	0.666667	0.666667	0.666667	0.666667	0.666667	0.666667	0.666667	0.666667	1	1	1	1	1	1	1	1	1	1	1	1	1	1	1	1	1	1	1	0.333333	0.222222	0.4	0.333333	0.333333	0.333333	0.333333	0.285714	0.25	0.333333	0.666667	0.5	0.666667	0.666667	0.4	0.5	0.285714
29	2	nucleus organization	CHMP7/NUP153/NUP98/CHMP3/TPR/ZPR1	GO:0006997	0.5	0.5	0.5	0.5	0.5	0.285714	0.285714	0.285714	0.285714	0.333333	0.333333	0.333333	0.333333	0.333333	0.333333	0.333333	0.333333	0.333333	0.333333	0.333333	0.333333	0.333333	0.333333	0.333333	0.333333	0.333333	0.333333	0.333333	1	0.25	0.375	0.142857	0.142857	0.142857	0.142857	0.181818	0.125	0.142857	0.285714	0.25	0.285714	0.285714	0.222222	0.25	0.181818
30	2	regulation of microtubule-based process	BRCA1/CCNL1/CHMP7/KIF18A/RAC1/CHMP3/TPR/CHORDC1/CFAP298	GO:0032886	0.333333	0.333333	0.333333	0.333333	0.333333	0.2	0.2	0.2	0.2	0.222222	0.222222	0.222222	0.222222	0.222222	0.222222	0.222222	0.222222	0.222222	0.222222	0.222222	0.222222	0.222222	0.222222	0.222222	0.222222	0.222222	0.222222	0.222222	0.25	1	0.555556	0.1	0.1	0.1	0.1	0.230769	0.0909091	0.1	0.2	0.181818	0.2	0.2	0.166667	0.181818	0.142857
31	2	regulation of microtubule cytoskeleton organization	CHMP7/KIF18A/RAC1/CHMP3/TPR	GO:0070507	0.6	0.6	0.6	0.6	0.6	0.333333	0.333333	0.333333	0.333333	0.4	0.4	0.4	0.4	0.4	0.4	0.4	0.4	0.4	0.4	0.4	0.4	0.4	0.4	0.4	0.4	0.4	0.4	0.4	0.375	0.555556	1	0.166667	0.166667	0.166667	0.166667	0.333333	0.142857	0.166667	0.333333	0.285714	0.333333	0.333333	0.25	0.285714	0.2
32	2	late endosome to vacuole transport via multivesicular body sorting pathway	CHMP7/PTPN23	GO:0032511	0.25	0.25	0.25	0.25	0.25	0.666667	0.666667	0.666667	0.666667	0.333333	0.333333	0.333333	0.333333	0.333333	0.333333	0.333333	0.333333	0.333333	0.333333	0.333333	0.333333	0.333333	0.333333	0.333333	0.333333	0.333333	0.333333	0.333333	0.142857	0.1	0.166667	1	0.333333	0.333333	0.333333	0.125	0	0	0.25	0.2	0.25	0.25	0.166667	0.2	0.125
33	2	early endosome to late endosome transport	CHMP3/PTPN23	GO:0045022	0.25	0.25	0.25	0.25	0.25	0.666667	0.666667	0.666667	0.666667	0.333333	0.333333	0.333333	0.333333	0.333333	0.333333	0.333333	0.333333	0.333333	0.333333	0.333333	0.333333	0.333333	0.333333	0.333333	0.333333	0.333333	0.333333	0.333333	0.142857	0.1	0.166667	0.333333	1	1	1	0.125	0.25	0.333333	0.25	0.2	0.25	0.25	0.166667	0.2	0.125
34	2	regulation of early endosome to late endosome transport	CHMP3/PTPN23	GO:2000641	0.25	0.25	0.25	0.25	0.25	0.666667	0.666667	0.666667	0.666667	0.333333	0.333333	0.333333	0.333333	0.333333	0.333333	0.333333	0.333333	0.333333	0.333333	0.333333	0.333333	0.333333	0.333333	0.333333	0.333333	0.333333	0.333333	0.333333	0.142857	0.1	0.166667	0.333333	1	1	1	0.125	0.25	0.333333	0.25	0.2	0.25	0.25	0.166667	0.2	0.125
35	2	regulation of cytoplasmic transport	CHMP3/PTPN23	GO:1903649	0.25	0.25	0.25	0.25	0.25	0.666667	0.666667	0.666667	0.666667	0.333333	0.333333	0.333333	0.333333	0.333333	0.333333	0.333333	0.333333	0.333333	0.333333	0.333333	0.333333	0.333333	0.333333	0.333333	0.333333	0.333333	0.333333	0.333333	0.142857	0.1	0.166667	0.333333	1	1	1	0.125	0.25	0.333333	0.25	0.2	0.25	0.25	0.166667	0.2	0.125
36	2	protein-containing complex disassembly	CHMP7/IGF1R/KIF18A/GLE1/CHMP3/VMP1/GSPT1	GO:0032984	0.25	0.25	0.25	0.25	0.25	0.25	0.25	0.25	0.25	0.285714	0.285714	0.285714	0.285714	0.285714	0.285714	0.285714	0.285714	0.285714	0.285714	0.285714	0.285714	0.285714	0.285714	0.285714	0.285714	0.285714	0.285714	0.285714	0.181818	0.230769	0.333333	0.125	0.125	0.125	0.125	1	0.25	0.285714	0.25	0.222222	0.25	0.428571	0.2	0.222222	0.272727
37	2	regulation of cytokinesis	IGF1R/CHMP3/PRPF40A	GO:0032465	0.2	0.2	0.2	0.2	0.2	0.2	0.2	0.2	0.2	0.25	0.25	0.25	0.25	0.25	0.25	0.25	0.25	0.25	0.25	0.25	0.25	0.25	0.25	0.25	0.25	0.25	0.25	0.25	0.125	0.0909091	0.142857	0	0.25	0.25	0.25	0.25	1	0.666667	0.2	0.166667	0.2	0.2	0.142857	0.166667	0.428571
38	2	positive regulation of cytokinesis	IGF1R/CHMP3	GO:0032467	0.25	0.25	0.25	0.25	0.25	0.25	0.25	0.25	0.25	0.333333	0.333333	0.333333	0.333333	0.333333	0.333333	0.333333	0.333333	0.333333	0.333333	0.333333	0.333333	0.333333	0.333333	0.333333	0.333333	0.333333	0.333333	0.333333	0.142857	0.1	0.166667	0	0.333333	0.333333	0.333333	0.285714	0.666667	1	0.25	0.2	0.25	0.25	0.166667	0.2	0.285714
39	2	membrane fission	CHMP7/EXOC8/CHMP3	GO:0090148	0.5	0.5	0.5	0.5	0.5	0.5	0.5	0.5	0.5	0.666667	0.666667	0.666667	0.666667	0.666667	0.666667	0.666667	0.666667	0.666667	0.666667	0.666667	0.666667	0.666667	0.666667	0.666667	0.666667	0.666667	0.666667	0.666667	0.285714	0.2	0.333333	0.25	0.25	0.25	0.25	0.25	0.2	0.25	1	0.75	0.5	0.5	0.6	0.75	0.428571
40	2	endosome organization	CHMP7/EXOC8/CHMP3/ATP6V1H	GO:0007032	0.4	0.4	0.4	0.4	0.4	0.4	0.4	0.4	0.4	0.5	0.5	0.5	0.5	0.5	0.5	0.5	0.5	0.5	0.5	0.5	0.5	0.5	0.5	0.5	0.5	0.5	0.5	0.5	0.25	0.181818	0.285714	0.2	0.2	0.2	0.2	0.222222	0.166667	0.2	0.75	1	0.4	0.4	0.5	0.6	0.375
41	2	cytokinetic process	CHMP7/ANLN/CHMP3	GO:0032506	0.5	0.5	0.5	0.5	0.5	0.5	0.5	0.5	0.5	0.666667	0.666667	0.666667	0.666667	0.666667	0.666667	0.666667	0.666667	0.666667	0.666667	0.666667	0.666667	0.666667	0.666667	0.666667	0.666667	0.666667	0.666667	0.666667	0.285714	0.2	0.333333	0.25	0.25	0.25	0.25	0.25	0.2	0.25	0.5	0.4	1	0.5	0.6	0.75	0.428571
42	2	autophagosome maturation	CHMP7/CHMP3/VMP1	GO:0097352	0.5	0.5	0.5	0.5	0.5	0.5	0.5	0.5	0.5	0.666667	0.666667	0.666667	0.666667	0.666667	0.666667	0.666667	0.666667	0.666667	0.666667	0.666667	0.666667	0.666667	0.666667	0.666667	0.666667	0.666667	0.666667	0.666667	0.285714	0.2	0.333333	0.25	0.25	0.25	0.25	0.428571	0.2	0.25	0.5	0.4	0.5	1	0.333333	0.4	0.25
43	2	cytoskeleton-dependent cytokinesis	CHMP7/EXOC8/ANLN/CHMP3/DCTN3	GO:0061640	0.333333	0.333333	0.333333	0.333333	0.333333	0.333333	0.333333	0.333333	0.333333	0.4	0.4	0.4	0.4	0.4	0.4	0.4	0.4	0.4	0.4	0.4	0.4	0.4	0.4	0.4	0.4	0.4	0.4	0.4	0.222222	0.166667	0.25	0.166667	0.166667	0.166667	0.166667	0.2	0.142857	0.166667	0.6	0.5	0.6	0.333333	1	0.8	0.714286
44	2	mitotic cytokinesis	CHMP7/EXOC8/ANLN/CHMP3	GO:0000281	0.4	0.4	0.4	0.4	0.4	0.4	0.4	0.4	0.4	0.5	0.5	0.5	0.5	0.5	0.5	0.5	0.5	0.5	0.5	0.5	0.5	0.5	0.5	0.5	0.5	0.5	0.5	0.5	0.25	0.181818	0.285714	0.2	0.2	0.2	0.2	0.222222	0.166667	0.2	0.75	0.6	0.75	0.4	0.8	1	0.571429
45	2	cytokinesis	CHMP7/IGF1R/EXOC8/ANLN/CHMP3/DCTN3/PRPF40A	GO:0000910	0.25	0.25	0.25	0.25	0.25	0.25	0.25	0.25	0.25	0.285714	0.285714	0.285714	0.285714	0.285714	0.285714	0.285714	0.285714	0.285714	0.285714	0.285714	0.285714	0.285714	0.285714	0.285714	0.285714	0.285714	0.285714	0.285714	0.181818	0.142857	0.2	0.125	0.125	0.125	0.125	0.272727	0.428571	0.285714	0.428571	0.375	0.428571	0.25	0.714286	0.571429	1
46	2	exit from mitosis	CHMP7/ANLN	GO:0010458	0.25	0.25	0.25	0.25	0.25	0.25	0.25	0.25	0.25	0.333333	0.333333	0.333333	0.333333	0.333333	0.333333	0.333333	0.333333	0.333333	0.333333	0.333333	0.333333	0.333333	0.333333	0.333333	0.333333	0.333333	0.333333	0.333333	0.142857	0.1	0.166667	0.333333	0	0	0	0.125	0	0	0.25	0.2	0.666667	0.25	0.4	0.5	0.285714
47	3	mitotic spindle organization	CHMP7/CCNB1/CHMP3/CENPE/TPR/NDC80	GO:0007052	0.5	0.5	0.5	0.5	0.5	0.285714	0.285714	0.285714	0.285714	0.333333	0.333333	0.333333	0.333333	0.333333	0.333333	0.333333	0.333333	0.333333	0.333333	0.333333	0.333333	0.333333	0.333333	0.333333	0.333333	0.333333	0.333333	0.333333	0.333333	0.25	0.375	0.142857	0.142857	0.142857	0.142857	0.181818	0.125	0.142857	0.285714	0.25	0.285714	0.285714	0.222222	0.25	0.181818
48	3	microtubule cytoskeleton organization involved in mitosis	CHMP7/CCNB1/CHMP3/CENPE/TPR/NDC80	GO:1902850	0.5	0.5	0.5	0.5	0.5	0.285714	0.285714	0.285714	0.285714	0.333333	0.333333	0.333333	0.333333	0.333333	0.333333	0.333333	0.333333	0.333333	0.333333	0.333333	0.333333	0.333333	0.333333	0.333333	0.333333	0.333333	0.333333	0.333333	0.333333	0.25	0.375	0.142857	0.142857	0.142857	0.142857	0.181818	0.125	0.142857	0.285714	0.25	0.285714	0.285714	0.222222	0.25	0.181818
49	3	establishment of organelle localization	CHMP7/EXOC8/KIF18A/CCNB1/CHMP3/CENPE/TRAPPC1/NDC80	GO:0051656	0.222222	0.222222	0.222222	0.222222	0.222222	0.222222	0.222222	0.222222	0.222222	0.25	0.25	0.25	0.25	0.25	0.25	0.25	0.25	0.25	0.25	0.25	0.25	0.25	0.25	0.25	0.25	0.25	0.25	0.25	0.166667	0.214286	0.3	0.111111	0.111111	0.111111	0.111111	0.25	0.1	0.111111	0.375	0.333333	0.222222	0.222222	0.3	0.333333	0.25
50	3	chromosome localization	CHMP7/KIF18A/CCNB1/CHMP3/CENPE/NDC80	GO:0050000	0.285714	0.285714	0.285714	0.285714	0.285714	0.285714	0.285714	0.285714	0.285714	0.333333	0.333333	0.333333	0.333333	0.333333	0.333333	0.333333	0.333333	0.333333	0.333333	0.333333	0.333333	0.333333	0.333333	0.333333	0.333333	0.333333	0.333333	0.333333	0.2	0.25	0.375	0.142857	0.142857	0.142857	0.142857	0.3	0.125	0.142857	0.285714	0.25	0.285714	0.285714	0.222222	0.25	0.181818
51	3	establishment of chromosome localization	CHMP7/KIF18A/CCNB1/CHMP3/CENPE/NDC80	GO:0051303	0.285714	0.285714	0.285714	0.285714	0.285714	0.285714	0.285714	0.285714	0.285714	0.333333	0.333333	0.333333	0.333333	0.333333	0.333333	0.333333	0.333333	0.333333	0.333333	0.333333	0.333333	0.333333	0.333333	0.333333	0.333333	0.333333	0.333333	0.333333	0.2	0.25	0.375	0.142857	0.142857	0.142857	0.142857	0.3	0.125	0.142857	0.285714	0.25	0.285714	0.285714	0.222222	0.25	0.181818
52	3	mitotic metaphase plate congression	CHMP7/KIF18A/CCNB1/CHMP3/CENPE/NDC80	GO:0007080	0.285714	0.285714	0.285714	0.285714	0.285714	0.285714	0.285714	0.285714	0.285714	0.333333	0.333333	0.333333	0.333333	0.333333	0.333333	0.333333	0.333333	0.333333	0.333333	0.333333	0.333333	0.333333	0.333333	0.333333	0.333333	0.333333	0.333333	0.333333	0.2	0.25	0.375	0.142857	0.142857	0.142857	0.142857	0.3	0.125	0.142857	0.285714	0.25	0.285714	0.285714	0.222222	0.25	0.181818
53	3	metaphase plate congression	CHMP7/KIF18A/CCNB1/CHMP3/CENPE/NDC80	GO:0051310	0.285714	0.285714	0.285714	0.285714	0.285714	0.285714	0.285714	0.285714	0.285714	0.333333	0.333333	0.333333	0.333333	0.333333	0.333333	0.333333	0.333333	0.333333	0.333333	0.333333	0.333333	0.333333	0.333333	0.333333	0.333333	0.333333	0.333333	0.333333	0.2	0.25	0.375	0.142857	0.142857	0.142857	0.142857	0.3	0.125	0.142857	0.285714	0.25	0.285714	0.285714	0.222222	0.25	0.181818
54	3	chromosome segregation	BRCA1/CHMP7/KIF18A/CCNB1/CHMP3/CDC26/CENPE/TPR/PMF1/CIAO2B/NDC80	GO:0007059	0.272727	0.272727	0.272727	0.272727	0.272727	0.166667	0.166667	0.166667	0.166667	0.181818	0.181818	0.181818	0.181818	0.181818	0.181818	0.181818	0.181818	0.181818	0.181818	0.181818	0.181818	0.181818	0.181818	0.181818	0.181818	0.181818	0.181818	0.181818	0.214286	0.333333	0.333333	0.0833333	0.0833333	0.0833333	0.0833333	0.2	0.0769231	0.0833333	0.166667	0.153846	0.166667	0.166667	0.142857	0.153846	0.125
55	3	nuclear chromosome segregation	CHMP7/KIF18A/CCNB1/CHMP3/CDC26/CENPE/TPR/NDC80	GO:0098813	0.375	0.375	0.375	0.375	0.375	0.222222	0.222222	0.222222	0.222222	0.25	0.25	0.25	0.25	0.25	0.25	0.25	0.25	0.25	0.25	0.25	0.25	0.25	0.25	0.25	0.25	0.25	0.25	0.25	0.272727	0.307692	0.444444	0.111111	0.111111	0.111111	0.111111	0.25	0.1	0.111111	0.222222	0.2	0.222222	0.222222	0.181818	0.2	0.153846
56	3	mitotic sister chromatid segregation	CHMP7/KIF18A/CCNB1/CHMP3/CDC26/CENPE/TPR/NDC80	GO:0000070	0.375	0.375	0.375	0.375	0.375	0.222222	0.222222	0.222222	0.222222	0.25	0.25	0.25	0.25	0.25	0.25	0.25	0.25	0.25	0.25	0.25	0.25	0.25	0.25	0.25	0.25	0.25	0.25	0.25	0.272727	0.307692	0.444444	0.111111	0.111111	0.111111	0.111111	0.25	0.1	0.111111	0.222222	0.2	0.222222	0.222222	0.181818	0.2	0.153846
57	3	sister chromatid segregation	CHMP7/KIF18A/CCNB1/CHMP3/CDC26/CENPE/TPR/NDC80	GO:0000819	0.375	0.375	0.375	0.375	0.375	0.222222	0.222222	0.222222	0.222222	0.25	0.25	0.25	0.25	0.25	0.25	0.25	0.25	0.25	0.25	0.25	0.25	0.25	0.25	0.25	0.25	0.25	0.25	0.25	0.272727	0.307692	0.444444	0.111111	0.111111	0.111111	0.111111	0.25	0.1	0.111111	0.222222	0.2	0.222222	0.222222	0.181818	0.2	0.153846
58	3	mitotic nuclear division	CHMP7/KIF18A/ANLN/CCNB1/CHMP3/CDC26/CENPE/TPR/NDC80	GO:0140014	0.333333	0.333333	0.333333	0.333333	0.333333	0.2	0.2	0.2	0.2	0.222222	0.222222	0.222222	0.222222	0.222222	0.222222	0.222222	0.222222	0.222222	0.222222	0.222222	0.222222	0.222222	0.222222	0.222222	0.222222	0.222222	0.222222	0.222222	0.25	0.285714	0.4	0.1	0.1	0.1	0.1	0.230769	0.0909091	0.1	0.2	0.181818	0.333333	0.2	0.272727	0.3	0.230769
59	3	nuclear division	CHMP7/KIF18A/ANLN/CKS2/CCNB1/CHMP3/CDC26/CENPE/TPR/NDC80	GO:0000280	0.3	0.3	0.3	0.3	0.3	0.181818	0.181818	0.181818	0.181818	0.2	0.2	0.2	0.2	0.2	0.2	0.2	0.2	0.2	0.2	0.2	0.2	0.2	0.2	0.2	0.2	0.2	0.2	0.2	0.230769	0.266667	0.363636	0.0909091	0.0909091	0.0909091	0.0909091	0.214286	0.0833333	0.0909091	0.181818	0.166667	0.3	0.181818	0.25	0.272727	0.214286
60	3	positive regulation of cell cycle	IGF1R/CKS2/CCNB1/CHMP3/TPR/THOC1/SIN3A/PAF1/ZPR1/CDC7/NDC80	GO:0045787	0.166667	0.166667	0.166667	0.166667	0.166667	0.0769231	0.0769231	0.0769231	0.0769231	0.0833333	0.0833333	0.0833333	0.0833333	0.0833333	0.0833333	0.0833333	0.0833333	0.0833333	0.0833333	0.0833333	0.0833333	0.0833333	0.0833333	0.0833333	0.0833333	0.0833333	0.0833333	0.0833333	0.214286	0.111111	0.142857	0	0.0833333	0.0833333	0.0833333	0.125	0.166667	0.181818	0.0769231	0.0714286	0.0769231	0.0769231	0.0666667	0.0714286	0.125
61	3	positive regulation of cell cycle process	IGF1R/CCNB1/CHMP3/TPR/THOC1/SIN3A/PAF1/CDC7/NDC80	GO:0090068	0.2	0.2	0.2	0.2	0.2	0.0909091	0.0909091	0.0909091	0.0909091	0.1	0.1	0.1	0.1	0.1	0.1	0.1	0.1	0.1	0.1	0.1	0.1	0.1	0.1	0.1	0.1	0.1	0.1	0.1	0.153846	0.125	0.166667	0	0.1	0.1	0.1	0.142857	0.2	0.222222	0.0909091	0.0833333	0.0909091	0.0909091	0.0769231	0.0833333	0.142857
62	3	non-membrane-bounded organelle assembly	BRCA1/CHMP7/ANLN/CDK2/CHMP3/CENPE/HAUS4/HAUS1/TPR/HAUS8/BRIX1/HAUS7/NDC80	GO:0140694	0.230769	0.230769	0.230769	0.230769	0.230769	0.142857	0.142857	0.142857	0.142857	0.153846	0.153846	0.153846	0.153846	0.153846	0.153846	0.153846	0.153846	0.153846	0.153846	0.153846	0.153846	0.153846	0.153846	0.153846	0.153846	0.153846	0.153846	0.153846	0.1875	0.222222	0.2	0.0714286	0.0714286	0.0714286	0.0714286	0.111111	0.0666667	0.0714286	0.142857	0.133333	0.230769	0.142857	0.2	0.214286	0.176471
63	3	spindle organization	CHMP7/CCNB1/CHMP3/CENPE/HAUS4/HAUS1/TPR/HAUS8/HAUS7/NDC80	GO:0007051	0.3	0.3	0.3	0.3	0.3	0.181818	0.181818	0.181818	0.181818	0.2	0.2	0.2	0.2	0.2	0.2	0.2	0.2	0.2	0.2	0.2	0.2	0.2	0.2	0.2	0.2	0.2	0.2	0.2	0.230769	0.1875	0.25	0.0909091	0.0909091	0.0909091	0.0909091	0.133333	0.0833333	0.0909091	0.181818	0.166667	0.181818	0.181818	0.153846	0.166667	0.133333
64	3	spindle assembly	CHMP7/CHMP3/HAUS4/HAUS1/TPR/HAUS8/HAUS7/NDC80	GO:0051225	0.375	0.375	0.375	0.375	0.375	0.222222	0.222222	0.222222	0.222222	0.25	0.25	0.25	0.25	0.25	0.25	0.25	0.25	0.25	0.25	0.25	0.25	0.25	0.25	0.25	0.25	0.25	0.25	0.25	0.272727	0.214286	0.3	0.111111	0.111111	0.111111	0.111111	0.153846	0.1	0.111111	0.222222	0.2	0.222222	0.222222	0.181818	0.2	0.153846
65	4	negative regulation of chromosome organization	CCNB1/TPR/NDC80	GO:2001251	0.2	0.2	0.2	0.2	0.2	0	0	0	0	0	0	0	0	0	0	0	0	0	0	0	0	0	0	0	0	0	0	0	0.125	0.0909091	0.142857	0	0	0	0	0	0	0	0	0	0	0	0	0	0
66	4	negative regulation of nuclear division	CCNB1/TPR/NDC80	GO:0051784	0.2	0.2	0.2	0.2	0.2	0	0	0	0	0	0	0	0	0	0	0	0	0	0	0	0	0	0	0	0	0	0	0	0.125	0.0909091	0.142857	0	0	0	0	0	0	0	0	0	0	0	0	0	0
67	4	negative regulation of mitotic nuclear division	CCNB1/TPR/NDC80	GO:0045839	0.2	0.2	0.2	0.2	0.2	0	0	0	0	0	0	0	0	0	0	0	0	0	0	0	0	0	0	0	0	0	0	0	0.125	0.0909091	0.142857	0	0	0	0	0	0	0	0	0	0	0	0	0	0
68	4	regulation of mitotic sister chromatid segregation	CCNB1/TPR/NDC80	GO:0033047	0.2	0.2	0.2	0.2	0.2	0	0	0	0	0	0	0	0	0	0	0	0	0	0	0	0	0	0	0	0	0	0	0	0.125	0.0909091	0.142857	0	0	0	0	0	0	0	0	0	0	0	0	0	0
69	4	negative regulation of chromosome separation	CCNB1/TPR/NDC80	GO:1905819	0.2	0.2	0.2	0.2	0.2	0	0	0	0	0	0	0	0	0	0	0	0	0	0	0	0	0	0	0	0	0	0	0	0.125	0.0909091	0.142857	0	0	0	0	0	0	0	0	0	0	0	0	0	0
70	4	negative regulation of chromosome segregation	CCNB1/TPR/NDC80	GO:0051985	0.2	0.2	0.2	0.2	0.2	0	0	0	0	0	0	0	0	0	0	0	0	0	0	0	0	0	0	0	0	0	0	0	0.125	0.0909091	0.142857	0	0	0	0	0	0	0	0	0	0	0	0	0	0
71	4	negative regulation of mitotic sister chromatid separation	CCNB1/TPR/NDC80	GO:2000816	0.2	0.2	0.2	0.2	0.2	0	0	0	0	0	0	0	0	0	0	0	0	0	0	0	0	0	0	0	0	0	0	0	0.125	0.0909091	0.142857	0	0	0	0	0	0	0	0	0	0	0	0	0	0
72	4	negative regulation of metaphase/anaphase transition of cell cycle	CCNB1/TPR/NDC80	GO:1902100	0.2	0.2	0.2	0.2	0.2	0	0	0	0	0	0	0	0	0	0	0	0	0	0	0	0	0	0	0	0	0	0	0	0.125	0.0909091	0.142857	0	0	0	0	0	0	0	0	0	0	0	0	0	0
73	4	negative regulation of mitotic sister chromatid segregation	CCNB1/TPR/NDC80	GO:0033048	0.2	0.2	0.2	0.2	0.2	0	0	0	0	0	0	0	0	0	0	0	0	0	0	0	0	0	0	0	0	0	0	0	0.125	0.0909091	0.142857	0	0	0	0	0	0	0	0	0	0	0	0	0	0
74	4	negative regulation of sister chromatid segregation	CCNB1/TPR/NDC80	GO:0033046	0.2	0.2	0.2	0.2	0.2	0	0	0	0	0	0	0	0	0	0	0	0	0	0	0	0	0	0	0	0	0	0	0	0.125	0.0909091	0.142857	0	0	0	0	0	0	0	0	0	0	0	0	0	0
75	4	negative regulation of mitotic metaphase/anaphase transition	CCNB1/TPR/NDC80	GO:0045841	0.2	0.2	0.2	0.2	0.2	0	0	0	0	0	0	0	0	0	0	0	0	0	0	0	0	0	0	0	0	0	0	0	0.125	0.0909091	0.142857	0	0	0	0	0	0	0	0	0	0	0	0	0	0
76	4	spindle checkpoint signaling	CCNB1/TPR/NDC80	GO:0031577	0.2	0.2	0.2	0.2	0.2	0	0	0	0	0	0	0	0	0	0	0	0	0	0	0	0	0	0	0	0	0	0	0	0.125	0.0909091	0.142857	0	0	0	0	0	0	0	0	0	0	0	0	0	0
77	4	mitotic spindle checkpoint signaling	CCNB1/TPR/NDC80	GO:0071174	0.2	0.2	0.2	0.2	0.2	0	0	0	0	0	0	0	0	0	0	0	0	0	0	0	0	0	0	0	0	0	0	0	0.125	0.0909091	0.142857	0	0	0	0	0	0	0	0	0	0	0	0	0	0
78	4	spindle assembly checkpoint signaling	CCNB1/TPR/NDC80	GO:0071173	0.2	0.2	0.2	0.2	0.2	0	0	0	0	0	0	0	0	0	0	0	0	0	0	0	0	0	0	0	0	0	0	0	0.125	0.0909091	0.142857	0	0	0	0	0	0	0	0	0	0	0	0	0	0
79	4	mitotic spindle assembly checkpoint signaling	CCNB1/TPR/NDC80	GO:0007094	0.2	0.2	0.2	0.2	0.2	0	0	0	0	0	0	0	0	0	0	0	0	0	0	0	0	0	0	0	0	0	0	0	0.125	0.0909091	0.142857	0	0	0	0	0	0	0	0	0	0	0	0	0	0
80	4	regulation of mitotic spindle checkpoint	CCNB1/TPR/NDC80	GO:1903504	0.2	0.2	0.2	0.2	0.2	0	0	0	0	0	0	0	0	0	0	0	0	0	0	0	0	0	0	0	0	0	0	0	0.125	0.0909091	0.142857	0	0	0	0	0	0	0	0	0	0	0	0	0	0
81	4	regulation of spindle checkpoint	CCNB1/TPR/NDC80	GO:0090231	0.2	0.2	0.2	0.2	0.2	0	0	0	0	0	0	0	0	0	0	0	0	0	0	0	0	0	0	0	0	0	0	0	0.125	0.0909091	0.142857	0	0	0	0	0	0	0	0	0	0	0	0	0	0
82	4	regulation of mitotic cell cycle spindle assembly checkpoint	CCNB1/TPR/NDC80	GO:0090266	0.2	0.2	0.2	0.2	0.2	0	0	0	0	0	0	0	0	0	0	0	0	0	0	0	0	0	0	0	0	0	0	0	0.125	0.0909091	0.142857	0	0	0	0	0	0	0	0	0	0	0	0	0	0
83	4	positive regulation of cell cycle checkpoint	TTI2/TPR/NDC80	GO:1901978	0.2	0.2	0.2	0.2	0.2	0	0	0	0	0	0	0	0	0	0	0	0	0	0	0	0	0	0	0	0	0	0	0	0.125	0.0909091	0.142857	0	0	0	0	0	0	0	0	0	0	0	0	0	0
84	4	positive regulation of spindle checkpoint	TPR/NDC80	GO:0090232	0.25	0.25	0.25	0.25	0.25	0	0	0	0	0	0	0	0	0	0	0	0	0	0	0	0	0	0	0	0	0	0	0	0.142857	0.1	0.166667	0	0	0	0	0	0	0	0	0	0	0	0	0	0
85	4	positive regulation of mitotic cell cycle spindle assembly checkpoint	TPR/NDC80	GO:0090267	0.25	0.25	0.25	0.25	0.25	0	0	0	0	0	0	0	0	0	0	0	0	0	0	0	0	0	0	0	0	0	0	0	0.142857	0.1	0.166667	0	0	0	0	0	0	0	0	0	0	0	0	0	0
86	5	attachment of spindle microtubules to kinetochore	CCNB1/CENPE/NDC80	GO:0008608	0	0	0	0	0	0	0	0	0	0	0	0	0	0	0	0	0	0	0	0	0	0	0	0	0	0	0	0	0	0	0	0	0	0	0	0	0	0	0	0	0	0	0	0	0
87	5	attachment of mitotic spindle microtubules to kinetochore	CENPE/NDC80	GO:0051315	0	0	0	0	0	0	0	0	0	0	0	0	0	0	0	0	0	0	0	0	0	0	0	0	0	0	0	0	0	0	0	0	0	0	0	0	0	0	0	0	0	0	0	0	0
88	5	kinetochore organization	CENPE/NDC80	GO:0051383	0	0	0	0	0	0	0	0	0	0	0	0	0	0	0	0	0	0	0	0	0	0	0	0	0	0	0	0	0	0	0	0	0	0	0	0	0	0	0	0	0	0	0	0	0
89	5	regulation of chromosome organization	CDK2/CCNB1/NSMCE3/CDC26/CENPE/TPR/SIN3A/NDC80	GO:0033044	0.1	0.1	0.1	0.1	0.1	0	0	0	0	0	0	0	0	0	0	0	0	0	0	0	0	0	0	0	0	0	0	0	0.0769231	0.0625	0.0833333	0	0	0	0	0	0	0	0	0	0	0	0	0	0
90	5	chromosome separation	CCNB1/CDC26/CENPE/TPR/NDC80	GO:0051304	0.142857	0.142857	0.142857	0.142857	0.142857	0	0	0	0	0	0	0	0	0	0	0	0	0	0	0	0	0	0	0	0	0	0	0	0.1	0.0769231	0.111111	0	0	0	0	0	0	0	0	0	0	0	0	0	0
91	5	regulation of chromosome segregation	CCNB1/CDC26/CENPE/TPR/NDC80	GO:0051983	0.142857	0.142857	0.142857	0.142857	0.142857	0	0	0	0	0	0	0	0	0	0	0	0	0	0	0	0	0	0	0	0	0	0	0	0.1	0.0769231	0.111111	0	0	0	0	0	0	0	0	0	0	0	0	0	0
92	5	regulation of chromosome separation	CCNB1/CDC26/CENPE/TPR/NDC80	GO:1905818	0.142857	0.142857	0.142857	0.142857	0.142857	0	0	0	0	0	0	0	0	0	0	0	0	0	0	0	0	0	0	0	0	0	0	0	0.1	0.0769231	0.111111	0	0	0	0	0	0	0	0	0	0	0	0	0	0
93	5	regulation of sister chromatid segregation	CCNB1/CDC26/CENPE/TPR/NDC80	GO:0033045	0.142857	0.142857	0.142857	0.142857	0.142857	0	0	0	0	0	0	0	0	0	0	0	0	0	0	0	0	0	0	0	0	0	0	0	0.1	0.0769231	0.111111	0	0	0	0	0	0	0	0	0	0	0	0	0	0
94	5	mitotic sister chromatid separation	CCNB1/CDC26/CENPE/TPR/NDC80	GO:0051306	0.142857	0.142857	0.142857	0.142857	0.142857	0	0	0	0	0	0	0	0	0	0	0	0	0	0	0	0	0	0	0	0	0	0	0	0.1	0.0769231	0.111111	0	0	0	0	0	0	0	0	0	0	0	0	0	0
95	5	metaphase/anaphase transition of cell cycle	CCNB1/CDC26/CENPE/TPR/NDC80	GO:0044784	0.142857	0.142857	0.142857	0.142857	0.142857	0	0	0	0	0	0	0	0	0	0	0	0	0	0	0	0	0	0	0	0	0	0	0	0.1	0.0769231	0.111111	0	0	0	0	0	0	0	0	0	0	0	0	0	0
96	5	regulation of mitotic sister chromatid separation	CCNB1/CDC26/CENPE/TPR/NDC80	GO:0010965	0.142857	0.142857	0.142857	0.142857	0.142857	0	0	0	0	0	0	0	0	0	0	0	0	0	0	0	0	0	0	0	0	0	0	0	0.1	0.0769231	0.111111	0	0	0	0	0	0	0	0	0	0	0	0	0	0
97	5	regulation of metaphase/anaphase transition of cell cycle	CCNB1/CDC26/CENPE/TPR/NDC80	GO:1902099	0.142857	0.142857	0.142857	0.142857	0.142857	0	0	0	0	0	0	0	0	0	0	0	0	0	0	0	0	0	0	0	0	0	0	0	0.1	0.0769231	0.111111	0	0	0	0	0	0	0	0	0	0	0	0	0	0
98	5	regulation of mitotic metaphase/anaphase transition	CCNB1/CDC26/CENPE/TPR/NDC80	GO:0030071	0.142857	0.142857	0.142857	0.142857	0.142857	0	0	0	0	0	0	0	0	0	0	0	0	0	0	0	0	0	0	0	0	0	0	0	0.1	0.0769231	0.111111	0	0	0	0	0	0	0	0	0	0	0	0	0	0
99	5	metaphase/anaphase transition of mitotic cell cycle	CCNB1/CDC26/CENPE/TPR/NDC80	GO:0007091	0.142857	0.142857	0.142857	0.142857	0.142857	0	0	0	0	0	0	0	0	0	0	0	0	0	0	0	0	0	0	0	0	0	0	0	0.1	0.0769231	0.111111	0	0	0	0	0	0	0	0	0	0	0	0	0	0
100	6	mRNA export from nucleus	SARNP/GLE1/TPR/THOC1/SUPT6H	GO:0006406	0.142857	0.142857	0.142857	0.142857	0.142857	0	0	0	0	0	0	0	0	0	0	0	0	0	0	0	0	0	0	0	0	0	0	0	0.1	0.0769231	0.111111	0	0	0	0	0.0909091	0	0	0	0	0	0	0	0	0
101	6	mRNA transport	NUP153/NUP98/SARNP/GLE1/TPR/THOC1/SUPT6H	GO:0051028	0.111111	0.111111	0.111111	0.111111	0.111111	0	0	0	0	0	0	0	0	0	0	0	0	0	0	0	0	0	0	0	0	0	0	0	0.3	0.0666667	0.0909091	0	0	0	0	0.0769231	0	0	0	0	0	0	0	0	0
102	6	RNA export from nucleus	NUP153/SARNP/GLE1/TPR/CPSF6/THOC1/SUPT6H	GO:0006405	0.111111	0.111111	0.111111	0.111111	0.111111	0	0	0	0	0	0	0	0	0	0	0	0	0	0	0	0	0	0	0	0	0	0	0	0.181818	0.0666667	0.0909091	0	0	0	0	0.0769231	0	0	0	0	0	0	0	0	0
103	6	nucleobase-containing compound transport	NUP153/NUP98/SARNP/GLE1/TPR/CPSF6/THOC1/SUPT6H	GO:0015931	0.1	0.1	0.1	0.1	0.1	0	0	0	0	0	0	0	0	0	0	0	0	0	0	0	0	0	0	0	0	0	0	0	0.272727	0.0625	0.0833333	0	0	0	0	0.0714286	0	0	0	0	0	0	0	0	0
104	6	RNA localization	NUP153/NUP98/SARNP/GLE1/TPR/CPSF6/THOC1/SUPT6H	GO:0006403	0.1	0.1	0.1	0.1	0.1	0	0	0	0	0	0	0	0	0	0	0	0	0	0	0	0	0	0	0	0	0	0	0	0.272727	0.0625	0.0833333	0	0	0	0	0.0714286	0	0	0	0	0	0	0	0	0
105	6	establishment of RNA localization	NUP153/NUP98/SARNP/GLE1/TPR/CPSF6/THOC1/SUPT6H	GO:0051236	0.1	0.1	0.1	0.1	0.1	0	0	0	0	0	0	0	0	0	0	0	0	0	0	0	0	0	0	0	0	0	0	0	0.272727	0.0625	0.0833333	0	0	0	0	0.0714286	0	0	0	0	0	0	0	0	0
106	6	nucleic acid transport	NUP153/NUP98/SARNP/GLE1/TPR/CPSF6/THOC1/SUPT6H	GO:0050657	0.1	0.1	0.1	0.1	0.1	0	0	0	0	0	0	0	0	0	0	0	0	0	0	0	0	0	0	0	0	0	0	0	0.272727	0.0625	0.0833333	0	0	0	0	0.0714286	0	0	0	0	0	0	0	0	0
107	6	RNA transport	NUP153/NUP98/SARNP/GLE1/TPR/CPSF6/THOC1/SUPT6H	GO:0050658	0.1	0.1	0.1	0.1	0.1	0	0	0	0	0	0	0	0	0	0	0	0	0	0	0	0	0	0	0	0	0	0	0	0.272727	0.0625	0.0833333	0	0	0	0	0.0714286	0	0	0	0	0	0	0	0	0
108	6	nuclear export	NUP153/BARD1/SARNP/GLE1/TPR/CPSF6/THOC1/SUPT6H	GO:0051168	0.1	0.1	0.1	0.1	0.1	0	0	0	0	0	0	0	0	0	0	0	0	0	0	0	0	0	0	0	0	0	0	0	0.166667	0.0625	0.0833333	0	0	0	0	0.0714286	0	0	0	0	0	0	0	0	0
109	6	nucleocytoplasmic transport	NUP153/BARD1/NUP98/SARNP/GLE1/PPP1R12A/RPAIN/TPR/CPSF6/THOC1/ZPR1/SUPT6H	GO:0006913	0.0714286	0.0714286	0.0714286	0.0714286	0.0714286	0	0	0	0	0	0	0	0	0	0	0	0	0	0	0	0	0	0	0	0	0	0	0	0.285714	0.05	0.0625	0	0	0	0	0.0555556	0	0	0	0	0	0	0	0	0
110	6	nuclear transport	NUP153/BARD1/NUP98/SARNP/GLE1/PPP1R12A/RPAIN/TPR/CPSF6/THOC1/ZPR1/SUPT6H	GO:0051169	0.0714286	0.0714286	0.0714286	0.0714286	0.0714286	0	0	0	0	0	0	0	0	0	0	0	0	0	0	0	0	0	0	0	0	0	0	0	0.285714	0.05	0.0625	0	0	0	0	0.0555556	0	0	0	0	0	0	0	0	0
111	6	regulation of RNA export from nucleus	NUP153/TPR/CPSF6/SUPT6H	GO:0046831	0.166667	0.166667	0.166667	0.166667	0.166667	0	0	0	0	0	0	0	0	0	0	0	0	0	0	0	0	0	0	0	0	0	0	0	0.25	0.0833333	0.125	0	0	0	0	0	0	0	0	0	0	0	0	0	0
112	6	regulation of nucleobase-containing compound transport	NUP153/TPR/CPSF6/SUPT6H	GO:0032239	0.166667	0.166667	0.166667	0.166667	0.166667	0	0	0	0	0	0	0	0	0	0	0	0	0	0	0	0	0	0	0	0	0	0	0	0.25	0.0833333	0.125	0	0	0	0	0	0	0	0	0	0	0	0	0	0
113	6	regulation of nucleocytoplasmic transport	NUP153/BARD1/PPP1R12A/TPR/CPSF6/ZPR1/SUPT6H	GO:0046822	0.111111	0.111111	0.111111	0.111111	0.111111	0	0	0	0	0	0	0	0	0	0	0	0	0	0	0	0	0	0	0	0	0	0	0	0.3	0.0666667	0.0909091	0	0	0	0	0	0	0	0	0	0	0	0	0	0
114	6	regulation of intracellular transport	NUP153/BAP1/BARD1/PPP1R12A/CHMP3/PTPN23/TPR/CPSF6/ZPR1/SUPT6H	GO:0032386	0.181818	0.181818	0.181818	0.181818	0.181818	0.181818	0.181818	0.181818	0.181818	0.0909091	0.0909091	0.0909091	0.0909091	0.0909091	0.0909091	0.0909091	0.0909091	0.0909091	0.0909091	0.0909091	0.0909091	0.0909091	0.0909091	0.0909091	0.0909091	0.0909091	0.0909091	0.0909091	0.333333	0.117647	0.153846	0.0909091	0.2	0.2	0.2	0.0625	0.0833333	0.0909091	0.0833333	0.0769231	0.0833333	0.0833333	0.0714286	0.0769231	0.0625
115	7	regulation of isotype switching	THOC1/SUPT6H	GO:0045191	0	0	0	0	0	0	0	0	0	0	0	0	0	0	0	0	0	0	0	0	0	0	0	0	0	0	0	0	0	0	0	0	0	0	0	0	0	0	0	0	0	0	0	0	0
116	7	B cell activation involved in immune response	RNF168/THOC1/SUPT6H	GO:0002312	0	0	0	0	0	0	0	0	0	0	0	0	0	0	0	0	0	0	0	0	0	0	0	0	0	0	0	0	0	0	0	0	0	0	0	0	0	0	0	0	0	0	0	0	0
117	7	somatic diversification of immune receptors	RNF168/THOC1/SUPT6H	GO:0002200	0	0	0	0	0	0	0	0	0	0	0	0	0	0	0	0	0	0	0	0	0	0	0	0	0	0	0	0	0	0	0	0	0	0	0	0	0	0	0	0	0	0	0	0	0
118	7	immunoglobulin production involved in immunoglobulin-mediated immune response	RNF168/THOC1/SUPT6H	GO:0002381	0	0	0	0	0	0	0	0	0	0	0	0	0	0	0	0	0	0	0	0	0	0	0	0	0	0	0	0	0	0	0	0	0	0	0	0	0	0	0	0	0	0	0	0	0
119	7	somatic cell DNA recombination	RNF168/THOC1/SUPT6H	GO:0016444	0	0	0	0	0	0	0	0	0	0	0	0	0	0	0	0	0	0	0	0	0	0	0	0	0	0	0	0	0	0	0	0	0	0	0	0	0	0	0	0	0	0	0	0	0
120	7	somatic diversification of immune receptors via germline recombination within a single locus	RNF168/THOC1/SUPT6H	GO:0002562	0	0	0	0	0	0	0	0	0	0	0	0	0	0	0	0	0	0	0	0	0	0	0	0	0	0	0	0	0	0	0	0	0	0	0	0	0	0	0	0	0	0	0	0	0
121	7	somatic diversification of immunoglobulins	RNF168/THOC1/SUPT6H	GO:0016445	0	0	0	0	0	0	0	0	0	0	0	0	0	0	0	0	0	0	0	0	0	0	0	0	0	0	0	0	0	0	0	0	0	0	0	0	0	0	0	0	0	0	0	0	0
122	7	somatic recombination of immunoglobulin gene segments	RNF168/THOC1/SUPT6H	GO:0016447	0	0	0	0	0	0	0	0	0	0	0	0	0	0	0	0	0	0	0	0	0	0	0	0	0	0	0	0	0	0	0	0	0	0	0	0	0	0	0	0	0	0	0	0	0
123	7	isotype switching	RNF168/THOC1/SUPT6H	GO:0045190	0	0	0	0	0	0	0	0	0	0	0	0	0	0	0	0	0	0	0	0	0	0	0	0	0	0	0	0	0	0	0	0	0	0	0	0	0	0	0	0	0	0	0	0	0
124	7	somatic recombination of immunoglobulin genes involved in immune response	RNF168/THOC1/SUPT6H	GO:0002204	0	0	0	0	0	0	0	0	0	0	0	0	0	0	0	0	0	0	0	0	0	0	0	0	0	0	0	0	0	0	0	0	0	0	0	0	0	0	0	0	0	0	0	0	0
125	7	somatic diversification of immunoglobulins involved in immune response	RNF168/THOC1/SUPT6H	GO:0002208	0	0	0	0	0	0	0	0	0	0	0	0	0	0	0	0	0	0	0	0	0	0	0	0	0	0	0	0	0	0	0	0	0	0	0	0	0	0	0	0	0	0	0	0	0
126	7	transcription elongation by RNA polymerase II promoter	INTS6/RNF168/VHL/MED14/SUPT5H/PAF1/MED30/SUPT6H/POLR2I	GO:0006368	0	0	0	0	0	0	0	0	0	0	0	0	0	0	0	0	0	0	0	0	0	0	0	0	0	0	0	0	0	0	0	0	0	0	0	0	0	0	0	0	0	0	0	0	0
127	7	DNA-templated transcription elongation	INTS6/RNF168/VHL/THOC1/NPAT/MED14/EWSR1/SUPT5H/PAF1/MED30/SUPT6H/POLR2I	GO:0006354	0	0	0	0	0	0	0	0	0	0	0	0	0	0	0	0	0	0	0	0	0	0	0	0	0	0	0	0	0	0	0	0	0	0	0	0	0	0	0	0	0	0	0	0	0
128	7	regulation of DNA-templated transcription elongation	INTS6/RNF168/VHL/THOC1/MED14/SUPT5H/MED30/SUPT6H	GO:0032784	0	0	0	0	0	0	0	0	0	0	0	0	0	0	0	0	0	0	0	0	0	0	0	0	0	0	0	0	0	0	0	0	0	0	0	0	0	0	0	0	0	0	0	0	0
129	7	regulation of transcription elongation by RNA polymerase II	INTS6/RNF168/VHL/MED14/MED30/SUPT6H	GO:0034243	0	0	0	0	0	0	0	0	0	0	0	0	0	0	0	0	0	0	0	0	0	0	0	0	0	0	0	0	0	0	0	0	0	0	0	0	0	0	0	0	0	0	0	0	0
130	7	positive regulation of DNA-templated transcription, elongation	THOC1/MED14/SUPT5H/MED30/SUPT6H	GO:0032786	0	0	0	0	0	0	0	0	0	0	0	0	0	0	0	0	0	0	0	0	0	0	0	0	0	0	0	0	0	0	0	0	0	0	0	0	0	0	0	0	0	0	0	0	0
131	7	positive regulation of transcription elongation by RNA polymerase II	MED14/MED30/SUPT6H	GO:0032968	0	0	0	0	0	0	0	0	0	0	0	0	0	0	0	0	0	0	0	0	0	0	0	0	0	0	0	0	0	0	0	0	0	0	0	0	0	0	0	0	0	0	0	0	0
132	7	negative regulation of histone methylation	BRCA1/SUPT6H	GO:0031061	0	0	0	0	0	0	0	0	0	0	0	0	0	0	0	0	0	0	0	0	0	0	0	0	0	0	0	0	0	0.1	0	0	0	0	0	0	0	0	0	0	0	0	0	0	0
133	7	regulation of DNA recombination	RBBP8/THOC1/RPA2/SUPT6H	GO:0000018	0	0	0	0	0	0	0	0	0	0	0	0	0	0	0	0	0	0	0	0	0	0	0	0	0	0	0	0	0	0	0	0	0	0	0	0	0	0	0	0	0	0	0	0	0
134	8	maintenance of protein location in nucleus	BARD1/TAF8	GO:0051457	0	0	0	0	0	0	0	0	0	0	0	0	0	0	0	0	0	0	0	0	0	0	0	0	0	0	0	0	0	0	0	0	0	0	0	0	0	0	0	0	0	0	0	0	0
135	8	maintenance of protein location	BARD1/TAF8/HSPA5	GO:0045185	0	0	0	0	0	0	0	0	0	0	0	0	0	0	0	0	0	0	0	0	0	0	0	0	0	0	0	0	0	0	0	0	0	0	0	0	0	0	0	0	0	0	0	0	0
136	8	maintenance of protein localization in organelle	BARD1/TAF8/HSPA5	GO:0072595	0	0	0	0	0	0	0	0	0	0	0	0	0	0	0	0	0	0	0	0	0	0	0	0	0	0	0	0	0	0	0	0	0	0	0	0	0	0	0	0	0	0	0	0	0
137	8	maintenance of protein location in cell	BARD1/TAF8/HSPA5	GO:0032507	0	0	0	0	0	0	0	0	0	0	0	0	0	0	0	0	0	0	0	0	0	0	0	0	0	0	0	0	0	0	0	0	0	0	0	0	0	0	0	0	0	0	0	0	0
138	8	stem cell population maintenance	SIN3A/MED14/PAF1/CNOT3/MED30	GO:0019827	0	0	0	0	0	0	0	0	0	0	0	0	0	0	0	0	0	0	0	0	0	0	0	0	0	0	0	0	0	0	0	0	0	0	0	0	0	0	0	0	0	0	0	0	0
139	8	maintenance of cell number	SIN3A/MED14/PAF1/CNOT3/MED30	GO:0098727	0	0	0	0	0	0	0	0	0	0	0	0	0	0	0	0	0	0	0	0	0	0	0	0	0	0	0	0	0	0	0	0	0	0	0	0	0	0	0	0	0	0	0	0	0
140	8	regulation of DNA-templated transcription initiation	TAF8/MED14/MED30	GO:2000142	0	0	0	0	0	0	0	0	0	0	0	0	0	0	0	0	0	0	0	0	0	0	0	0	0	0	0	0	0	0	0	0	0	0	0	0	0	0	0	0	0	0	0	0	0
141	8	transcription preinitiation complex assembly	TAF8/MED14/MED30	GO:0070897	0	0	0	0	0	0	0	0	0	0	0	0	0	0	0	0	0	0	0	0	0	0	0	0	0	0	0	0	0	0	0	0	0	0	0	0	0	0	0	0	0	0	0	0	0
142	8	regulation of transcription initiation by RNA polymerase II	TAF8/MED14/MED30	GO:0060260	0	0	0	0	0	0	0	0	0	0	0	0	0	0	0	0	0	0	0	0	0	0	0	0	0	0	0	0	0	0	0	0	0	0	0	0	0	0	0	0	0	0	0	0	0
143	8	positive regulation of DNA-templated transcription initiation	TAF8/MED14/MED30	GO:2000144	0	0	0	0	0	0	0	0	0	0	0	0	0	0	0	0	0	0	0	0	0	0	0	0	0	0	0	0	0	0	0	0	0	0	0	0	0	0	0	0	0	0	0	0	0
144	8	RNA polymerase II preinitiation complex assembly	TAF8/MED14/MED30	GO:0051123	0	0	0	0	0	0	0	0	0	0	0	0	0	0	0	0	0	0	0	0	0	0	0	0	0	0	0	0	0	0	0	0	0	0	0	0	0	0	0	0	0	0	0	0	0
145	8	positive regulation of transcription initiation by RNA polymerase II	TAF8/MED14/MED30	GO:0060261	0	0	0	0	0	0	0	0	0	0	0	0	0	0	0	0	0	0	0	0	0	0	0	0	0	0	0	0	0	0	0	0	0	0	0	0	0	0	0	0	0	0	0	0	0
146	8	DNA-templated transcription initiation	TAF8/POLR1F/MED14/MED30/POLR2I	GO:0006352	0	0	0	0	0	0	0	0	0	0	0	0	0	0	0	0	0	0	0	0	0	0	0	0	0	0	0	0	0	0	0	0	0	0	0	0	0	0	0	0	0	0	0	0	0
147	8	transcription initiation at RNA polymerase II promoter	TAF8/MED14/MED30/POLR2I	GO:0006367	0	0	0	0	0	0	0	0	0	0	0	0	0	0	0	0	0	0	0	0	0	0	0	0	0	0	0	0	0	0	0	0	0	0	0	0	0	0	0	0	0	0	0	0	0
148	9	negative regulation of mRNA processing	BARD1/RBMX/U2AF2	GO:0050686	0	0	0	0	0	0	0	0	0	0	0	0	0	0	0	0	0	0	0	0	0	0	0	0	0	0	0	0	0	0	0	0	0	0	0	0	0	0	0	0	0	0	0	0	0
149	9	negative regulation of mRNA metabolic process	BARD1/RBMX/U2AF2	GO:1903312	0	0	0	0	0	0	0	0	0	0	0	0	0	0	0	0	0	0	0	0	0	0	0	0	0	0	0	0	0	0	0	0	0	0	0	0	0	0	0	0	0	0	0	0	0
150	9	negative regulation of mRNA splicing, via spliceosome	RBMX/U2AF2	GO:0048025	0	0	0	0	0	0	0	0	0	0	0	0	0	0	0	0	0	0	0	0	0	0	0	0	0	0	0	0	0	0	0	0	0	0	0	0	0	0	0	0	0	0	0	0	0
151	9	negative regulation of RNA splicing	RBMX/U2AF2	GO:0033119	0	0	0	0	0	0	0	0	0	0	0	0	0	0	0	0	0	0	0	0	0	0	0	0	0	0	0	0	0	0	0	0	0	0	0	0	0	0	0	0	0	0	0	0	0
152	9	positive regulation of RNA splicing	NUP98/RBMX/ZPR1/U2AF2	GO:0033120	0	0	0	0	0	0	0	0	0	0	0	0	0	0	0	0	0	0	0	0	0	0	0	0	0	0	0	0	0.25	0	0	0	0	0	0	0	0	0	0	0	0	0	0	0	0
153	9	regulation of RNA splicing	CCNL1/NUP98/RBMX/ZPR1/U2AF2	GO:0043484	0	0	0	0	0	0	0	0	0	0	0	0	0	0	0	0	0	0	0	0	0	0	0	0	0	0	0	0	0.222222	0.0769231	0	0	0	0	0	0	0	0	0	0	0	0	0	0	0
154	9	positive regulation of mRNA splicing, via spliceosome	NUP98/RBMX	GO:0048026	0	0	0	0	0	0	0	0	0	0	0	0	0	0	0	0	0	0	0	0	0	0	0	0	0	0	0	0	0.142857	0	0	0	0	0	0	0	0	0	0	0	0	0	0	0	0
155	9	positive regulation of mRNA processing	NUP98/PAF1/RBMX	GO:0050685	0	0	0	0	0	0	0	0	0	0	0	0	0	0	0	0	0	0	0	0	0	0	0	0	0	0	0	0	0.125	0	0	0	0	0	0	0	0	0	0	0	0	0	0	0	0
156	9	positive regulation of mRNA metabolic process	NUP98/PAF1/CNOT3/RBMX	GO:1903313	0	0	0	0	0	0	0	0	0	0	0	0	0	0	0	0	0	0	0	0	0	0	0	0	0	0	0	0	0.111111	0	0	0	0	0	0	0	0	0	0	0	0	0	0	0	0
157	9	mRNA cleavage	POLR1H/CPSF6/FIP1L1/POLR2I	GO:0006379	0	0	0	0	0	0	0	0	0	0	0	0	0	0	0	0	0	0	0	0	0	0	0	0	0	0	0	0	0	0	0	0	0	0	0	0	0	0	0	0	0	0	0	0	0
158	9	RNA phosphodiester bond hydrolysis	POLR1H/BMS1/ELAC2/CPSF6/FIP1L1/POLR2I	GO:0090501	0	0	0	0	0	0	0	0	0	0	0	0	0	0	0	0	0	0	0	0	0	0	0	0	0	0	0	0	0	0	0	0	0	0	0	0	0	0	0	0	0	0	0	0	0
159	9	nucleic acid phosphodiester bond hydrolysis	POLR1H/RBBP8/BMS1/ELAC2/CPSF6/FIP1L1/POLR2I	GO:0090305	0	0	0	0	0	0	0	0	0	0	0	0	0	0	0	0	0	0	0	0	0	0	0	0	0	0	0	0	0	0	0	0	0	0	0	0	0	0	0	0	0	0	0	0	0
160	9	mRNA polyadenylation	CPSF6/PAF1/FIP1L1	GO:0006378	0	0	0	0	0	0	0	0	0	0	0	0	0	0	0	0	0	0	0	0	0	0	0	0	0	0	0	0	0	0	0	0	0	0	0	0	0	0	0	0	0	0	0	0	0
161	9	RNA polyadenylation	CPSF6/PAF1/FIP1L1	GO:0043631	0	0	0	0	0	0	0	0	0	0	0	0	0	0	0	0	0	0	0	0	0	0	0	0	0	0	0	0	0	0	0	0	0	0	0	0	0	0	0	0	0	0	0	0	0
162	9	pre-mRNA cleavage required for polyadenylation	CPSF6/FIP1L1	GO:0098789	0	0	0	0	0	0	0	0	0	0	0	0	0	0	0	0	0	0	0	0	0	0	0	0	0	0	0	0	0	0	0	0	0	0	0	0	0	0	0	0	0	0	0	0	0
163	9	mRNA cleavage involved in mRNA processing	CPSF6/FIP1L1	GO:0098787	0	0	0	0	0	0	0	0	0	0	0	0	0	0	0	0	0	0	0	0	0	0	0	0	0	0	0	0	0	0	0	0	0	0	0	0	0	0	0	0	0	0	0	0	0
164	9	regulation of mRNA processing	BARD1/NUP98/CPSF6/PAF1/RBMX/SUPT6H/U2AF2	GO:0050684	0	0	0	0	0	0	0	0	0	0	0	0	0	0	0	0	0	0	0	0	0	0	0	0	0	0	0	0	0.0833333	0	0	0	0	0	0	0	0	0	0	0	0	0	0	0	0
165	9	regulation of mRNA metabolic process	BARD1/NUP98/CPSF6/PAF1/CNOT3/RBMX/SUPT6H/U2AF2	GO:1903311	0	0	0	0	0	0	0	0	0	0	0	0	0	0	0	0	0	0	0	0	0	0	0	0	0	0	0	0	0.0769231	0	0	0	0	0	0	0	0	0	0	0	0	0	0	0	0
166	9	RNA 3'-end processing	INTS6/BARD1/ELAC2/CPSF6/PAF1/FIP1L1	GO:0031123	0	0	0	0	0	0	0	0	0	0	0	0	0	0	0	0	0	0	0	0	0	0	0	0	0	0	0	0	0	0	0	0	0	0	0	0	0	0	0	0	0	0	0	0	0
167	9	regulation of mRNA 3'-end processing	BARD1/CPSF6/PAF1	GO:0031440	0	0	0	0	0	0	0	0	0	0	0	0	0	0	0	0	0	0	0	0	0	0	0	0	0	0	0	0	0	0	0	0	0	0	0	0	0	0	0	0	0	0	0	0	0
168	9	mRNA 3'-end processing	BARD1/CPSF6/PAF1/FIP1L1	GO:0031124	0	0	0	0	0	0	0	0	0	0	0	0	0	0	0	0	0	0	0	0	0	0	0	0	0	0	0	0	0	0	0	0	0	0	0	0	0	0	0	0	0	0	0	0	0
169	9	ribosome biogenesis	NOL8/BMS1/UTP11/GEMIN4/WBP11/NOC4L/EBNA1BP2/BRIX1/HEATR1/RPL27	GO:0042254	0	0	0	0	0	0	0	0	0	0	0	0	0	0	0	0	0	0	0	0	0	0	0	0	0	0	0	0	0	0	0	0	0	0	0	0	0	0	0	0	0	0	0	0	0
170	9	rRNA metabolic process	NOL8/BMS1/UTP11/GEMIN4/WBP11/NOC4L/EBNA1BP2/BRIX1/HEATR1/RPL27	GO:0016072	0	0	0	0	0	0	0	0	0	0	0	0	0	0	0	0	0	0	0	0	0	0	0	0	0	0	0	0	0	0	0	0	0	0	0	0	0	0	0	0	0	0	0	0	0
171	9	rRNA processing	NOL8/BMS1/UTP11/GEMIN4/WBP11/NOC4L/EBNA1BP2/BRIX1/HEATR1/RPL27	GO:0006364	0	0	0	0	0	0	0	0	0	0	0	0	0	0	0	0	0	0	0	0	0	0	0	0	0	0	0	0	0	0	0	0	0	0	0	0	0	0	0	0	0	0	0	0	0
172	9	ncRNA processing	INTS6/NOL8/BMS1/UTP11/GEMIN4/ELAC2/WBP11/NOC4L/EBNA1BP2/ELP5/BRIX1/RNF113A/HEATR1/RPL27	GO:0034470	0	0	0	0	0	0	0	0	0	0	0	0	0	0	0	0	0	0	0	0	0	0	0	0	0	0	0	0	0	0	0	0	0	0	0	0	0	0	0	0	0	0	0	0	0
173	9	mRNA processing	SNRPB2/BARD1/NUP98/TGS1/DHX38/SF3B2/BCAS2/PRPF3/GEMIN4/SNRNP27/WBP11/SMNDC1/CPSF6/PRPF40A/THOC1/RNF113A/PAF1/RBMX/FIP1L1/PRPF4/ZPR1/MFAP1/SF3A3/SUPT6H/SNRPF/U2AF2	GO:0006397	0	0	0	0	0	0	0	0	0	0	0	0	0	0	0	0	0	0	0	0	0	0	0	0	0	0	0	0	0.0666667	0	0	0	0	0	0	0	0.0357143	0	0	0	0	0	0	0	0.03125
174	9	RNA splicing	SNRPB2/CCNL1/NUP98/TGS1/DHX38/SF3B2/BCAS2/PRPF3/GEMIN4/SNRNP27/WBP11/SMNDC1/PRPF40A/THOC1/PDCD7/RNF113A/RBMX/PRPF4/ZPR1/MFAP1/SF3A3/SUPT6H/SNRPF/U2AF2	GO:0008380	0	0	0	0	0	0	0	0	0	0	0	0	0	0	0	0	0	0	0	0	0	0	0	0	0	0	0	0	0.0714286	0.03125	0	0	0	0	0	0	0.0384615	0	0	0	0	0	0	0	0.0333333
175	9	RNA splicing, via transesterification reactions with bulged adenosine as nucleophile	SNRPB2/NUP98/TGS1/DHX38/SF3B2/BCAS2/PRPF3/GEMIN4/SNRNP27/WBP11/PRPF40A/RNF113A/RBMX/PRPF4/MFAP1/SF3A3/SNRPF/U2AF2	GO:0000377	0	0	0	0	0	0	0	0	0	0	0	0	0	0	0	0	0	0	0	0	0	0	0	0	0	0	0	0	0.0434783	0	0	0	0	0	0	0	0.05	0	0	0	0	0	0	0	0.0416667
176	9	mRNA splicing, via spliceosome	SNRPB2/NUP98/TGS1/DHX38/SF3B2/BCAS2/PRPF3/GEMIN4/SNRNP27/WBP11/PRPF40A/RNF113A/RBMX/PRPF4/MFAP1/SF3A3/SNRPF/U2AF2	GO:0000398	0	0	0	0	0	0	0	0	0	0	0	0	0	0	0	0	0	0	0	0	0	0	0	0	0	0	0	0	0.0434783	0	0	0	0	0	0	0	0.05	0	0	0	0	0	0	0	0.0416667
177	9	RNA splicing, via transesterification reactions	SNRPB2/NUP98/TGS1/DHX38/SF3B2/BCAS2/PRPF3/GEMIN4/SNRNP27/WBP11/SMNDC1/PRPF40A/RNF113A/RBMX/PRPF4/MFAP1/SF3A3/SNRPF/U2AF2	GO:0000375	0	0	0	0	0	0	0	0	0	0	0	0	0	0	0	0	0	0	0	0	0	0	0	0	0	0	0	0	0.0416667	0	0	0	0	0	0	0	0.047619	0	0	0	0	0	0	0	0.04
178	9	ribonucleoprotein complex biogenesis	SNRPB2/TGS1/NOL8/SF3B2/EIF3M/BMS1/UTP11/PRPF3/GEMIN4/WBP11/NOC4L/CPSF6/EBNA1BP2/EIF3G/BRIX1/HEATR1/RBMX/SF3A3/SNRPF/RPL27	GO:0022613	0	0	0	0	0	0	0	0	0	0	0	0	0	0	0	0	0	0	0	0	0	0	0	0	0	0	0	0	0	0	0	0	0	0	0	0	0	0	0	0	0	0	0	0	0
179	9	ribonucleoprotein complex assembly	SNRPB2/TGS1/SF3B2/EIF3M/PRPF3/GEMIN4/CPSF6/EIF3G/BRIX1/RBMX/SF3A3/SNRPF	GO:0022618	0	0	0	0	0	0	0	0	0	0	0	0	0	0	0	0	0	0	0	0	0	0	0	0	0	0	0	0	0	0	0	0	0	0	0	0	0	0	0	0	0	0	0	0	0
180	9	ribonucleoprotein complex subunit organization	SNRPB2/TGS1/SF3B2/EIF3M/PRPF3/GEMIN4/CPSF6/EIF3G/BRIX1/RBMX/SF3A3/SNRPF	GO:0071826	0	0	0	0	0	0	0	0	0	0	0	0	0	0	0	0	0	0	0	0	0	0	0	0	0	0	0	0	0	0	0	0	0	0	0	0	0	0	0	0	0	0	0	0	0
181	9	spliceosomal snRNP assembly	TGS1/PRPF3/GEMIN4/SNRPF	GO:0000387	0	0	0	0	0	0	0	0	0	0	0	0	0	0	0	0	0	0	0	0	0	0	0	0	0	0	0	0	0	0	0	0	0	0	0	0	0	0	0	0	0	0	0	0	0
182	9	RNA capping	TGS1/SNRPF	GO:0036260	0	0	0	0	0	0	0	0	0	0	0	0	0	0	0	0	0	0	0	0	0	0	0	0	0	0	0	0	0	0	0	0	0	0	0	0	0	0	0	0	0	0	0	0	0
183	9	U2-type prespliceosome assembly	SNRPB2/SF3B2/SF3A3/SNRPF	GO:1903241	0	0	0	0	0	0	0	0	0	0	0	0	0	0	0	0	0	0	0	0	0	0	0	0	0	0	0	0	0	0	0	0	0	0	0	0	0	0	0	0	0	0	0	0	0
184	9	spliceosomal complex assembly	SNRPB2/SF3B2/RBMX/SF3A3/SNRPF	GO:0000245	0	0	0	0	0	0	0	0	0	0	0	0	0	0	0	0	0	0	0	0	0	0	0	0	0	0	0	0	0	0	0	0	0	0	0	0	0	0	0	0	0	0	0	0	0
185	9	mRNA splice site selection	RBMX/SF3A3	GO:0006376	0	0	0	0	0	0	0	0	0	0	0	0	0	0	0	0	0	0	0	0	0	0	0	0	0	0	0	0	0	0	0	0	0	0	0	0	0	0	0	0	0	0	0	0	0
186	9	translational initiation	GLE1/EIF3M/TPR/EIF3G	GO:0006413	0.166667	0.166667	0.166667	0.166667	0.166667	0	0	0	0	0	0	0	0	0	0	0	0	0	0	0	0	0	0	0	0	0	0	0	0.111111	0.0833333	0.125	0	0	0	0	0.1	0	0	0	0	0	0	0	0	0
187	9	cytoplasmic translation	EIF3M/EIF3G/RPL27/RPS18	GO:0002181	0	0	0	0	0	0	0	0	0	0	0	0	0	0	0	0	0	0	0	0	0	0	0	0	0	0	0	0	0	0	0	0	0	0	0	0	0	0	0	0	0	0	0	0	0
188	9	formation of cytoplasmic translation initiation complex	EIF3M/EIF3G	GO:0001732	0	0	0	0	0	0	0	0	0	0	0	0	0	0	0	0	0	0	0	0	0	0	0	0	0	0	0	0	0	0	0	0	0	0	0	0	0	0	0	0	0	0	0	0	0
189	9	cytoplasmic translational initiation	EIF3M/EIF3G	GO:0002183	0	0	0	0	0	0	0	0	0	0	0	0	0	0	0	0	0	0	0	0	0	0	0	0	0	0	0	0	0	0	0	0	0	0	0	0	0	0	0	0	0	0	0	0	0
190	9	blastocyst development	RBBP8/TAF8/CNOT3/ZPR1/SUPT6H	GO:0001824	0	0	0	0	0	0	0	0	0	0	0	0	0	0	0	0	0	0	0	0	0	0	0	0	0	0	0	0	0.1	0	0	0	0	0	0	0	0	0	0	0	0	0	0	0	0
191	9	in utero embryonic development	BAP1/CCNB1/RBBP8/SIN3A/NPAT/TAF8/CNOT3/ZPR1/SUPT6H	GO:0001701	0	0	0	0	0	0	0	0	0	0	0	0	0	0	0	0	0	0	0	0	0	0	0	0	0	0	0	0	0.0714286	0	0	0	0	0	0	0	0	0	0	0	0	0	0	0	0
192	9	inner cell mass cell proliferation	TAF8/ZPR1	GO:0001833	0	0	0	0	0	0	0	0	0	0	0	0	0	0	0	0	0	0	0	0	0	0	0	0	0	0	0	0	0.142857	0	0	0	0	0	0	0	0	0	0	0	0	0	0	0	0
193	9	blastocyst growth	TAF8/ZPR1	GO:0001832	0	0	0	0	0	0	0	0	0	0	0	0	0	0	0	0	0	0	0	0	0	0	0	0	0	0	0	0	0.142857	0	0	0	0	0	0	0	0	0	0	0	0	0	0	0	0
194	9	regulation of transcription involved in G1/S transition of mitotic cell cycle	NPAT/ZPR1	GO:0000083	0	0	0	0	0	0	0	0	0	0	0	0	0	0	0	0	0	0	0	0	0	0	0	0	0	0	0	0	0.142857	0	0	0	0	0	0	0	0	0	0	0	0	0	0	0	0
195	9	cell cycle DNA replication	ZPR1/CDC7	GO:0044786	0	0	0	0	0	0	0	0	0	0	0	0	0	0	0	0	0	0	0	0	0	0	0	0	0	0	0	0	0.142857	0	0	0	0	0	0	0	0	0	0	0	0	0	0	0	0
196	9	iron-sulfur cluster assembly	ABCB7/CIAO3/CIAO2B	GO:0016226	0	0	0	0	0	0	0	0	0	0	0	0	0	0	0	0	0	0	0	0	0	0	0	0	0	0	0	0	0	0	0	0	0	0	0	0	0	0	0	0	0	0	0	0	0
197	9	metallo-sulfur cluster assembly	ABCB7/CIAO3/CIAO2B	GO:0031163	0	0	0	0	0	0	0	0	0	0	0	0	0	0	0	0	0	0	0	0	0	0	0	0	0	0	0	0	0	0	0	0	0	0	0	0	0	0	0	0	0	0	0	0	0
198	9	tetrapyrrole biosynthetic process	SLC25A38/ABCB7	GO:0033014	0	0	0	0	0	0	0	0	0	0	0	0	0	0	0	0	0	0	0	0	0	0	0	0	0	0	0	0	0	0	0	0	0	0	0	0	0	0	0	0	0	0	0	0	0
199	9	heme biosynthetic process	SLC25A38/ABCB7	GO:0006783	0	0	0	0	0	0	0	0	0	0	0	0	0	0	0	0	0	0	0	0	0	0	0	0	0	0	0	0	0	0	0	0	0	0	0	0	0	0	0	0	0	0	0	0	0
200	9	porphyrin-containing compound biosynthetic process	SLC25A38/ABCB7	GO:0006779	0	0	0	0	0	0	0	0	0	0	0	0	0	0	0	0	0	0	0	0	0	0	0	0	0	0	0	0	0	0	0	0	0	0	0	0	0	0	0	0	0	0	0	0	0
201	9	skeletal muscle acetylcholine-gated channel clustering	CRKL/FNTA	GO:0071340	0	0	0	0	0	0	0	0	0	0	0	0	0	0	0	0	0	0	0	0	0	0	0	0	0	0	0	0	0	0	0	0	0	0	0	0	0	0	0	0	0	0	0	0	0
202	9	postsynaptic membrane organization	CRKL/FNTA	GO:0001941	0	0	0	0	0	0	0	0	0	0	0	0	0	0	0	0	0	0	0	0	0	0	0	0	0	0	0	0	0	0	0	0	0	0	0	0	0	0	0	0	0	0	0	0	0
203	9	regulation of tubulin deacetylation	TADA2A/FNTA	GO:0090043	0	0	0	0	0	0	0	0	0	0	0	0	0	0	0	0	0	0	0	0	0	0	0	0	0	0	0	0	0	0	0	0	0	0	0	0	0	0	0	0	0	0	0	0	0
204	9	tubulin deacetylation	TADA2A/FNTA	GO:0090042	0	0	0	0	0	0	0	0	0	0	0	0	0	0	0	0	0	0	0	0	0	0	0	0	0	0	0	0	0	0	0	0	0	0	0	0	0	0	0	0	0	0	0	0	0
205	9	negative regulation of DNA-templated transcription, elongation	RNF168/VHL/SUPT5H	GO:0032785	0	0	0	0	0	0	0	0	0	0	0	0	0	0	0	0	0	0	0	0	0	0	0	0	0	0	0	0	0	0	0	0	0	0	0	0	0	0	0	0	0	0	0	0	0
206	9	negative regulation of transcription elongation by RNA polymerase II	RNF168/VHL	GO:0034244	0	0	0	0	0	0	0	0	0	0	0	0	0	0	0	0	0	0	0	0	0	0	0	0	0	0	0	0	0	0	0	0	0	0	0	0	0	0	0	0	0	0	0	0	0
207	9	response to aldosterone	IGF1R/RPL27	GO:1904044	0	0	0	0	0	0	0	0	0	0	0	0	0	0	0	0	0	0	0	0	0	0	0	0	0	0	0	0	0	0	0	0	0	0	0	0.125	0.25	0.333333	0	0	0	0	0	0	0.125
208	9	response to mineralocorticoid	IGF1R/RPL27	GO:0051385	0	0	0	0	0	0	0	0	0	0	0	0	0	0	0	0	0	0	0	0	0	0	0	0	0	0	0	0	0	0	0	0	0	0	0	0.125	0.25	0.333333	0	0	0	0	0	0	0.125
209	9	hippocampus development	UBA6/IGF1R/CRKL	GO:0021766	0	0	0	0	0	0	0	0	0	0	0	0	0	0	0	0	0	0	0	0	0	0	0	0	0	0	0	0	0	0	0	0	0	0	0	0.111111	0.2	0.25	0	0	0	0	0	0	0.111111
210	9	cellular response to estradiol stimulus	IGF1R/KIF18A	GO:0071392	0	0	0	0	0	0	0	0	0	0	0	0	0	0	0	0	0	0	0	0	0	0	0	0	0	0	0	0	0	0.1	0.166667	0	0	0	0	0.285714	0.25	0.333333	0	0	0	0	0	0	0.125
211	9	poly(A)+ mRNA export from nucleus	SARNP/GLE1	GO:0016973	0	0	0	0	0	0	0	0	0	0	0	0	0	0	0	0	0	0	0	0	0	0	0	0	0	0	0	0	0	0	0	0	0	0	0	0.125	0	0	0	0	0	0	0	0	0
212	9	regulation of translational termination	GLE1/GSPT1	GO:0006449	0	0	0	0	0	0	0	0	0	0	0	0	0	0	0	0	0	0	0	0	0	0	0	0	0	0	0	0	0	0	0	0	0	0	0	0.285714	0	0	0	0	0	0	0	0	0
213	9	translational termination	GLE1/GSPT1	GO:0006415	0	0	0	0	0	0	0	0	0	0	0	0	0	0	0	0	0	0	0	0	0	0	0	0	0	0	0	0	0	0	0	0	0	0	0	0.285714	0	0	0	0	0	0	0	0	0
214	9	cortical cytoskeleton organization	TLN1/RAC1/ANLN	GO:0030865	0	0	0	0	0	0	0	0	0	0	0	0	0	0	0	0	0	0	0	0	0	0	0	0	0	0	0	0	0	0.0909091	0.142857	0	0	0	0	0	0	0	0	0	0.2	0	0.142857	0.166667	0.111111
215	9	cortical actin cytoskeleton organization	TLN1/ANLN	GO:0030866	0	0	0	0	0	0	0	0	0	0	0	0	0	0	0	0	0	0	0	0	0	0	0	0	0	0	0	0	0	0	0	0	0	0	0	0	0	0	0	0	0.25	0	0.166667	0.2	0.125
216	9	protein K48-linked deubiquitination	BAP1/USP37	GO:0071108	0	0	0	0	0	0	0	0	0	0	0	0	0	0	0	0	0	0	0	0	0	0	0	0	0	0	0	0	0	0	0	0	0	0	0	0	0	0	0	0	0	0	0	0	0
217	9	vesicle tethering	EXOC8/TRAPPC1	GO:0099022	0	0	0	0	0	0	0	0	0	0	0	0	0	0	0	0	0	0	0	0	0	0	0	0	0	0	0	0	0	0	0	0	0	0	0	0	0	0	0.25	0.2	0	0	0.166667	0.2	0.125
218	9	mRNA cis splicing, via spliceosome	WBP11/PRPF40A	GO:0045292	0	0	0	0	0	0	0	0	0	0	0	0	0	0	0	0	0	0	0	0	0	0	0	0	0	0	0	0	0	0	0	0	0	0	0	0	0.25	0	0	0	0	0	0	0	0.125
219	9	maturation of SSU-rRNA from tricistronic rRNA transcript (SSU-rRNA, 5.8S rRNA, LSU-rRNA)	BMS1/HEATR1	GO:0000462	0	0	0	0	0	0	0	0	0	0	0	0	0	0	0	0	0	0	0	0	0	0	0	0	0	0	0	0	0	0	0	0	0	0	0	0	0	0	0	0	0	0	0	0	0
220	9	G1/S transition of mitotic cell cycle	CDK2/USP37/RBBP8/NPAT/ZPR1/GSPT1/RPA2/CDC7	GO:0000082	0	0	0	0	0	0	0	0	0	0	0	0	0	0	0	0	0	0	0	0	0	0	0	0	0	0	0	0	0.0769231	0	0	0	0	0	0	0.0714286	0	0	0	0	0	0	0	0	0
221	9	cell cycle G1/S phase transition	CDK2/USP37/RBBP8/NPAT/PAF1/ZPR1/GSPT1/RPA2/CDC7	GO:0044843	0	0	0	0	0	0	0	0	0	0	0	0	0	0	0	0	0	0	0	0	0	0	0	0	0	0	0	0	0.0714286	0	0	0	0	0	0	0.0666667	0	0	0	0	0	0	0	0	0
222	9	positive regulation of DNA-templated DNA replication	CDK2/CDC7	GO:2000105	0	0	0	0	0	0	0	0	0	0	0	0	0	0	0	0	0	0	0	0	0	0	0	0	0	0	0	0	0	0	0	0	0	0	0	0	0	0	0	0	0	0	0	0	0
223	9	positive regulation of DNA replication	CDK2/CDC7	GO:0045740	0	0	0	0	0	0	0	0	0	0	0	0	0	0	0	0	0	0	0	0	0	0	0	0	0	0	0	0	0	0	0	0	0	0	0	0	0	0	0	0	0	0	0	0	0
224	9	meiotic cell cycle	KIF18A/CKS2/CDK2/RBBP8/CDC26/NDC80	GO:0051321	0	0	0	0	0	0	0	0	0	0	0	0	0	0	0	0	0	0	0	0	0	0	0	0	0	0	0	0	0	0.0714286	0.1	0	0	0	0	0.0833333	0	0	0	0	0	0	0	0	0
225	9	anaphase-promoting complex-dependent catabolic process	CDK2/CDC26	GO:0031145	0	0	0	0	0	0	0	0	0	0	0	0	0	0	0	0	0	0	0	0	0	0	0	0	0	0	0	0	0	0	0	0	0	0	0	0	0	0	0	0	0	0	0	0	0
226	9	protein K11-linked ubiquitination	UBE2H/CDC26	GO:0070979	0	0	0	0	0	0	0	0	0	0	0	0	0	0	0	0	0	0	0	0	0	0	0	0	0	0	0	0	0	0	0	0	0	0	0	0	0	0	0	0	0	0	0	0	0
227	9	proteasome-mediated ubiquitin-dependent protein catabolic process	UBE2H/WDR26/CDK2/CDC26/PSMB6/PSMD6/PSMD3/HSPA5	GO:0043161	0	0	0	0	0	0	0	0	0	0	0	0	0	0	0	0	0	0	0	0	0	0	0	0	0	0	0	0	0	0	0	0	0	0	0	0	0	0	0	0	0	0	0	0	0
228	9	postreplication repair	BRCA1/FAAP20/USP10/POLE2	GO:0006301	0	0	0	0	0	0	0	0	0	0	0	0	0	0	0	0	0	0	0	0	0	0	0	0	0	0	0	0	0	0.0833333	0	0	0	0	0	0	0	0	0	0	0	0	0	0	0
229	9	translesion synthesis	FAAP20/USP10/POLE2	GO:0019985	0	0	0	0	0	0	0	0	0	0	0	0	0	0	0	0	0	0	0	0	0	0	0	0	0	0	0	0	0	0	0	0	0	0	0	0	0	0	0	0	0	0	0	0	0
230	9	DNA synthesis involved in DNA repair	FAAP20/USP10/POLE2	GO:0000731	0	0	0	0	0	0	0	0	0	0	0	0	0	0	0	0	0	0	0	0	0	0	0	0	0	0	0	0	0	0	0	0	0	0	0	0	0	0	0	0	0	0	0	0	0
231	9	regulation of protein modification by small protein conjugation or removal	BRCA1/DNAJA1/NSMCE3/COPS8/HSPA5/U2AF2	GO:1903320	0	0	0	0	0	0	0	0	0	0	0	0	0	0	0	0	0	0	0	0	0	0	0	0	0	0	0	0	0	0.0714286	0	0	0	0	0	0	0	0	0	0	0	0	0	0	0
232	9	regulation of protein ubiquitination	BRCA1/DNAJA1/NSMCE3/HSPA5/U2AF2	GO:0031396	0	0	0	0	0	0	0	0	0	0	0	0	0	0	0	0	0	0	0	0	0	0	0	0	0	0	0	0	0	0.0769231	0	0	0	0	0	0	0	0	0	0	0	0	0	0	0
233	9	regulation of transcription from RNA polymerase II promoter in response to stress	VHL/SIN3A/HSPA5	GO:0043618	0	0	0	0	0	0	0	0	0	0	0	0	0	0	0	0	0	0	0	0	0	0	0	0	0	0	0	0	0	0	0	0	0	0	0	0	0	0	0	0	0	0	0	0	0
234	9	regulation of DNA-templated transcription in response to stress	VHL/SIN3A/HSPA5	GO:0043620	0	0	0	0	0	0	0	0	0	0	0	0	0	0	0	0	0	0	0	0	0	0	0	0	0	0	0	0	0	0	0	0	0	0	0	0	0	0	0	0	0	0	0	0	0
235	9	protein targeting to ER	SRP68/HSPA5	GO:0045047	0	0	0	0	0	0	0	0	0	0	0	0	0	0	0	0	0	0	0	0	0	0	0	0	0	0	0	0	0	0	0	0	0	0	0	0	0	0	0	0	0	0	0	0	0
236	9	establishment of protein localization to endoplasmic reticulum	SRP68/HSPA5	GO:0072599	0	0	0	0	0	0	0	0	0	0	0	0	0	0	0	0	0	0	0	0	0	0	0	0	0	0	0	0	0	0	0	0	0	0	0	0	0	0	0	0	0	0	0	0	0
237	9	protein folding	DNAJA1/TBCC/NFYC/CHORDC1/HSPA5	GO:0006457	0	0	0	0	0	0	0	0	0	0	0	0	0	0	0	0	0	0	0	0	0	0	0	0	0	0	0	0	0	0.0769231	0	0	0	0	0	0	0	0	0	0	0	0	0	0	0
238	9	protein refolding	DNAJA1/HSPA5	GO:0042026	0	0	0	0	0	0	0	0	0	0	0	0	0	0	0	0	0	0	0	0	0	0	0	0	0	0	0	0	0	0	0	0	0	0	0	0	0	0	0	0	0	0	0	0	0
239	9	toxin transport	DNAJA1/HSPA5	GO:1901998	0	0	0	0	0	0	0	0	0	0	0	0	0	0	0	0	0	0	0	0	0	0	0	0	0	0	0	0	0	0	0	0	0	0	0	0	0	0	0	0	0	0	0	0	0
240	10	positive regulation of cyclin-dependent protein serine/threonine kinase activity	CKS2/CCNB1	GO:0045737	0	0	0	0	0	0	0	0	0	0	0	0	0	0	0	0	0	0	0	0	0	0	0	0	0	0	0	0	0	0	0	0	0	0	0	0	0	0	0	0	0	0	0	0	0
241	10	positive regulation of cyclin-dependent protein kinase activity	CKS2/CCNB1	GO:1904031	0	0	0	0	0	0	0	0	0	0	0	0	0	0	0	0	0	0	0	0	0	0	0	0	0	0	0	0	0	0	0	0	0	0	0	0	0	0	0	0	0	0	0	0	0
242	10	positive regulation of cell cycle phase transition	CCNB1/THOC1/SIN3A/PAF1/CDC7	GO:1901989	0	0	0	0	0	0	0	0	0	0	0	0	0	0	0	0	0	0	0	0	0	0	0	0	0	0	0	0	0	0	0	0	0	0	0	0	0	0	0	0	0	0	0	0	0
243	10	positive regulation of mitotic cell cycle phase transition	CCNB1/SIN3A/CDC7	GO:1901992	0	0	0	0	0	0	0	0	0	0	0	0	0	0	0	0	0	0	0	0	0	0	0	0	0	0	0	0	0	0	0	0	0	0	0	0	0	0	0	0	0	0	0	0	0
244	10	positive regulation of G2/M transition of mitotic cell cycle	CCNB1/SIN3A/CDC7	GO:0010971	0	0	0	0	0	0	0	0	0	0	0	0	0	0	0	0	0	0	0	0	0	0	0	0	0	0	0	0	0	0	0	0	0	0	0	0	0	0	0	0	0	0	0	0	0
245	10	positive regulation of cell cycle G2/M phase transition	CCNB1/SIN3A/CDC7	GO:1902751	0	0	0	0	0	0	0	0	0	0	0	0	0	0	0	0	0	0	0	0	0	0	0	0	0	0	0	0	0	0	0	0	0	0	0	0	0	0	0	0	0	0	0	0	0
246	10	protein localization to nucleus	NUP153/BARD1/NUP98/NOL8/RPAIN/TPR/SIN3A/TAF8/PAF1/ZPR1	GO:0034504	0.0833333	0.0833333	0.0833333	0.0833333	0.0833333	0	0	0	0	0	0	0	0	0	0	0	0	0	0	0	0	0	0	0	0	0	0	0	0.333333	0.0555556	0.0714286	0	0	0	0	0	0	0	0	0	0	0	0	0	0
247	10	establishment of protein localization to organelle	NUP153/BAP1/NUP98/DNAJA1/RPAIN/PTPN23/TPR/SRP68/PMPCA/ZPR1/HSPA5	GO:0072594	0.0769231	0.0769231	0.0769231	0.0769231	0.0769231	0.0769231	0.0769231	0.0769231	0.0769231	0	0	0	0	0	0	0	0	0	0	0	0	0	0	0	0	0	0	0	0.307692	0.0526316	0.0666667	0.0833333	0.0833333	0.0833333	0.0833333	0	0	0	0	0	0	0	0	0	0
248	10	pore complex assembly	NUP153/NUP98	GO:0046931	0	0	0	0	0	0	0	0	0	0	0	0	0	0	0	0	0	0	0	0	0	0	0	0	0	0	0	0	0.333333	0	0	0	0	0	0	0	0	0	0	0	0	0	0	0	0
249	10	nuclear pore organization	NUP153/NUP98/TPR	GO:0006999	0.2	0.2	0.2	0.2	0.2	0	0	0	0	0	0	0	0	0	0	0	0	0	0	0	0	0	0	0	0	0	0	0	0.5	0.0909091	0.142857	0	0	0	0	0	0	0	0	0	0	0	0	0	0
250	10	protein import into nucleus	NUP153/NUP98/RPAIN/TPR/ZPR1	GO:0006606	0.142857	0.142857	0.142857	0.142857	0.142857	0	0	0	0	0	0	0	0	0	0	0	0	0	0	0	0	0	0	0	0	0	0	0	0.571429	0.0769231	0.111111	0	0	0	0	0	0	0	0	0	0	0	0	0	0
251	10	import into nucleus	NUP153/NUP98/RPAIN/TPR/ZPR1	GO:0051170	0.142857	0.142857	0.142857	0.142857	0.142857	0	0	0	0	0	0	0	0	0	0	0	0	0	0	0	0	0	0	0	0	0	0	0	0.571429	0.0769231	0.111111	0	0	0	0	0	0	0	0	0	0	0	0	0	0
252	10	regulation of protein export from nucleus	BARD1/TPR	GO:0046825	0.25	0.25	0.25	0.25	0.25	0	0	0	0	0	0	0	0	0	0	0	0	0	0	0	0	0	0	0	0	0	0	0	0.142857	0.1	0.166667	0	0	0	0	0	0	0	0	0	0	0	0	0	0
253	10	negative regulation of nucleocytoplasmic transport	NUP153/BARD1/TPR	GO:0046823	0.2	0.2	0.2	0.2	0.2	0	0	0	0	0	0	0	0	0	0	0	0	0	0	0	0	0	0	0	0	0	0	0	0.285714	0.0909091	0.142857	0	0	0	0	0	0	0	0	0	0	0	0	0	0
254	10	negative regulation of intracellular transport	NUP153/BARD1/TPR	GO:0032387	0.2	0.2	0.2	0.2	0.2	0	0	0	0	0	0	0	0	0	0	0	0	0	0	0	0	0	0	0	0	0	0	0	0.285714	0.0909091	0.142857	0	0	0	0	0	0	0	0	0	0	0	0	0	0
255	10	positive regulation of intracellular transport	BAP1/PTPN23/TPR/CPSF6/ZPR1	GO:0032388	0.142857	0.142857	0.142857	0.142857	0.142857	0.142857	0.142857	0.142857	0.142857	0	0	0	0	0	0	0	0	0	0	0	0	0	0	0	0	0	0	0	0.222222	0.0769231	0.111111	0.166667	0.166667	0.166667	0.166667	0	0	0	0	0	0	0	0	0	0
256	10	positive regulation of nucleocytoplasmic transport	TPR/CPSF6/ZPR1	GO:0046824	0.2	0.2	0.2	0.2	0.2	0	0	0	0	0	0	0	0	0	0	0	0	0	0	0	0	0	0	0	0	0	0	0	0.285714	0.0909091	0.142857	0	0	0	0	0	0	0	0	0	0	0	0	0	0
257	10	positive regulation of protein import into nucleus	TPR/ZPR1	GO:0042307	0.25	0.25	0.25	0.25	0.25	0	0	0	0	0	0	0	0	0	0	0	0	0	0	0	0	0	0	0	0	0	0	0	0.333333	0.1	0.166667	0	0	0	0	0	0	0	0	0	0	0	0	0	0
258	11	negative regulation of gene expression, epigenetic	CDK2/TPR/SIN3A	GO:0045814	0.2	0.2	0.2	0.2	0.2	0	0	0	0	0	0	0	0	0	0	0	0	0	0	0	0	0	0	0	0	0	0	0	0.125	0.0909091	0.142857	0	0	0	0	0	0	0	0	0	0	0	0	0	0
259	11	heterochromatin organization	CDK2/TPR/SIN3A	GO:0070828	0.2	0.2	0.2	0.2	0.2	0	0	0	0	0	0	0	0	0	0	0	0	0	0	0	0	0	0	0	0	0	0	0	0.125	0.0909091	0.142857	0	0	0	0	0	0	0	0	0	0	0	0	0	0
260	11	heterochromatin formation	CDK2/TPR/SIN3A	GO:0031507	0.2	0.2	0.2	0.2	0.2	0	0	0	0	0	0	0	0	0	0	0	0	0	0	0	0	0	0	0	0	0	0	0	0.125	0.0909091	0.142857	0	0	0	0	0	0	0	0	0	0	0	0	0	0
261	11	regulation of chromatin organization	CDK2/TPR/SIN3A	GO:1902275	0.2	0.2	0.2	0.2	0.2	0	0	0	0	0	0	0	0	0	0	0	0	0	0	0	0	0	0	0	0	0	0	0	0.125	0.0909091	0.142857	0	0	0	0	0	0	0	0	0	0	0	0	0	0
262	11	regulation of heterochromatin organization	CDK2/TPR/SIN3A	GO:0120261	0.2	0.2	0.2	0.2	0.2	0	0	0	0	0	0	0	0	0	0	0	0	0	0	0	0	0	0	0	0	0	0	0	0.125	0.0909091	0.142857	0	0	0	0	0	0	0	0	0	0	0	0	0	0
263	11	regulation of heterochromatin formation	CDK2/TPR/SIN3A	GO:0031445	0.2	0.2	0.2	0.2	0.2	0	0	0	0	0	0	0	0	0	0	0	0	0	0	0	0	0	0	0	0	0	0	0	0.125	0.0909091	0.142857	0	0	0	0	0	0	0	0	0	0	0	0	0	0
264	11	positive regulation of chromatin organization	CDK2/TPR/SIN3A	GO:1905269	0.2	0.2	0.2	0.2	0.2	0	0	0	0	0	0	0	0	0	0	0	0	0	0	0	0	0	0	0	0	0	0	0	0.125	0.0909091	0.142857	0	0	0	0	0	0	0	0	0	0	0	0	0	0
265	11	positive regulation of heterochromatin formation	CDK2/TPR/SIN3A	GO:0031453	0.2	0.2	0.2	0.2	0.2	0	0	0	0	0	0	0	0	0	0	0	0	0	0	0	0	0	0	0	0	0	0	0	0.125	0.0909091	0.142857	0	0	0	0	0	0	0	0	0	0	0	0	0	0
266	11	positive regulation of heterochromatin organization	CDK2/TPR/SIN3A	GO:0120263	0.2	0.2	0.2	0.2	0.2	0	0	0	0	0	0	0	0	0	0	0	0	0	0	0	0	0	0	0	0	0	0	0	0.125	0.0909091	0.142857	0	0	0	0	0	0	0	0	0	0	0	0	0	0
267	12	regulation of cell cycle checkpoint	BRCA1/BARD1/CCNB1/TTI2/TPR/THOC1/RPA2/NDC80	GO:1901976	0.1	0.1	0.1	0.1	0.1	0	0	0	0	0	0	0	0	0	0	0	0	0	0	0	0	0	0	0	0	0	0	0	0.0769231	0.133333	0.0833333	0	0	0	0	0	0	0	0	0	0	0	0	0	0
268	12	negative regulation of cell cycle	BRCA1/BARD1/CDK2/CCNB1/RBBP8/TTI2/TPR/THOC1/RPA2/NDC80	GO:0045786	0.0833333	0.0833333	0.0833333	0.0833333	0.0833333	0	0	0	0	0	0	0	0	0	0	0	0	0	0	0	0	0	0	0	0	0	0	0	0.0666667	0.117647	0.0714286	0	0	0	0	0	0	0	0	0	0	0	0	0	0
269	12	negative regulation of cell cycle process	BRCA1/BARD1/CDK2/CCNB1/RBBP8/TTI2/TPR/THOC1/RPA2/NDC80	GO:0010948	0.0833333	0.0833333	0.0833333	0.0833333	0.0833333	0	0	0	0	0	0	0	0	0	0	0	0	0	0	0	0	0	0	0	0	0	0	0	0.0666667	0.117647	0.0714286	0	0	0	0	0	0	0	0	0	0	0	0	0	0
270	12	cell cycle checkpoint signaling	BRCA1/BARD1/CDK2/CCNB1/RBBP8/TTI2/TPR/THOC1/RPA2/NDC80	GO:0000075	0.0833333	0.0833333	0.0833333	0.0833333	0.0833333	0	0	0	0	0	0	0	0	0	0	0	0	0	0	0	0	0	0	0	0	0	0	0	0.0666667	0.117647	0.0714286	0	0	0	0	0	0	0	0	0	0	0	0	0	0
271	12	negative regulation of cell cycle phase transition	BRCA1/BARD1/CDK2/CCNB1/RBBP8/TTI2/TPR/THOC1/RPA2/NDC80	GO:1901988	0.0833333	0.0833333	0.0833333	0.0833333	0.0833333	0	0	0	0	0	0	0	0	0	0	0	0	0	0	0	0	0	0	0	0	0	0	0	0.0666667	0.117647	0.0714286	0	0	0	0	0	0	0	0	0	0	0	0	0	0
272	12	negative regulation of mitotic cell cycle	BRCA1/BARD1/CDK2/CCNB1/RBBP8/TPR/RPA2/NDC80	GO:0045930	0.1	0.1	0.1	0.1	0.1	0	0	0	0	0	0	0	0	0	0	0	0	0	0	0	0	0	0	0	0	0	0	0	0.0769231	0.133333	0.0833333	0	0	0	0	0	0	0	0	0	0	0	0	0	0
273	12	mitotic cell cycle checkpoint signaling	BRCA1/BARD1/CDK2/CCNB1/RBBP8/TPR/RPA2/NDC80	GO:0007093	0.1	0.1	0.1	0.1	0.1	0	0	0	0	0	0	0	0	0	0	0	0	0	0	0	0	0	0	0	0	0	0	0	0.0769231	0.133333	0.0833333	0	0	0	0	0	0	0	0	0	0	0	0	0	0
274	12	negative regulation of mitotic cell cycle phase transition	BRCA1/BARD1/CDK2/CCNB1/RBBP8/TPR/RPA2/NDC80	GO:1901991	0.1	0.1	0.1	0.1	0.1	0	0	0	0	0	0	0	0	0	0	0	0	0	0	0	0	0	0	0	0	0	0	0	0.0769231	0.133333	0.0833333	0	0	0	0	0	0	0	0	0	0	0	0	0	0
275	12	cell cycle G2/M phase transition	BRCA1/BARD1/CDK2/CCNB1/RBBP8/SIN3A/CDC7/NDC80	GO:0044839	0	0	0	0	0	0	0	0	0	0	0	0	0	0	0	0	0	0	0	0	0	0	0	0	0	0	0	0	0	0.0625	0	0	0	0	0	0	0	0	0	0	0	0	0	0	0
276	12	G2/M transition of mitotic cell cycle	BRCA1/BARD1/CDK2/CCNB1/RBBP8/SIN3A/CDC7	GO:0000086	0	0	0	0	0	0	0	0	0	0	0	0	0	0	0	0	0	0	0	0	0	0	0	0	0	0	0	0	0	0.0666667	0	0	0	0	0	0	0	0	0	0	0	0	0	0	0
277	12	regulation of G2/M transition of mitotic cell cycle	BRCA1/BARD1/CDK2/CCNB1/RBBP8/SIN3A/CDC7	GO:0010389	0	0	0	0	0	0	0	0	0	0	0	0	0	0	0	0	0	0	0	0	0	0	0	0	0	0	0	0	0	0.0666667	0	0	0	0	0	0	0	0	0	0	0	0	0	0	0
278	12	regulation of cell cycle G2/M phase transition	BRCA1/BARD1/CDK2/CCNB1/RBBP8/SIN3A/CDC7	GO:1902749	0	0	0	0	0	0	0	0	0	0	0	0	0	0	0	0	0	0	0	0	0	0	0	0	0	0	0	0	0	0.0666667	0	0	0	0	0	0	0	0	0	0	0	0	0	0	0
279	12	mitotic cell cycle phase transition	BRCA1/CHMP7/BARD1/ANLN/CKS2/CDK2/USP37/CCNB1/RBBP8/CDC26/CENPE/TPR/SIN3A/NPAT/ZPR1/GSPT1/RPA2/CDC7/NDC80	GO:0044772	0.1	0.1	0.1	0.1	0.1	0.047619	0.047619	0.047619	0.047619	0.05	0.05	0.05	0.05	0.05	0.05	0.05	0.05	0.05	0.05	0.05	0.05	0.05	0.05	0.05	0.05	0.05	0.05	0.05	0.136364	0.12	0.0909091	0.05	0	0	0	0.0833333	0	0	0.047619	0.0454545	0.1	0.047619	0.0909091	0.0952381	0.0833333
280	12	regulation of cell cycle phase transition	BRCA1/BARD1/ANLN/CDK2/CCNB1/RBBP8/CDC26/CENPE/TTI2/TPR/THOC1/SIN3A/PAF1/RPA2/CDC7/NDC80	GO:1901987	0.0555556	0.0555556	0.0555556	0.0555556	0.0555556	0	0	0	0	0	0	0	0	0	0	0	0	0	0	0	0	0	0	0	0	0	0	0	0.047619	0.0869565	0.05	0	0	0	0	0	0	0	0	0	0.0555556	0	0.05	0.0526316	0.0454545
281	12	regulation of mitotic cell cycle phase transition	BRCA1/BARD1/ANLN/CDK2/CCNB1/RBBP8/CDC26/CENPE/TPR/SIN3A/RPA2/CDC7/NDC80	GO:1901990	0.0666667	0.0666667	0.0666667	0.0666667	0.0666667	0	0	0	0	0	0	0	0	0	0	0	0	0	0	0	0	0	0	0	0	0	0	0	0.0555556	0.1	0.0588235	0	0	0	0	0	0	0	0	0	0.0666667	0	0.0588235	0.0625	0.0526316
282	12	regulation of mitotic cell cycle	BRCA1/BARD1/ANLN/CKS2/CDK2/CCNB1/RBBP8/CDC26/CENPE/TPR/SIN3A/RPA2/CDC7/NDC80	GO:0007346	0.0625	0.0625	0.0625	0.0625	0.0625	0	0	0	0	0	0	0	0	0	0	0	0	0	0	0	0	0	0	0	0	0	0	0	0.0526316	0.0952381	0.0555556	0	0	0	0	0	0	0	0	0	0.0625	0	0.0555556	0.0588235	0.05
283	13	negative regulation of histone modification	BRCA1/SIN3A/SUPT6H	GO:0031057	0	0	0	0	0	0	0	0	0	0	0	0	0	0	0	0	0	0	0	0	0	0	0	0	0	0	0	0	0	0.0909091	0	0	0	0	0	0	0	0	0	0	0	0	0	0	0
284	13	negative regulation of protein acetylation	BRCA1/SIN3A	GO:1901984	0	0	0	0	0	0	0	0	0	0	0	0	0	0	0	0	0	0	0	0	0	0	0	0	0	0	0	0	0	0.1	0	0	0	0	0	0	0	0	0	0	0	0	0	0	0
285	13	negative regulation of histone acetylation	BRCA1/SIN3A	GO:0035067	0	0	0	0	0	0	0	0	0	0	0	0	0	0	0	0	0	0	0	0	0	0	0	0	0	0	0	0	0	0.1	0	0	0	0	0	0	0	0	0	0	0	0	0	0	0
286	13	negative regulation of peptidyl-lysine acetylation	BRCA1/SIN3A	GO:2000757	0	0	0	0	0	0	0	0	0	0	0	0	0	0	0	0	0	0	0	0	0	0	0	0	0	0	0	0	0	0.1	0	0	0	0	0	0	0	0	0	0	0	0	0	0	0
287	13	positive regulation of histone acetylation	BRCA1/TADA2A	GO:0035066	0	0	0	0	0	0	0	0	0	0	0	0	0	0	0	0	0	0	0	0	0	0	0	0	0	0	0	0	0	0.1	0	0	0	0	0	0	0	0	0	0	0	0	0	0	0
288	13	positive regulation of peptidyl-lysine acetylation	BRCA1/TADA2A	GO:2000758	0	0	0	0	0	0	0	0	0	0	0	0	0	0	0	0	0	0	0	0	0	0	0	0	0	0	0	0	0	0.1	0	0	0	0	0	0	0	0	0	0	0	0	0	0	0
289	13	histone H3 acetylation	BRCA1/TADA2A/SIN3A	GO:0043966	0	0	0	0	0	0	0	0	0	0	0	0	0	0	0	0	0	0	0	0	0	0	0	0	0	0	0	0	0	0.0909091	0	0	0	0	0	0	0	0	0	0	0	0	0	0	0
290	13	regulation of protein acetylation	BRCA1/TADA2A/NFYC/SIN3A	GO:1901983	0	0	0	0	0	0	0	0	0	0	0	0	0	0	0	0	0	0	0	0	0	0	0	0	0	0	0	0	0	0.0833333	0	0	0	0	0	0	0	0	0	0	0	0	0	0	0
291	13	regulation of histone acetylation	BRCA1/TADA2A/NFYC/SIN3A	GO:0035065	0	0	0	0	0	0	0	0	0	0	0	0	0	0	0	0	0	0	0	0	0	0	0	0	0	0	0	0	0	0.0833333	0	0	0	0	0	0	0	0	0	0	0	0	0	0	0
292	13	regulation of peptidyl-lysine acetylation	BRCA1/TADA2A/NFYC/SIN3A	GO:2000756	0	0	0	0	0	0	0	0	0	0	0	0	0	0	0	0	0	0	0	0	0	0	0	0	0	0	0	0	0	0.0833333	0	0	0	0	0	0	0	0	0	0	0	0	0	0	0
293	14	histone H4-K8 acetylation	KANSL3/KANSL2	GO:0043982	0	0	0	0	0	0	0	0	0	0	0	0	0	0	0	0	0	0	0	0	0	0	0	0	0	0	0	0	0	0	0	0	0	0	0	0	0	0	0	0	0	0	0	0	0
294	14	regulation of dosage compensation by inactivation of X chromosome	KANSL3/KANSL2	GO:1900095	0	0	0	0	0	0	0	0	0	0	0	0	0	0	0	0	0	0	0	0	0	0	0	0	0	0	0	0	0	0	0	0	0	0	0	0	0	0	0	0	0	0	0	0	0
295	14	histone H4-K5 acetylation	KANSL3/KANSL2	GO:0043981	0	0	0	0	0	0	0	0	0	0	0	0	0	0	0	0	0	0	0	0	0	0	0	0	0	0	0	0	0	0	0	0	0	0	0	0	0	0	0	0	0	0	0	0	0
296	14	positive regulation of histone methylation	BRCA1/KANSL3/KANSL2/PAF1	GO:0031062	0	0	0	0	0	0	0	0	0	0	0	0	0	0	0	0	0	0	0	0	0	0	0	0	0	0	0	0	0	0.0833333	0	0	0	0	0	0	0	0	0	0	0	0	0	0	0
297	14	positive regulation of histone modification	BRCA1/TADA2A/KANSL3/KANSL2/PAF1	GO:0031058	0	0	0	0	0	0	0	0	0	0	0	0	0	0	0	0	0	0	0	0	0	0	0	0	0	0	0	0	0	0.0769231	0	0	0	0	0	0	0	0	0	0	0	0	0	0	0
298	14	histone H3-K4 methylation	BRCA1/KANSL3/KANSL2/NFYC	GO:0051568	0	0	0	0	0	0	0	0	0	0	0	0	0	0	0	0	0	0	0	0	0	0	0	0	0	0	0	0	0	0.0833333	0	0	0	0	0	0	0	0	0	0	0	0	0	0	0
299	14	histone H4 acetylation	BRCA1/KANSL3/KANSL2	GO:0043967	0	0	0	0	0	0	0	0	0	0	0	0	0	0	0	0	0	0	0	0	0	0	0	0	0	0	0	0	0	0.0909091	0	0	0	0	0	0	0	0	0	0	0	0	0	0	0
300	14	regulation of histone H3-K4 methylation	BRCA1/KANSL3/KANSL2	GO:0051569	0	0	0	0	0	0	0	0	0	0	0	0	0	0	0	0	0	0	0	0	0	0	0	0	0	0	0	0	0	0.0909091	0	0	0	0	0	0	0	0	0	0	0	0	0	0	0
301	14	dosage compensation	BRCA1/KANSL3/KANSL2	GO:0007549	0	0	0	0	0	0	0	0	0	0	0	0	0	0	0	0	0	0	0	0	0	0	0	0	0	0	0	0	0	0.0909091	0	0	0	0	0	0	0	0	0	0	0	0	0	0	0
302	14	positive regulation of histone H3-K4 methylation	BRCA1/KANSL3/KANSL2	GO:0051571	0	0	0	0	0	0	0	0	0	0	0	0	0	0	0	0	0	0	0	0	0	0	0	0	0	0	0	0	0	0.0909091	0	0	0	0	0	0	0	0	0	0	0	0	0	0	0
303	14	histone H4-K16 acetylation	BRCA1/KANSL3/KANSL2	GO:0043984	0	0	0	0	0	0	0	0	0	0	0	0	0	0	0	0	0	0	0	0	0	0	0	0	0	0	0	0	0	0.0909091	0	0	0	0	0	0	0	0	0	0	0	0	0	0	0
304	14	dosage compensation by inactivation of X chromosome	BRCA1/KANSL3/KANSL2	GO:0009048	0	0	0	0	0	0	0	0	0	0	0	0	0	0	0	0	0	0	0	0	0	0	0	0	0	0	0	0	0	0.0909091	0	0	0	0	0	0	0	0	0	0	0	0	0	0	0
305	14	epigenetic regulation of gene expression	BRCA1/CDK2/KANSL3/KANSL2/TPR/SIN3A	GO:0040029	0.125	0.125	0.125	0.125	0.125	0	0	0	0	0	0	0	0	0	0	0	0	0	0	0	0	0	0	0	0	0	0	0	0.0909091	0.153846	0.1	0	0	0	0	0	0	0	0	0	0	0	0	0	0
306	14	protein acetylation	BRCA1/NAA35/TADA2A/KANSL3/KANSL2/NFYC/SIN3A	GO:0006473	0	0	0	0	0	0	0	0	0	0	0	0	0	0	0	0	0	0	0	0	0	0	0	0	0	0	0	0	0	0.0666667	0	0	0	0	0	0	0	0	0	0	0	0	0	0	0
307	14	protein acylation	BRCA1/NAA35/TADA2A/KANSL3/KANSL2/NFYC/SIN3A	GO:0043543	0	0	0	0	0	0	0	0	0	0	0	0	0	0	0	0	0	0	0	0	0	0	0	0	0	0	0	0	0	0.0666667	0	0	0	0	0	0	0	0	0	0	0	0	0	0	0
308	14	peptidyl-lysine acetylation	BRCA1/TADA2A/KANSL3/KANSL2/NFYC/SIN3A	GO:0018394	0	0	0	0	0	0	0	0	0	0	0	0	0	0	0	0	0	0	0	0	0	0	0	0	0	0	0	0	0	0.0714286	0	0	0	0	0	0	0	0	0	0	0	0	0	0	0
309	14	internal protein amino acid acetylation	BRCA1/TADA2A/KANSL3/KANSL2/NFYC/SIN3A	GO:0006475	0	0	0	0	0	0	0	0	0	0	0	0	0	0	0	0	0	0	0	0	0	0	0	0	0	0	0	0	0	0.0714286	0	0	0	0	0	0	0	0	0	0	0	0	0	0	0
310	14	histone acetylation	BRCA1/TADA2A/KANSL3/KANSL2/NFYC/SIN3A	GO:0016573	0	0	0	0	0	0	0	0	0	0	0	0	0	0	0	0	0	0	0	0	0	0	0	0	0	0	0	0	0	0.0714286	0	0	0	0	0	0	0	0	0	0	0	0	0	0	0
311	14	internal peptidyl-lysine acetylation	BRCA1/TADA2A/KANSL3/KANSL2/NFYC/SIN3A	GO:0018393	0	0	0	0	0	0	0	0	0	0	0	0	0	0	0	0	0	0	0	0	0	0	0	0	0	0	0	0	0	0.0714286	0	0	0	0	0	0	0	0	0	0	0	0	0	0	0
312	14	regulation of histone modification	BRCA1/TADA2A/KANSL3/KANSL2/NFYC/SIN3A/PAF1/SUPT6H	GO:0031056	0	0	0	0	0	0	0	0	0	0	0	0	0	0	0	0	0	0	0	0	0	0	0	0	0	0	0	0	0	0.0625	0	0	0	0	0	0	0	0	0	0	0	0	0	0	0
313	14	peptidyl-lysine modification	BRCA1/TADA2A/NSMCE3/KANSL3/KANSL2/NFYC/SIN3A/RNF113A/SUPT6H	GO:0018205	0	0	0	0	0	0	0	0	0	0	0	0	0	0	0	0	0	0	0	0	0	0	0	0	0	0	0	0	0	0.0588235	0	0	0	0	0	0	0	0	0	0	0	0	0	0	0
314	14	histone modification	BRCA1/RNF168/BAP1/BARD1/TADA2A/KANSL3/KANSL2/NFYC/SIN3A/PAF1/SUPT6H	GO:0016570	0	0	0	0	0	0	0	0	0	0	0	0	0	0	0	0	0	0	0	0	0	0	0	0	0	0	0	0	0	0.0526316	0	0	0	0	0	0	0	0	0	0	0	0	0	0	0
315	14	macromolecule methylation	BRCA1/TGS1/KANSL3/KANSL2/NFYC/PAF1/GSPT1/SUPT6H/SNRPF	GO:0043414	0	0	0	0	0	0	0	0	0	0	0	0	0	0	0	0	0	0	0	0	0	0	0	0	0	0	0	0	0	0.0588235	0	0	0	0	0	0.0666667	0	0	0	0	0	0	0	0	0
316	14	methylation	BRCA1/TGS1/KANSL3/KANSL2/NFYC/PAF1/GSPT1/SUPT6H/SNRPF	GO:0032259	0	0	0	0	0	0	0	0	0	0	0	0	0	0	0	0	0	0	0	0	0	0	0	0	0	0	0	0	0	0.0588235	0	0	0	0	0	0.0666667	0	0	0	0	0	0	0	0	0
317	14	histone lysine methylation	BRCA1/KANSL3/KANSL2/NFYC/SUPT6H	GO:0034968	0	0	0	0	0	0	0	0	0	0	0	0	0	0	0	0	0	0	0	0	0	0	0	0	0	0	0	0	0	0.0769231	0	0	0	0	0	0	0	0	0	0	0	0	0	0	0
318	14	peptidyl-lysine methylation	BRCA1/KANSL3/KANSL2/NFYC/SUPT6H	GO:0018022	0	0	0	0	0	0	0	0	0	0	0	0	0	0	0	0	0	0	0	0	0	0	0	0	0	0	0	0	0	0.0769231	0	0	0	0	0	0	0	0	0	0	0	0	0	0	0
319	14	regulation of histone methylation	BRCA1/KANSL3/KANSL2/PAF1/SUPT6H	GO:0031060	0	0	0	0	0	0	0	0	0	0	0	0	0	0	0	0	0	0	0	0	0	0	0	0	0	0	0	0	0	0.0769231	0	0	0	0	0	0	0	0	0	0	0	0	0	0	0
320	14	histone methylation	BRCA1/KANSL3/KANSL2/NFYC/PAF1/SUPT6H	GO:0016571	0	0	0	0	0	0	0	0	0	0	0	0	0	0	0	0	0	0	0	0	0	0	0	0	0	0	0	0	0	0.0714286	0	0	0	0	0	0	0	0	0	0	0	0	0	0	0
321	14	protein methylation	BRCA1/KANSL3/KANSL2/NFYC/PAF1/GSPT1/SUPT6H	GO:0006479	0	0	0	0	0	0	0	0	0	0	0	0	0	0	0	0	0	0	0	0	0	0	0	0	0	0	0	0	0	0.0666667	0	0	0	0	0	0.0769231	0	0	0	0	0	0	0	0	0
322	14	protein alkylation	BRCA1/KANSL3/KANSL2/NFYC/PAF1/GSPT1/SUPT6H	GO:0008213	0	0	0	0	0	0	0	0	0	0	0	0	0	0	0	0	0	0	0	0	0	0	0	0	0	0	0	0	0	0.0666667	0	0	0	0	0	0.0769231	0	0	0	0	0	0	0	0	0
323	15	replication fork processing	BRCA1/BARD1/RBBP8/THOC1	GO:0031297	0	0	0	0	0	0	0	0	0	0	0	0	0	0	0	0	0	0	0	0	0	0	0	0	0	0	0	0	0	0.0833333	0	0	0	0	0	0	0	0	0	0	0	0	0	0	0
324	15	DNA-templated DNA replication maintenance of fidelity	BRCA1/BARD1/RBBP8/THOC1	GO:0045005	0	0	0	0	0	0	0	0	0	0	0	0	0	0	0	0	0	0	0	0	0	0	0	0	0	0	0	0	0	0.0833333	0	0	0	0	0	0	0	0	0	0	0	0	0	0	0
325	15	homologous recombination	BRCA1/BARD1/RBBP8	GO:0035825	0	0	0	0	0	0	0	0	0	0	0	0	0	0	0	0	0	0	0	0	0	0	0	0	0	0	0	0	0	0.0909091	0	0	0	0	0	0	0	0	0	0	0	0	0	0	0
326	15	negative regulation of cell cycle G2/M phase transition	BRCA1/BARD1/RBBP8	GO:1902750	0	0	0	0	0	0	0	0	0	0	0	0	0	0	0	0	0	0	0	0	0	0	0	0	0	0	0	0	0	0.0909091	0	0	0	0	0	0	0	0	0	0	0	0	0	0	0
327	15	mitotic G2/M transition checkpoint	BRCA1/BARD1/RBBP8	GO:0044818	0	0	0	0	0	0	0	0	0	0	0	0	0	0	0	0	0	0	0	0	0	0	0	0	0	0	0	0	0	0.0909091	0	0	0	0	0	0	0	0	0	0	0	0	0	0	0
328	15	negative regulation of G2/M transition of mitotic cell cycle	BRCA1/BARD1/RBBP8	GO:0010972	0	0	0	0	0	0	0	0	0	0	0	0	0	0	0	0	0	0	0	0	0	0	0	0	0	0	0	0	0	0.0909091	0	0	0	0	0	0	0	0	0	0	0	0	0	0	0
329	15	protein modification by small protein removal	BRCA1/BAP1/BARD1/USP37/USP10/COPS8	GO:0070646	0	0	0	0	0	0	0	0	0	0	0	0	0	0	0	0	0	0	0	0	0	0	0	0	0	0	0	0	0	0.0714286	0	0	0	0	0	0	0	0	0	0	0	0	0	0	0
330	15	protein deubiquitination	BRCA1/BAP1/BARD1/USP37/USP10	GO:0016579	0	0	0	0	0	0	0	0	0	0	0	0	0	0	0	0	0	0	0	0	0	0	0	0	0	0	0	0	0	0.0769231	0	0	0	0	0	0	0	0	0	0	0	0	0	0	0
331	15	cellular response to ionizing radiation	BRCA1/BARD1/HSPA5	GO:0071479	0	0	0	0	0	0	0	0	0	0	0	0	0	0	0	0	0	0	0	0	0	0	0	0	0	0	0	0	0	0.0909091	0	0	0	0	0	0	0	0	0	0	0	0	0	0	0
332	15	histone deubiquitination	BRCA1/BAP1/BARD1	GO:0016578	0	0	0	0	0	0	0	0	0	0	0	0	0	0	0	0	0	0	0	0	0	0	0	0	0	0	0	0	0	0.0909091	0	0	0	0	0	0	0	0	0	0	0	0	0	0	0
333	15	protein K63-linked deubiquitination	BRCA1/BARD1	GO:0070536	0	0	0	0	0	0	0	0	0	0	0	0	0	0	0	0	0	0	0	0	0	0	0	0	0	0	0	0	0	0.1	0	0	0	0	0	0	0	0	0	0	0	0	0	0	0
334	15	protein monoubiquitination	BRCA1/RNF168/BARD1/FAAP20/PAF1	GO:0006513	0	0	0	0	0	0	0	0	0	0	0	0	0	0	0	0	0	0	0	0	0	0	0	0	0	0	0	0	0	0.0769231	0	0	0	0	0	0	0	0	0	0	0	0	0	0	0
335	15	histone monoubiquitination	BRCA1/RNF168/BARD1/PAF1	GO:0010390	0	0	0	0	0	0	0	0	0	0	0	0	0	0	0	0	0	0	0	0	0	0	0	0	0	0	0	0	0	0.0833333	0	0	0	0	0	0	0	0	0	0	0	0	0	0	0
336	15	histone ubiquitination	BRCA1/RNF168/BARD1/PAF1	GO:0016574	0	0	0	0	0	0	0	0	0	0	0	0	0	0	0	0	0	0	0	0	0	0	0	0	0	0	0	0	0	0.0833333	0	0	0	0	0	0	0	0	0	0	0	0	0	0	0
337	15	response to ionizing radiation	BRCA1/RNF168/BARD1/HSPA5	GO:0010212	0	0	0	0	0	0	0	0	0	0	0	0	0	0	0	0	0	0	0	0	0	0	0	0	0	0	0	0	0	0.0833333	0	0	0	0	0	0	0	0	0	0	0	0	0	0	0
338	15	histone H2A monoubiquitination	BRCA1/RNF168/BARD1	GO:0035518	0	0	0	0	0	0	0	0	0	0	0	0	0	0	0	0	0	0	0	0	0	0	0	0	0	0	0	0	0	0.0909091	0	0	0	0	0	0	0	0	0	0	0	0	0	0	0
339	15	histone H2A ubiquitination	BRCA1/RNF168/BARD1	GO:0033522	0	0	0	0	0	0	0	0	0	0	0	0	0	0	0	0	0	0	0	0	0	0	0	0	0	0	0	0	0	0.0909091	0	0	0	0	0	0	0	0	0	0	0	0	0	0	0
340	15	DNA-templated DNA replication	BRCA1/BARD1/CDK2/RBBP8/RPAIN/WDHD1/THOC1/POLE2/ZPR1/CDC7	GO:0006261	0	0	0	0	0	0	0	0	0	0	0	0	0	0	0	0	0	0	0	0	0	0	0	0	0	0	0	0	0.0666667	0.0555556	0	0	0	0	0	0	0	0	0	0	0	0	0	0	0
341	15	DNA replication	BRCA1/BARD1/CDK2/USP37/RBBP8/RPAIN/WDHD1/THOC1/SIN3A/POLE2/ZPR1/RPA2/CDC7	GO:0006260	0	0	0	0	0	0	0	0	0	0	0	0	0	0	0	0	0	0	0	0	0	0	0	0	0	0	0	0	0.0555556	0.047619	0	0	0	0	0	0	0	0	0	0	0	0	0	0	0
342	15	positive regulation of DNA metabolic process	BRCA1/RNF168/IGF1R/CDK2/RBBP8/CDC7	GO:0051054	0	0	0	0	0	0	0	0	0	0	0	0	0	0	0	0	0	0	0	0	0	0	0	0	0	0	0	0	0	0.0714286	0	0	0	0	0	0.0833333	0.125	0.142857	0	0	0	0	0	0	0.0833333
343	15	double-strand break repair	BRCA1/RNF168/NSMCE3/RBBP8/RPA2/CDC7	GO:0006302	0	0	0	0	0	0	0	0	0	0	0	0	0	0	0	0	0	0	0	0	0	0	0	0	0	0	0	0	0	0.0714286	0	0	0	0	0	0	0	0	0	0	0	0	0	0	0
344	15	double-strand break repair via homologous recombination	BRCA1/NSMCE3/RBBP8/RPA2/CDC7	GO:0000724	0	0	0	0	0	0	0	0	0	0	0	0	0	0	0	0	0	0	0	0	0	0	0	0	0	0	0	0	0	0.0769231	0	0	0	0	0	0	0	0	0	0	0	0	0	0	0
345	15	recombinational repair	BRCA1/NSMCE3/RBBP8/RPA2/CDC7	GO:0000725	0	0	0	0	0	0	0	0	0	0	0	0	0	0	0	0	0	0	0	0	0	0	0	0	0	0	0	0	0	0.0769231	0	0	0	0	0	0	0	0	0	0	0	0	0	0	0
346	15	regulation of DNA damage checkpoint	BRCA1/BARD1/TTI2/THOC1/RPA2	GO:2000001	0	0	0	0	0	0	0	0	0	0	0	0	0	0	0	0	0	0	0	0	0	0	0	0	0	0	0	0	0	0.0769231	0	0	0	0	0	0	0	0	0	0	0	0	0	0	0
347	15	signal transduction in response to DNA damage	BRCA1/BARD1/CDK2/USP10/TTI2/THOC1/RPA2	GO:0042770	0	0	0	0	0	0	0	0	0	0	0	0	0	0	0	0	0	0	0	0	0	0	0	0	0	0	0	0	0	0.0666667	0	0	0	0	0	0	0	0	0	0	0	0	0	0	0
348	15	DNA damage checkpoint signaling	BRCA1/BARD1/CDK2/TTI2/THOC1/RPA2	GO:0000077	0	0	0	0	0	0	0	0	0	0	0	0	0	0	0	0	0	0	0	0	0	0	0	0	0	0	0	0	0	0.0714286	0	0	0	0	0	0	0	0	0	0	0	0	0	0	0
349	15	DNA integrity checkpoint signaling	BRCA1/BARD1/CDK2/TTI2/THOC1/RPA2	GO:0031570	0	0	0	0	0	0	0	0	0	0	0	0	0	0	0	0	0	0	0	0	0	0	0	0	0	0	0	0	0	0.0714286	0	0	0	0	0	0	0	0	0	0	0	0	0	0	0
350	15	DNA recombination	BRCA1/RNF168/BARD1/NSMCE3/RBBP8/RPAIN/THOC1/RPA2/SUPT6H/CDC7	GO:0006310	0	0	0	0	0	0	0	0	0	0	0	0	0	0	0	0	0	0	0	0	0	0	0	0	0	0	0	0	0	0.0555556	0	0	0	0	0	0	0	0	0	0	0	0	0	0	0
351	15	regulation of response to DNA damage stimulus	BRCA1/RNF168/BARD1/RBBP8/TTI2/THOC1/RPA2	GO:2001020	0	0	0	0	0	0	0	0	0	0	0	0	0	0	0	0	0	0	0	0	0	0	0	0	0	0	0	0	0	0.0666667	0	0	0	0	0	0	0	0	0	0	0	0	0	0	0
352	15	regulation of DNA repair	BRCA1/RNF168/BARD1/RBBP8/RPA2	GO:0006282	0	0	0	0	0	0	0	0	0	0	0	0	0	0	0	0	0	0	0	0	0	0	0	0	0	0	0	0	0	0.0769231	0	0	0	0	0	0	0	0	0	0	0	0	0	0	0
353	16	mitotic G1 DNA damage checkpoint signaling	CDK2/RPA2	GO:0031571	0	0	0	0	0	0	0	0	0	0	0	0	0	0	0	0	0	0	0	0	0	0	0	0	0	0	0	0	0	0	0	0	0	0	0	0	0	0	0	0	0	0	0	0	0
354	16	mitotic G1/S transition checkpoint signaling	CDK2/RPA2	GO:0044819	0	0	0	0	0	0	0	0	0	0	0	0	0	0	0	0	0	0	0	0	0	0	0	0	0	0	0	0	0	0	0	0	0	0	0	0	0	0	0	0	0	0	0	0	0
355	16	mitotic DNA damage checkpoint signaling	BRCA1/CDK2/RPA2	GO:0044773	0	0	0	0	0	0	0	0	0	0	0	0	0	0	0	0	0	0	0	0	0	0	0	0	0	0	0	0	0	0.0909091	0	0	0	0	0	0	0	0	0	0	0	0	0	0	0
356	16	mitotic DNA integrity checkpoint signaling	BRCA1/CDK2/RPA2	GO:0044774	0	0	0	0	0	0	0	0	0	0	0	0	0	0	0	0	0	0	0	0	0	0	0	0	0	0	0	0	0	0.0909091	0	0	0	0	0	0	0	0	0	0	0	0	0	0	0
357	16	regulation of centrosome cycle	BRCA1/CCNL1/CHMP3/CHORDC1	GO:0046605	0.166667	0.166667	0.166667	0.166667	0.166667	0.166667	0.166667	0.166667	0.166667	0.2	0.2	0.2	0.2	0.2	0.2	0.2	0.2	0.2	0.2	0.2	0.2	0.2	0.2	0.2	0.2	0.2	0.2	0.2	0.111111	0.444444	0.125	0	0.2	0.2	0.2	0.1	0.166667	0.2	0.166667	0.142857	0.166667	0.166667	0.125	0.142857	0.1
358	16	regulation of centrosome duplication	BRCA1/CHMP3/CHORDC1	GO:0010824	0.2	0.2	0.2	0.2	0.2	0.2	0.2	0.2	0.2	0.25	0.25	0.25	0.25	0.25	0.25	0.25	0.25	0.25	0.25	0.25	0.25	0.25	0.25	0.25	0.25	0.25	0.25	0.25	0.125	0.333333	0.142857	0	0.25	0.25	0.25	0.111111	0.2	0.25	0.2	0.166667	0.2	0.2	0.142857	0.166667	0.111111
359	16	centrosome duplication	BRCA1/CDK2/CHMP3/CHORDC1/NDC80	GO:0051298	0.142857	0.142857	0.142857	0.142857	0.142857	0.142857	0.142857	0.142857	0.142857	0.166667	0.166667	0.166667	0.166667	0.166667	0.166667	0.166667	0.166667	0.166667	0.166667	0.166667	0.166667	0.166667	0.166667	0.166667	0.166667	0.166667	0.166667	0.166667	0.1	0.272727	0.111111	0	0.166667	0.166667	0.166667	0.0909091	0.142857	0.166667	0.142857	0.125	0.142857	0.142857	0.111111	0.125	0.0909091
360	16	centrosome cycle	BRCA1/CCNL1/CDK2/PPP1R12A/CHMP3/HAUS4/HAUS1/CHORDC1/HAUS8/HAUS7/NDC80	GO:0007098	0.0769231	0.0769231	0.0769231	0.0769231	0.0769231	0.0769231	0.0769231	0.0769231	0.0769231	0.0833333	0.0833333	0.0833333	0.0833333	0.0833333	0.0833333	0.0833333	0.0833333	0.0833333	0.0833333	0.0833333	0.0833333	0.0833333	0.0833333	0.0833333	0.0833333	0.0833333	0.0833333	0.0833333	0.0625	0.25	0.0666667	0	0.0833333	0.0833333	0.0833333	0.0588235	0.0769231	0.0833333	0.0769231	0.0714286	0.0769231	0.0769231	0.0666667	0.0714286	0.0588235
361	16	microtubule organizing center organization	BRCA1/CCNL1/CDK2/PPP1R12A/CHMP3/HAUS4/HAUS1/CHORDC1/HAUS8/HAUS7/NDC80	GO:0031023	0.0769231	0.0769231	0.0769231	0.0769231	0.0769231	0.0769231	0.0769231	0.0769231	0.0769231	0.0833333	0.0833333	0.0833333	0.0833333	0.0833333	0.0833333	0.0833333	0.0833333	0.0833333	0.0833333	0.0833333	0.0833333	0.0833333	0.0833333	0.0833333	0.0833333	0.0833333	0.0833333	0.0833333	0.0625	0.25	0.0666667	0	0.0833333	0.0833333	0.0833333	0.0588235	0.0769231	0.0833333	0.0769231	0.0714286	0.0769231	0.0769231	0.0666667	0.0714286	0.0588235
[truncated: 316 more columns]
